# Supplementary material for: A Modular Metagenomics Pipeline Allowing for the Inclusion of Prior Knowledge Using the Example of Anaerobic Digestion
Source: Microorganisms. 2020 May 5;8(5):669. doi: 10.3390/microorganisms8050669 (PMC7284732; doi:10.3390/microorganisms8050669)
Supplement: Supplementary file 1 [file microorganisms-08-00669-s001.zip]

Archive with 2 entries (2 files):
- supplementary file 2.xlsx
- supplementary flie 1.pdf
