# Supplementary material for: A Modular Metagenomics Pipeline Allowing for the Inclusion of Prior Knowledge Using the Example of Anaerobic Digestion
Source: Microorganisms. 2020 May 5;8(5):669. doi: 10.3390/microorganisms8050669 (PMC7284732; doi:10.3390/microorganisms8050669)
Supplement: Supplementary file 1 [file microorganisms-08-00669-s001.zip › supplementary file 2.xlsx]

## Sheet: Overview
Topic	Decription	Link
CMP-stats	All statistical data assembly/binning/reassembly are stored here.	B.1- CMP-stats'!A1
anno_CMP_IDBAUD	Contains analysis results of annotation data of the whole CMP based on the MEGAN6 output.	B.2- anno_CMP_IDBAUD'!A1
anno_MEGAN6	Contains analysis results of annotation data of the MEGAN6 runs based on cleaned reads without de novo assembly or binning.	B.3- anno_MEGAN6'!A1
anno_MG-RAST	Contains analysis results of annotation data of the MG-Rast runs based on cleaned reads without de novo assembly or binning.	B.4- anno_MG-RAST'!A1
Total comparison_figures	All taxonomy levels of different pipelines are compared to the inital community.	B.5- Total comparison_figures'!A1
anno_Fct	Comparison of the functional potential between MG-RAST, MEGAN6 and CMP.	B.6- anno_Fct'!A1
fct-vs-taxa	Combined both information (taxonomy and functional potential) based on CMP analyse.	B.7- fct-vs-taxa'!A1
ReadCount_Contig_MDS*	Here all read counts per contig are stored for final calculations to compare expected annotated	B.8- ReadCount_Contig_MDS1'!A1
	reads with unexpected annotated contig at the same base. The calculation is based on a mapping process, whereby	B.9- ReadCount_Contig_MDS2'!A1
	reads were mapped against the contigs.	B.10- ReadCount_Contig_MDS3'!A1

## Sheet: B.1- CMP-stats
CMP with pre-mapping (only unexpected species based reads)
Assembly	idba_MDS1_contig	idba_MDS2_contig	idba_MDS3_contig		REAssembly	idba_MDS1_contig	idba_MDS2_contig	idba_MDS3_contig	average values overall samples		Bin ID	Marker lineage		# genomes	#markers	#marker set	0	1	2	3	4	5+	Completeness	Contamination	Strain heterogeneity
# contigs (>= 0 bp)	66	167	966		# contigs (>= 0 bp)	72	75	672			MDS1-no bin was generated only one noclass-bin file
# contigs (>= 1000 bp)	66	167	966		# contigs (>= 1000 bp)	72	75	672			MDS2.001	root	(UID1)	5656	56	24	56	0	0	0	0	0	0	0	0
# contigs (>= 5000 bp)	55	133	112		# contigs (>= 5000 bp)	59	68	247			MDS3.002	f__Enterobacteriaceae	(UID5103)	157	1005	324	452	546	7	0	0	0	52.76	0.58	71.43
# contigs (>= 10000 bp)	50	111	10		# contigs (>= 10000 bp)	55	62	59			MDS3.001	root	(UID1)	5656	56	24	56	0	0	0	0	0	0	0	0
# contigs (>= 25000 bp)	42	69	0		# contigs (>= 25000 bp)	46	48	1
# contigs (>= 50000 bp)	27	30	0		# contigs (>= 50000 bp)	30	29	0
Total length (>= 0 bp)	4564668	4520232	2975790		Total length (>= 0 bp)	4567420	4378346	3381373
Total length (>= 1000 bp)	4564668	4520232	2975790		Total length (>= 1000 bp)	4567420	4378346	3381373
Total length (>= 5000 bp)	4534109	4425694	791545		Total length (>= 5000 bp)	4530310	4358791	2029833
Total length (>= 10000 bp)	4497747	4256371	120926		Total length (>= 10000 bp)	4499497	4317094	764999
Total length (>= 25000 bp)	4382270	3578050	0		Total length (>= 25000 bp)	4364102	4061801	27558
Total length (>= 50000 bp)	3835945	2216093	0	mean values	Total length (>= 50000 bp)	3771886	3364665	0	mean values
# contigs	66	167	966	399.667	# contigs	72	75	672	273
Largest contig	327353	145780	16676	163270	Largest contig	327353	317670	27558	224194
Total length	4564668	4520232	2975790	4020230	Total length	4567420	4378346	3381373	4.10905e+06
GC (%)	50.74	50.73	50.67		GC (%)	50.74	50.96	50.76
N50	133300	47255	3611	61388.7	N50	132848	113839	5862	84183
N75	86737	28713	2291		N75	65081	52116	3937
L50	11	31	277		L50	12	13	186
L75	21	62	536		L75	24	28	362
CMP without pre-mapping (using cleaned interleaved reads)
Assembly	idba_Sample1_contig	idba_Sample2_contig	idba_Sample3_contig	average values overall samples							Bin ID	Marker lineage		# genomes	#markers	#marker set	0	1	2	3	4	5+	Completeness	Contamination	Strain heterogeneity
# contigs (>= 0 bp)	219	355	850								MDS1.001	p__Euryarchaeota	(UID49)	95	228	153	1	226	1	0	0	0	99.35	0.65	0
# contigs (>= 1000 bp)	219	206	704								MDS1.002	f__Enterobacteriaceae	(UID5103)	157	1005	324	1	1003	1	0	0	0	99.96	0.08	0
# contigs (>= 5000 bp)	157	158	419								MDS2.001	f__Enterobacteriaceae	(UID5103)	157	1005	324	1	1002	2	0	0	0	99.96	0.12	0
# contigs (>= 10000 bp)	133	134	212								MDS2.002	p__Euryarchaeota	(UID49)	95	228	153	1	226	1	0	0	0	99.35	0.65	0
# contigs (>= 25000 bp)	86	87	73								MDS3.001	f__Enterobacteriaceae	(UID5103)	157	1005	324	171	829	5	0	0	0	85.45	0.48	60
# contigs (>= 50000 bp)	43	45	36								MDS3.002	p__Euryarchaeota	(UID54)	90	234	153	1	232	1	0	0	0	99.35	0.65	0
Total length (>= 0 bp)	7427551	7479060	9174324								MDS3.003	p__Euryarchaeota	(UID54)	95	228	153	1	226	1	0	0	0	99.35	0.65	0
Total length (>= 1000 bp)	7427551	7434771	9127571
Total length (>= 5000 bp)	7266671	7308218	8255902
Total length (>= 10000 bp)	7100657	7137698	6795360
Total length (>= 25000 bp)	6350793	6379357	4772003
Total length (>= 50000 bp)	4746042	4861476	3437424	mean values
# contigs	219	225	724	389.333
Largest contig	327353	327313	260353	305006
Total length	7427551	7447730	9142021	8.00577e+06
GC (%)	50.96	50.96	53.93
N50	68444	73506	28681	56877
N75	39069	38380	9560
L50	26	27	66
L75	62	62	219
Comparing CMP with and without mapping --> quality of bins
CMP with pre-mapping (input: unexpected reads only)
	MDS1		MDS2				MDS3
	noclass		noclass		1		noclass		1		2
	read count	rel. Abundance [%]	read count	rel. Abundance [%]	read count	rel. Abundance [%]	read count	rel. Abundance [%]	read count	rel. Abundance [%]	read count	rel. Abundance [%]
Shigella dysenteriae	1170	0.364181	650	0.380095	15	0.126753	117	0.428996	104	0.337432	253	0.413453
Shigella flexneri	2153	0.670155	1210	0.707561	29	0.245057	216	0.791992	183	0.593751	431	0.70434
Shigella sonnei	20264	6.30749	11139	6.51365	166	1.40274	1934	7.09126	958	3.10827	4694	7.67094
Salmonella enterica	1402	0.436394	771	0.450851	27	0.228156	128	0.469329	79	0.256319	330	0.539286
Klebsiella pneumoniae	915	0.284808	492	0.287702	0	0	66	0.241998	0	0	238	0.38894
Escherichia coli	290109	90.301	153562	89.7971	11435	96.6284	24331	89.2128	29090	94.3837	53921	88.1177
Escherichia fergusonii	0	0	0	0	15	0.126753	0	0	0	0	0	0
Enterobacter cloacae	0	0	0	0	0	0	46	0.168665	0	0	0	0
uncultured bacterium	0	0	278	0.162564	54	0.456312	0	0	45	0.146004	132	0.215714
not assigned	5256	1.63601	2908	1.70049	93	0.785871	435	1.59498	362	1.17452	1193	1.9496
sum	321269	100	171010	100	11834	100	27273	100	30821	100	61192	0
CMP without pre-mapping (input: total cleaned interleaved reads)
	MDS1						MDS2						MDS3
	noclass		1		2		noclass		1		2		noclass		1		2		3
	read count	rel. Abundance [%]	read count	rel. Abundance [%]	read count	rel. Abundance [%]	read count	rel. Abundance [%]	read count	rel. Abundance [%]	read count	rel. Abundance [%]	read count	rel. Abundance [%]	read count	rel. Abundance [%]	read count	rel. Abundance [%]	read count	rel. Abundance [%]
Methanosaeta harundinacea	0	0	0	0	140	0.0606523	0	0	0	0	0	0	0	0	0	0	0	0	0	0
Methanosaeta sp. NSP1	0	0	0	0	142	0.0615187	0	0	0	0	0	0	0	0	0	0	0	0	0	0
Methanosaeta concilii (Methanothrix soehngenii)	1611	3.48452	7385	2.22341	229899	99.5993	953	14.886	524479	81.418	206040	50.5684	994	6.51504	506798	82.5692	93040	59.3636	82245	45.5368
Methanomicrobiales archaeon HGW-Methanomicrobiales-6	49	0.105985	0	0	0	0	6	0.0937207	0	0	0	0	0	0	0	0	219	0.139732	0	0
Methanoculleus bourgensis	100	0.216296	0	0	0	0	14	0.218682	0	0	0	0	0	0	0	0	479	0.305623	0	0
Methanoculleus chikugoensis	127	0.274696	0	0	0	0	16	0.249922	0	0	0	0	0	0	0	0	668	0.426213	0	0
Methanoculleus marisnigri	7512	16.2481	0	0	0	0	879	13.7301	4208	0.653233	3204	0.786358	147	0.963492	20007	3.25961	29081	18.555	6257	3.46433
Methanoculleus sediminis	107	0.231436	0	0	0	0	14	0.218682	0	0	0	0	0	0	0	0	500	0.319022	0	0
Methanoculleus sp. MAB1	102	0.220622	0	0	0	0	13	0.203062	0	0	0	0	0	0	0	0	483	0.308175	0	0
Methanoculleus sp. MH98A	158	0.341747	0	0	0	0	20	0.312402	0	0	0	0	19	0.124533	0	0	602	0.384102	0	0
Syntrophomonas wolfei	27441	59.3537	0	0	628	0.272069	3148	49.1721	16395	2.54509	12637	3.1015	6075	39.8178	21293	3.46912	7729	4.93144	6804	3.76719
Aminobacterium colombiense	8935	19.326	0	0	0	0	1012	15.8076	5094	0.790772	3871	0.95006	2012	13.1874	6447	1.05037	2348	1.49813	2075	1.14887
Shigella dysenteriae	0	0	1182	0.355867	0	0	0	0	0	0	668	0.163947	25	0.163859	0	0	0	0	344	0.190464
Shigella flexneri	0	0	2171	0.653626	0	0	0	0	628	0.0974881	1259	0.308996	58	0.380153	0	0	0	0	571	0.316147
Shigella sonnei	0	0	20535	6.1825	0	0	18	0.281162	5914	0.918065	11359	2.78784	400	2.62175	3881	0.632305	1409	0.899004	5233	2.89737
Salmonella enterica	0	0	1501	0.451908	0	0	0	0	0	0	810	0.198798	23	0.15075	0	0	0	0	392	0.21704
Klebsiella pneumoniae	0	0	963	0.289932	0	0	0	0	0	0	499	0.12247	0	0	0	0	0	0	232	0.128452
Escherichia coli	91	0.196829	293110	88.2471	0	0	305	4.76414	85865	13.3293	164088	40.2721	5395	35.3608	54321	8.85015	19851	12.6658	75006	41.5288
not assigned	0	0	5300	1.59568	15	0.00649846	4	0.0624805	1598	0.248067	3013	0.739481	109	0.714426	1039	0.169277	320	0.204174	1453	0.804487
sum	46233	100	332147	100	230824	100	6402	100	644181	100	407448	100	15257	100	613786	100	156729	100	180612	100

## Sheet: B.2- anno_CMP_IDBAUD
Read/Contig count: Based on MEGAN6 GUI tree the assigned absolut read/contig counts per taxa were extracted. Read count of unexpected contigs were calculated using the number of mapped reads against these contigs (see ReadCount_Contig_MDS*). The whole potential community was counted over all read counts (expected and unexpected) in sum.
MDS1										MDS1										MDS1										MDS1										MDS1
	expected reads (aligned)		unexpected reads (unaligned)								expected reads (aligned)		unexpected reads (unaligned)								expected reads (aligned)		unexpected reads (unaligned)								expected reads (aligned)		unexpected reads (unaligned)								expected reads (aligned)		unexpected reads (unaligned)
overall mapping rate	33.56		66.44							overall mapping rate	33.56		66.44							overall mapping rate	33.56		66.44							overall mapping rate	33.56		66.44							overall mapping rate	33.56		66.44
species	read count	rel. Abundance [%]	contigs count	read counts per species	rel. Abundance [%]	total read count	rel. Abundance of total annotated reads [%]			genus	read count	rel. Abundance [%]	contigs count	read counts per genus	rel. Abundance [%]	total read count	rel. Abundance of total annotated reads [%]			family	read count	rel. Abundance [%]	contigs count	read counts per family	rel. Abundance [%]	total read count	rel. Abundance of total annotated reads [%]			order	read count	rel. Abundance [%]	contigs count	read counts per order	rel. Abundance [%]	total read count	rel. Abundance of total annotated reads [%]			class	read count	rel. Abundance [%]	contigs count	read counts per class	rel. Abundance [%]	total read count	rel. Abundance of total annotated reads [%]
				(see ReadCount_Contig_MDS*)										(see ReadCount_Contig_MDS*)										(see ReadCount_Contig_MDS*)										(see ReadCount_Contig_MDS*)										(see ReadCount_Contig_MDS*)
Oryza sativa	0	0	0	0	0	0	0			Oryza	0	0	0	0	0	0	0			Poaceae	0	0	0	0	0	0	0			Poales	0	0	0	0	0	0	0			Liliopsida	0	0	0	0	0	0	0
Bombus impatiens	0	0	0	0	0	0	0			Bombus	0	0	0	0	0	0	0			Apidae	0	0	0	0	0	0	0			Hymenoptera	0	0	0	0	0	0	0			Insecta	0	0	0	0	0	0	0
Trichuris trichiura	0	0	2	107607	11.4302	107607	8.63825			Trichuris	0	0	2	107607	10.9662	107607	8.0514			Trichuridae	0	0	2	107607	8.83742	107607	6.82812			Trichinellida	0	0	2	107607	8.83742	107607	6.79121			Enoplea	0	0	2	107607	8.83742	107607	6.77531
Beauveria bassiana	0	0	3	71718	7.61799	71718	5.75723			Beauveria	0	0	3	71718	7.30874	71718	5.3661			Cordycipitaceae	0	0	3	71718	5.88997	71718	4.55081			Hypocreales	0	0	3	71718	5.88997	71718	4.52621			Sordariomycetes	0	0	3	71718	5.88997	71718	4.51561
Symbiodinium microadriaticum	0	0	0	0	0	0	0			Symbiodinium	0	0	0	0	0	0	0			Symbiodiniaceae	0	0	0	0	0	0	0			Suessiales	0	0	0	0	0	0	0			Dinophyceae	0	0	0	0	0	0	0
Nitrososphaera viennensis	48	0.0157753	0	0	0	48	0.00385324			Nitrososphaera	48	0.0135121	0	0	0	48	0.00359147			Nitrososphaeraceae	48	0.0133962	0	0	0	48	0.0030458			Nitrososphaerales	48	0.0130835	0	0	0	48	0.00302934			Nitrososphaeria	48	0.0129522	0	0	0	48	0.00302225
Methanosaeta concilii	247402	81.309	0	0	0	247402	19.8604			Methanosarcina	216	0.0608045	0	0	0	216	0.0161616			Candidatus Methanoperedenaceae	0	0	0	0	0	0	0			Methanomicrobiales	50526	13.772	0	0	0	50526	3.18876			Methanomicrobia	317295	85.618	0	0	0	317295	19.978
Methanosaeta harundinacea	435	0.142963	0	0	0	435	0.03492			Methanosaeta	260542	73.3431	0	0	0	260542	19.4943			Methanosaetaceae	260542	72.7141	0	0	0	260542	16.5325			Methanosarcinales	263810	71.9075	0	0	0	263810	16.6494			Clostridia	30638	8.26727	0	0	0	30638	1.92907
Methanosaeta thermophila	205	0.0673735	0	0	0	205	0.0164566			Candidatus Methanoperedens	0	0	0	0	0	0	0			Methanosarcinaceae	278	0.0775864	0	0	0	278	0.0176403			Clostridiales	30313	8.26251	0	0	0	30313	1.91309			Synergistia	10837	2.92422	0	0	0	10837	0.682335
Methanoculleus bourgensis	109	0.035823	0	0	0	109	0.00875007			Methanoculleus	45433	12.7895	0	0	0	45433	3.3994			Methanomicrobiaceae	46602	13.0061	0	0	0	46602	2.95709			Synergistales	10837	2.95388	0	0	0	10837	0.683937			Gammaproteobacteria	2067	0.557753	61	1038304	85.2726	1040371	65.5053
Methanoculleus chikugoensis	204	0.0670448	0	0	0	204	0.0163763			Syntrophomonas	28597	8.05012	0	0	0	28597	2.13969			Peptococcaceae	40	0.0111635	0	0	0	40	0.00253817			Enterobacterales	1601	0.43639	61	1038304	85.2726	1039905	65.6297			Deltaproteobacteria	66	0.0178092	0	0	0	66	0.00415559
Methanoculleus horonobensis	0	0	0	0	0	0	0			Aminobacterium	10199	2.87104	0	0	0	10199	0.763112			Syntrophomonadaceae	29460	8.22193	0	0	0	29460	1.86936			Vibrionales	57	0.0155367	0	0	0	57	0.00359734			Not assigned	9643	2.60204	0	0	0	9643	0.607157
Methanoculleus marisnigri	8686	2.85466	0	0	0	8686	0.697276			Vibrio	46	0.0129491	0	0	0	46	0.00344182			Synergistaceae	10556	2.94605	0	0	0	10556	0.669823			Desulfovibrionales	39	0.0106304	0	0	0	39	0.00246134
Methanoculleus sediminis	164	0.0538988	0	0	0	164	0.0131652			Pantoea	83	0.0233647	0	0	0	83	0.00621025			Vibrionaceae	57	0.015908	0	0	0	57	0.00361689			Not assigned	9643	2.62842	0	0	0	9643	0.608582
Methanoculleus sp. MAB1	111	0.0364803	0	0	0	111	0.00891062			Cronobacter	0	0	0	0	0	0	0			Enterobacteriaceae	950	0.265134	61	1038304	85.2726	1039254	65.9451
Methanoculleus sp. MH98A	211	0.0693454	0	0	0	211	0.0169382			Enterobacter	0	0	0	0	0	0	0			Erwiniaceae	83	0.0231643	0	0	0	83	0.0052667
uncultured archaeon	43	0.014132	0	0	0	43	0.00345186			Escherichia	430	0.121046	39	781355	79.6274	781785	58.4949			Morganellaceae	51	0.0142335	0	0	0	51	0.00323617
Syntrophomonas palmitatica	60	0.0197191	0	0	0	60	0.00481655			Salmonella	0	0	1	20584	2.0977	20584	1.54014			Desulfovibrionaceae	0	0	0	0	0	0	0
Syntrophomonas wolfei	27619	9.07702	0	0	0	27619	2.21714			Shigella	0	0	0	0	0	0	0			Not assigned	9643	2.69125	0	0	0	9643	0.611889
Syntrophomonas zehnderi	68	0.0223483	0	0	0	68	0.00545876			Not assigned	9643	2.71453	0	0	0	9643	0.721511
Aminobacterium colombiense	8653	2.84382	0	0	0	8653	0.694627
Aminobacterium mobile	104	0.0341797	0	0	0	104	0.00834869
Planctomycetes bacterium RBG_16_41_13	0	0	0	0	0	0	0
Pantoea ananatis	83	0.027278	0	0	0	83	0.0066629
Shigella flexneri	0	0	0	0	0	0	0
Shigella sonnei	0	0	0	0	0	0	0
Salmonella enterica	0	0	1	20584	2.18646	20584	1.6524
Escherichia coli	426	0.140005	38	741521	78.7654	741947	59.5605
Enterobacter cloacae	0	0	0	0	0	0	0
Cronobacter turicensis	0	0	0	0	0	0	0
Not assigned	9643	3.16918	0	0	0	9643	0.7741
sum	304274	100	44	941430	100	1245704	100			sum	355237	100	45	981264	100	1336501	100			sum	358310	100	66	1217629	100	1575939	100			sum	366874	100	66	1217629	100	1584503	100			sum	370594	100	66	1217629	100	1588223	100
MDS2										MDS2										MDS2										MDS2										MDS2
	expected reads (aligned)		unexpected reads (unaligned)								expected reads (aligned)		unexpected reads (unaligned)								expected reads (aligned)		unexpected reads (unaligned)								expected reads (aligned)		unexpected reads (unaligned)								expected reads (aligned)		unexpected reads (unaligned)
overall mapping rate	33.56		66.44							overall mapping rate	33.56		66.44							overall mapping rate	33.56		66.44							overall mapping rate	33.56		66.44							overall mapping rate	33.56		66.44
species	read count	rel. Abundance [%]	contigs count	read counts per species	rel. Abundance [%]	total read count	rel. Abundance of total annotated reads [%]			genus	read count	rel. Abundance [%]	contigs count	read counts per genus	rel. Abundance [%]	total read count	rel. Abundance of total annotated reads [%]			family	read count	rel. Abundance [%]	contigs count	read counts per family	rel. Abundance [%]	total read count	rel. Abundance of total annotated reads [%]			order	read count	rel. Abundance [%]	contigs count	read counts per order	rel. Abundance [%]	total read count	rel. Abundance of total annotated reads [%]			class	read count	rel. Abundance [%]	contigs count	read counts per class	rel. Abundance [%]	total read count	rel. Abundance of total annotated reads [%]
				(see ReadCount_Contig_MDS*)										(see ReadCount_Contig_MDS*)										(see ReadCount_Contig_MDS*)										(see ReadCount_Contig_MDS*)										(see ReadCount_Contig_MDS*)
Oryza sativa	0	0	0	0	0	0	0			Oryza	0	0	0	0	0	0	0			Poaceae	0	0	0	0	0	0	0			Poales	0	0	0	0	0	0	0			Liliopsida	0	0	0	0	0	0	0
Bombus impatiens	0	0	0	0	0	0	0			Bombus	0	0	0	0	0	0	0			Apidae	0	0	0	0	0	0	0			Hymenoptera	0	0	0	0	0	0	0			Insecta	0	0	0	0	0	0	0
Trichuris trichiura	0	0	3	56563	11.6407	56563	5.06478			Trichuris	0	0	3	56563	11.1263	56563	4.66924			Trichuridae	0	0	3	56563	8.3143	56563	4.07945			Trichinellida	0	0	3	56563	8.3143	56563	4.04141			Enoplea	0	0	3	56563	8.3143	56563	4.02261
Beauveria bassiana	0	0	2	10866	2.23623	10866	0.972966			Beauveria	0	0	2	10866	2.13742	10866	0.896982			Cordycipitaceae	0	0	2	10866	1.59721	10866	0.78368			Hypocreales	0	0	2	10866	1.59721	10866	0.776372			Sordariomycetes	0	0	2	10866	1.59721	10866	0.77276
Symbiodinium microadriaticum	0	0	0	0	0	0	0			Symbiodinium	0	0	0	0	0	0	0			Symbiodiniaceae	0	0	0	0	0	0	0			Suessiales	0	0	0	0	0	0	0			Dinophyceae	0	0	0	0	0	0	0
Nitrososphaera viennensis	100	0.0158508	0	0	0	100	0.00895423			Nitrososphaera	100	0.0142242	0	0	0	100	0.00825495			Nitrososphaeraceae	100	0.0141598	0	0	0	100	0.00721222			Nitrososphaerales	100	0.0139028	0	0	0	100	0.00714496			Nitrososphaeria	100	0.0137776	0	0	0	100	0.00711173
Methanosaeta concilii	557384	88.3497	0	0	0	557384	49.9094			Methanosarcina	467	0.0664272	0	0	0	467	0.0385506			Candidatus Methanoperedenaceae	84	0.0118942	0	0	0	84	0.00605826			Methanomicrobiales	57157	7.94645	0	0	0	57157	4.08385			Methanomicrobia	657412	90.5753	0	0	0	657412	46.7534
Methanosaeta harundinacea	1018	0.161361	0	0	0	1018	0.091154			Methanosaeta	586887	83.4802	0	0	0	586887	48.4472			Methanosaetaceae	586887	83.1019	0	0	0	586887	42.3276			Methanosarcinales	594473	82.6487	0	0	0	594473	42.4749			Clostridia	34949	4.81512	0	0	0	34949	2.48548
Methanosaeta thermophila	417	0.0660977	0	0	0	417	0.0373391			Candidatus Methanoperedens	84	0.0119484	0	0	0	84	0.00693415			Methanosarcinaceae	609	0.086233	0	0	0	609	0.0439224			Clostridiales	34551	4.80357	0	0	0	34551	2.46866			Synergistia	12068	1.66268	0	0	0	12068	0.858243
Methanoculleus bourgensis	129	0.0204475	0	0	0	129	0.011551			Methanoculleus	51324	7.30045	0	0	0	51324	4.23677			Methanomicrobiaceae	52564	7.44294	0	0	0	52564	3.79103			Synergistales	12068	1.6778	0	0	0	12068	0.862254			Gammaproteobacteria	1088	0.1499	61	612881	90.0885	613969	43.6638
Methanoculleus chikugoensis	235	0.0372493	0	0	0	235	0.0210424			Syntrophomonas	32549	4.62985	0	0	0	32549	2.6869			Peptococcaceae	88	0.0124606	0	0	0	88	0.00634675			Enterobacterales	814	0.113169	61	612881	90.0885	613695	43.8483			Deltaproteobacteria	164	0.0225952	0	0	0	164	0.0116632
Methanoculleus horonobensis	0	0	0	0	0	0	0			Aminobacterium	11351	1.61459	0	0	0	11351	0.937019			Syntrophomonadaceae	33526	4.74721	0	0	0	33526	2.41797			Vibrionales	0	0	0	0	0	0	0			Not assigned	20037	2.76061	0	0	0	20037	1.42498
Methanoculleus marisnigri	9610	1.52326	0	0	0	9610	0.860501			Vibrio	0	0	0	0	0	0	0			Synergistaceae	11758	1.66491	0	0	0	11758	0.848013			Desulfovibrionales	77	0.0107052	0	0	0	77	0.00550162
Methanoculleus sediminis	182	0.0288484	0	0	0	182	0.0162967			Pantoea	0	0	0	0	0	0	0			Vibrionaceae	0	0	0	0	0	0	0			Not assigned	20037	2.78571	0	0	0	20037	1.43164
Methanoculleus sp. MAB1	143	0.0226666	0	0	0	143	0.0128045			Cronobacter	0	0	0	0	0	0	0			Enterobacteriaceae	497	0.0703741	61	612881	90.0885	613378	44.2382
Methanoculleus sp. MH98A	204	0.0323356	0	0	0	204	0.0182666			Enterobacter	0	0	0	0	0	0	0			Erwiniaceae	0	0	0	0	0	0	0
uncultured archaeon	0	0	0	0	0	0	0			Escherichia	226	0.0321468	34	424119	83.4272	424345	35.0294			Morganellaceae	0	0	0	0	0	0	0
Syntrophomonas palmitatica	0	0	0	0	0	0	0			Salmonella	0	0	1	1787	0.351516	1787	0.147516			Desulfovibrionaceae	76	0.0107614	0	0	0	76	0.00548129
Syntrophomonas wolfei	31432	4.98222	0	0	0	31432	2.81449			Shigella	0	0	1	15035	2.95749	15035	1.24113			Not assigned	20037	2.83719	0	0	0	20037	1.44511
Syntrophomonas zehnderi	0	0	0	0	0	0	0			Not assigned	20037	2.85011	0	0	0	20037	1.65404
Aminobacterium colombiense	9593	1.52056	0	0	0	9593	0.858979
Aminobacterium mobile	88	0.0139487	0	0	0	88	0.00787972
Planctomycetes bacterium RBG_16_41_13	91	0.0144242	0	0	0	91	0.00814835
Pantoea ananatis	0	0	0	0	0	0	0
Shigella flexneri	0	0	0	0	0	0	0
Shigella sonnei	0	0	1	15035	3.09421	15035	1.34627
Salmonella enterica	0	0	1	1787	0.367766	1787	0.160012
Escherichia coli	221	0.0350302	33	401656	82.6611	401877	35.985
Enterobacter cloacae	0	0	0	0	0	0	0
Cronobacter turicensis	0	0	0	0	0	0	0
Not assigned	20037	3.17602	0	0	0	20037	1.79416
sum	630884	100	40	485907	100	1116791	100			sum	703025	100	41	508370	100	1211395	100			sum	706226	100	66	680310	100	1386536	100			sum	719277	100	66	680310	100	1399587	100			sum	725818	100	66	680310	100	1406128	100
MDS3										MDS3										MDS3										MDS3										MDS3
	expected reads (aligned)		unexpected reads (unaligned)								expected reads (aligned)		unexpected reads (unaligned)								expected reads (aligned)		unexpected reads (unaligned)								expected reads (aligned)		unexpected reads (unaligned)								expected reads (aligned)		unexpected reads (unaligned)
overall mapping rate	33.56		66.44							overall mapping rate	33.56		66.44							overall mapping rate	33.56		66.44							overall mapping rate	33.56		66.44							overall mapping rate	33.56		66.44
species	read count	rel. Abundance [%]	contigs count	read counts per species	rel. Abundance [%]	total read count	rel. Abundance of total annotated reads [%]			genus	read count	rel. Abundance [%]	contigs count	read counts per genus	rel. Abundance [%]	total read count	rel. Abundance of total annotated reads [%]			family	read count	rel. Abundance [%]	contigs count	read counts per family	rel. Abundance [%]	total read count	rel. Abundance of total annotated reads [%]			order	read count	rel. Abundance [%]	contigs count	read counts per order	rel. Abundance [%]	total read count	rel. Abundance of total annotated reads [%]			class	read count	rel. Abundance [%]	contigs count	read counts per class	rel. Abundance [%]	total read count	rel. Abundance of total annotated reads [%]
				(see ReadCount_Contig_MDS*)										(see ReadCount_Contig_MDS*)										(see ReadCount_Contig_MDS*)										(see ReadCount_Contig_MDS*)										(see ReadCount_Contig_MDS*)
Oryza sativa	0	0	1	338	0.192898	338	0.0406921			Oryza	0	0	1	338	0.180271	338	0.0323614			Poaceae	0	0	1	338	0.0999314	338	0.0281034			Poales	0	0	1	338	0.0999314	338	0.027486			Liliopsida	0	0	1	338	0.0988215	338	0.0272064
Bombus impatiens	0	0	1	476	0.271655	476	0.057306			Bombus	0	0	1	476	0.253872	476	0.045574			Apidae	0	0	1	476	0.140732	476	0.0395775			Hymenoptera	0	0	1	476	0.140732	476	0.0387081			Insecta	0	0	1	476	0.139169	476	0.0383143
Trichuris trichiura	0	0	8	3996	2.28054	3996	0.481081			Trichuris	0	0	8	3996	2.13125	3996	0.382592			Trichuridae	0	0	8	3996	1.18144	3996	0.332252			Trichinellida	0	0	8	3996	1.18144	3996	0.324953			Enoplea	0	0	8	3996	1.16832	3996	0.321647
Beauveria bassiana	0	0	21	13686	7.81066	13686	1.64767			Beauveria	0	0	21	13686	7.29936	13686	1.31035			Cordycipitaceae	0	0	21	13686	4.04634	13686	1.13794			Hypocreales	0	0	21	13686	4.04634	13686	1.11294			Sordariomycetes	0	0	21	13686	4.00139	13686	1.10162
Symbiodinium microadriaticum	0	0	1	624	0.35612	624	0.0751238			Symbiodinium	0	0	1	624	0.332807	624	0.0597441			Symbiodiniaceae	0	0	1	624	0.184489	624	0.0518831			Suessiales	0	0	1	624	0.184489	624	0.0507434			Dinophyceae	0	0	1	624	0.18244	624	0.0502272
Nitrososphaera viennensis	0	0	0	0	0	0	0			Nitrososphaera	0	0	0	0	0	0	0			Nitrososphaeraceae	0	0	0	0	0	0	0			Nitrososphaerales	0	0	0	0	0	0	0			Nitrososphaeria	0	0	0	0	0	0	0
Methanosaeta concilii	535878	81.7626	0	0	0	535878	64.5147			Methanosarcina	462	0.0539116	0	0	0	462	0.0442336			Candidatus Methanoperedenaceae	0	0	0	0	0	0	0			Methanomicrobiales	237877	26.6833	0	0	0	237877	19.3441			Methanomicrobia	817964	90.8522	0	0	0	817964	65.8398
Methanosaeta harundinacea	986	0.150441	0	0	0	986	0.118705			Methanosaeta	564652	65.8902	0	0	0	564652	54.0619			Methanosaetaceae	564652	65.3176	0	0	0	564652	46.9486			Methanosarcinales	571991	64.1617	0	0	0	571991	46.5141			Clostridia	45310	5.03263	0	0	0	45310	3.64711
Methanosaeta thermophila	418	0.0637772	0	0	0	418	0.0503233			Candidatus Methanoperedens	0	0	0	0	0	0	0			Methanosarcinaceae	618	0.0714888	0	0	0	618	0.0513843			Clostridiales	44800	5.02533	0	0	0	44800	3.64312			Synergistia	15576	1.73004	0	0	0	15576	1.25375
Methanoculleus bourgensis	529	0.0807132	0	0	0	529	0.0636867			Methanoculleus	214158	24.9905	0	0	0	214158	20.5043			Methanomicrobiaceae	219442	25.3845	0	0	0	219442	18.2457			Synergistales	15576	1.7472	0	0	0	15576	1.26663			Gammaproteobacteria	677	0.0751952	584	322911	94.4099	323588	26.0463
Methanoculleus chikugoensis	1000	0.152577	0	0	0	1000	0.120391			Syntrophomonas	42236	4.92859	0	0	0	42236	4.04383			Peptococcaceae	0	0	0	0	0	0	0			Enterobacterales	521	0.0584419	579	319112	94.3471	319633	25.9924			Deltaproteobacteria	179	0.0198817	0	0	0	179	0.0144081
Methanoculleus horonobensis	157	0.0239546	0	0	0	157	0.0189013			Aminobacterium	14675	1.71245	0	0	0	14675	1.40504			Syntrophomonadaceae	43515	5.03371	0	0	0	43515	3.6181			Vibrionales	0	0	0	0	0	0	0			Not assigned	20618	2.29006	0	0	0	20618	1.65959
Methanoculleus marisnigri	40154	6.12657	0	0	0	40154	4.83417			Vibrio	0	0	0	0	0	0	0			Synergistaceae	15218	1.76038	0	0	0	15218	1.26532			Desulfovibrionales	101	0.0113294	0	0	0	101	0.00821328
Methanoculleus sediminis	697	0.106346	0	0	0	697	0.0839123			Pantoea	0	0	0	0	0	0	0			Vibrionaceae	0	0	0	0	0	0	0			Not assigned	20618	2.31277	0	0	0	20618	1.67665
Methanoculleus sp. MAB1	537	0.0819338	0	0	0	537	0.0646498			Cronobacter	0	0	1	710	0.378675	710	0.067978			Enterobacteriaceae	315	0.0364385	579	319112	94.3471	319427	26.5591
Methanoculleus sp. MH98A	930	0.141897	0	0	0	930	0.111963			Enterobacter	0	0	1	573	0.305607	573	0.0548611			Erwiniaceae	0	0	0	0	0	0	0
uncultured archaeon	0	0	0	0	0	0	0			Escherichia	158	0.0184373	283	163103	86.9901	163261	15.6312			Morganellaceae	0	0	0	0	0	0	0
Syntrophomonas palmitatica	0	0	0	0	0	0	0			Salmonella	0	0	4	2618	1.3963	2618	0.250657			Desulfovibrionaceae	93	0.010758	0	0	0	93	0.00773258
Syntrophomonas wolfei	40761	6.21919	0	0	0	40761	4.90724			Shigella	0	0	2	1372	0.731749	1372	0.13136			Not assigned	20618	2.38504	0	0	0	20618	1.71431
Syntrophomonas zehnderi	0	0	0	0	0	0	0			Not assigned	20618	2.40595	0	0	0	20618	1.97404
Aminobacterium colombiense	12465	1.90187	0	0	0	12465	1.50067
Aminobacterium mobile	121	0.0184618	0	0	0	121	0.0145673
Planctomycetes bacterium RBG_16_41_13	0	0	0	0	0	0	0
Pantoea ananatis	0	0	0	0	0	0	0
Shigella flexneri	0	0	1	499	0.284782	499	0.060075
Shigella sonnei	0	0	1	873	0.498225	873	0.105101
Salmonella enterica	0	0	4	2618	1.4941	2618	0.315183
Escherichia coli	156	0.023802	262	150829	86.0788	150985	18.1772
Enterobacter cloacae	0	0	1	573	0.327014	573	0.0689839
Cronobacter turicensis	0	0	1	710	0.4052	710	0.0854774
Not assigned	20618	3.14583	0	0	0	20618	2.48222
sum	655407	100	302	175222	100	830629	100			sum	856959	100	323	187496	100	1044455	100			sum	864471	100	611	338232	100	1202703	100			sum	891484	100	611	338232	100	1229716	100			sum	900324	100	616	342031	100	1242355	100
[truncated: 16 more columns]

## Sheet: B.3- anno_MEGAN6
MEGAN6 annotation (DIAMOND mapping before): Input were the total cleaned reads. Thereby, the wish taxa level matches (assigned) of reads were extracted. Later, taxa beside blue colored initial species were summarized as "other".
	MDS1		MDS2		MDS3				MDS1		MDS2		MDS3				MDS1		MDS2		MDS3				MDS1		MDS2		MDS3				MDS1		MDS2		MDS3				MDS1		MDS2		MDS3				MDS1
species	read count	re. Ab. [%]	read count	re. Ab. [%]	read count	re. Ab. [%]		genus	read count	re. Ab. [%]	read count	re. Ab. [%]	read count	re. Ab. [%]		family	read count	re. Ab. [%]	read count	re. Ab. [%]	read count	re. Ab. [%]		order	read count	re. Ab. [%]	read count	re. Ab. [%]	read count	re. Ab. [%]		class	read count	re. Ab. [%]	read count	re. Ab. [%]	read count	re. Ab. [%]		phylum	read count	re. Ab. [%]	read count	re. Ab. [%]	read count	re. Ab. [%]		domain	read count
Methanosaeta harundinacea	436	0.0842427	1018	0.135262	986	0.134276		Methanosarcina	216	0.0346022	467	0.0545138	463	0.0483853		Methanosaetaceae	261117	21.0352	588228	48.6604	565966	47.6662		Methanomicrobiales	50634	3.88602	57291	4.57512	238448	19.328		Methanomicrobia	317998	23.9837	658916	51.8863	819887	65.6092		Euryarchaeota	320522	23.9656	664303	51.83	826157	65.538		Bacteria	1048276
Methanosaeta concilii	247942	47.9067	558650	74.2279	537130	73.1479		Methanosaeta	261117	41.8297	588228	68.665	565966	59.1456		Methanosarcinaceae	279	0.0224759	609	0.0503787	621	0.0523012		Methanosarcinales	264400	20.292	595833	47.5818	573327	46.4726		Bacilli	265	0.0199866	196	0.015434	144	0.0115232		Proteobacteria	963273	72.0244	547674	42.7304	350413	27.7978		Archaea	322378
Methanothrix thermoacetophila	205	0.0396095	418	0.0555397	418	0.0569244		Methanoculleus	45532	7.29401	51443	6.00504	214670	22.4338		Methanomicrobiaceae	46704	3.76241	52687	4.35846	219974	18.5264		Clostridiales	30395	2.33273	34633	2.76571	44933	3.64217		Clostridia	30720	2.31693	35032	2.75859	45444	3.63653		Synergistetes	10864	0.812307	12103	0.944295	15618	1.23896		Eukaryota	348
Methanoculleus bourgensis	0	0	0	0	530	0.0721769		Syntrophomonas	28666	4.59216	32625	3.80838	42359	4.42668		Syntrophomonadaceae	29531	2.37898	33605	2.77993	43640	3.6754		Bacillales	179	0.0137378	0	0	0	0		Synergistia	10864	0.819374	12103	0.953049	15618	1.24979		Chloroflexi	0	0	272	0.0212219	236	0.0187216		Not assigned	11035
Methanoculleus chikugoensis	204	0.0394163	237	0.0314902	1002	0.136455		Aminobacterium	10226	1.63816	11383	1.32876	14715	1.53777		Synergistaceae	10583	0.852552	11791	0.975395	15259	1.28513		Synergistales	10864	0.833783	12103	0.966516	15618	1.26596		Gammaproteobacteria	955009	72.0277	542619	42.7285	347234	27.7865		Firmicutes	31731	2.37254	36186	2.82329	46788	3.71163
Methanoculleus horonobensis	0	0	0	0	157	0.0213807		Citrobacter	500	0.0800977	282	0.0329184	193	0.0201692		Vibrionaceae	149	0.0120032	0	0	0	0		Enterobacterales	935178	71.7724	531482	42.4428	340218	27.5773		Deltaproteobacteria	0	0	170	0.0133866	180	0.014404		Cyanobacteria	0	0	271	0.0211438	221	0.0175316		sum	1382037
Methanoculleus marisnigri	8711	1.68312	9632	1.2798	40238	5.47972		Enterobacter	700	0.112137	398	0.0464593	230	0.0240359		Pasteurellaceae	143	0.0115199	0	0	0	0		Pasteurellales	143	0.0109749	0	0	0	0		Not assigned	11035	0.832271	20888	1.64482	21145	1.69207		Not assigned	11035	0.825093	20888	1.62971	21145	1.67741
Methanoculleus sediminis	164	0.0316876	182	0.0241824	699	0.0951918		Escherichia	236439	37.8764	134102	15.654	86127	9.0006		Enterobacteriaceae	881791	71.0359	501036	41.4475	320749	27.0138		Vibrionales	149	0.0114354	0	0	0	0
Methanoculleus sp. MAB1	0	0	144	0.0191333	542	0.0738111		Klebsiella	1309	0.209696	743	0.0867318	503	0.0525654		Not assigned	11035	0.888964	20888	1.72793	21145	1.78085		Not assigned	11035	0.846907	20888	1.66806	21145	1.71397		sum	1325891	100	1269924	100	1249652	100		sum	1337425	100	1281697	100	1260578	100
Methanoculleus sp. MH98A	211	0.0407689	204	0.0271055	931	0.126786		Salmonella	1627	0.260638	919	0.107277	607	0.0634338
Syntrophomonas wolfei	27685	5.34922	31508	4.18647	40882	5.56743		Shigella	26871	4.30461	15186	1.77269	9925	1.0372		sum	1241332	100	1208844	100	1187354	100		sum	1302977	100	1252230	100	1233689	100
Aminobacterium colombiense	8677	1.67655	9623	1.27861	12501	1.70242		Not assigned	11035	1.76776	20888	2.4383	21145	2.20973
Shigella boydii	254	0.0490772	151	0.0200634	0	0
Shigella dysenteriae	1395	0.269538	791	0.1051	504	0.0686361		sum	624238	100	856664	100	956903	100
Shigella flexneri	2379	0.459664	1374	0.182563	899	0.122428
Shigella sonnei	21179	4.09215	11892	1.58009	7844	1.06822
Shigella sp. SF-2015	340	0.0656939	172	0.0228537	0	0
Salmonella enterica	1552	0.299873	878	0.11666	586	0.0798031
Klebsiella pneumoniae	1031	0.199207	583	0.0774632	393	0.0535198
Escherichia albertii	300	0.0579652	193	0.0256439	0	0
Escherichia coli	182717	35.3041	103586	13.7635	66629	9.07373
Escherichia fergusonii	188	0.0363249	0	0	0	0
Enterobacter cloacae	390	0.0753547	232	0.0308259	136	0.0185209
Citrobacter koseri	183	0.0353588	0	0	0	0
uncultured bacterium	374	0.0722633	259	0.0344133	155	0.0211083
Not assigned	11035	2.13215	20888	2.77539	21145	2.87959
sum	517552	100	752615	100	734307	100
[truncated: 5 more columns]

## Sheet: B.4- anno_MG-RAST
MG-RAST annotation: As input the total cleaned reads were used. Selected are the taxa level matches of reads. Later, taxa beside blue colored initial species were summarized as "other".
MDS1					MDS2					MDS3					MDS1				MDS2				MDS3					MDS1				MDS2				MDS3					MDS1				MDS2				MDS3
Genus	matches	rel. abundance [%]			Genus	matches	rel. abundance [%]			Genus	matches	rel. abundance [%]			Family	matches	rel. abundance [%]		Family	matches	rel. abundance [%]		Family	matches	rel. abundance [%]			Order	matches	rel. abundance [%]		Order	matches	rel. abundance [%]		Order	matches	rel. abundance [%]			Class	matches	rel. abundance [%]		Class	matches	rel. abundance [%]		Class
sum	3790893	100			sum	2397433	100			sum	1788277	100			sum	3790893	100		sum	2397433	100		sum	1788277	100			sum	3790893	100		sum	2397433	100		sum	1788277	100			sum	3790893	100		sum	2397433	100		sum
Escherichia	3201921	84.4635			Escherichia	1737313	72.4655			Escherichia	1053424	58.9072			Enterobacteriaceae	3544492	93.5002		Enterobacteriaceae	1925047	80.2962		Enterobacteriaceae	1169713	65.4101			Enterobacteriales	3544492	93.5002		Enterobacteriales	1925047	80.2962		Enterobacteriales	1169713	65.4101			Gammaproteobacteria	3553966	93.7501		Gammaproteobacteria	1942694	81.0323		Gammaproteobacteria
Shigella	267391	7.05351			Shigella	145679	6.07646			Methanoculleus	121895	6.81634			Synergistaceae	36173	0.954208		Synergistaceae	42207	1.76051		Methanomicrobiaceae	130763	7.31223			Clostridiales	38523	1.0162		Methanosarcinales	65264	2.72225		Methanomicrobiales	138782	7.76065			Methanomicrobia	61820	1.63075		Methanomicrobia	119047	4.9656		Methanomicrobia
Salmonella	38749	1.02216			Methanosaeta	41402	1.72693			Shigella	88406	4.94364			Methanomicrobiaceae	29135	0.768552		Methanosaetaceae	41402	1.72693		Synergistaceae	54144	3.02772			Synergistales	36173	0.954208		Clostridiales	62145	2.59215		Clostridiales	75796	4.23849			Clostridia	43262	1.14121		Clostridia	74129	3.09202		Clostridia
Aminobacterium	32483	0.856869			Aminobacterium	36193	1.50966			Aminobacterium	46220	2.58461			Syntrophomonadaceae	24867	0.655967		Methanomicrobiaceae	35310	1.47283		Methanosaetaceae	39699	2.21996			Methanomicrobiales	32057	0.845632		Methanomicrobiales	43213	1.80247		Methanosarcinales	63994	3.57853			Synergistia	36173	0.954208		Synergistia	42207	1.76051		Synergistia
Methanoculleus	26399	0.696379			Methanoculleus	29350	1.22423			Methanosaeta	39699	2.21996			Methanosaetaceae	15774	0.416102		Syntrophomonadaceae	29080	1.21296		Syntrophomonadaceae	37193	2.07982			Methanosarcinales	25278	0.666809		Synergistales	42207	1.76051		Synergistales	54144	3.02772			Deltaproteobacteria	11067	0.291936		Deltaproteobacteria	28783	1.20058		Deltaproteobacteria
Syntrophomonas	22972	0.605979			Syntrophomonas	24891	1.03824			Syntrophomonas	31739	1.77484			Methanosarcinaceae	9485	0.250205		Methanosarcinaceae	23813	0.993271		Methanosarcinaceae	24247	1.35589			Bacillales	6289	0.165898		unclassified (derived from Archaea)	13861	0.57816		Bacillales	15623	0.873634			unclassified (derived from Cyanobacteria)	10109	0.266665		unclassified (derived from Cyanobacteria)	24192	1.00908		unclassified (derived from Cyanobacteria)
Methanosaeta	15774	0.416102			Salmonella	20162	0.840983			Clostridium	14245	0.796577			unclassified (derived from Bacteria)	5623	0.148329		unclassified (derived from Archaea)	13861	0.57816		Clostridiaceae	14430	0.806922			unclassified (derived from Bacteria)	5623	0.148329		Bacillales	11467	0.478303		unclassified (derived from Archaea)	13749	0.768841			Bacilli	7599	0.200454		Bacilli	14471	0.603604		Bacilli
Citrobacter	11800	0.311272			unclassified (derived from Archaea)	13861	0.57816			unclassified (derived from Archaea)	13749	0.768841			unclassified (derived from Archaea)	5543	0.146219		Clostridiaceae	12395	0.517011		unclassified (derived from Archaea)	13749	0.768841			unclassified (derived from Archaea)	5543	0.146219		Methanocellales	10570	0.440888		Actinomycetales	12888	0.720694			unclassified (derived from Bacteria)	5623	0.148329		unclassified (derived from Archaea)	13861	0.57816		Actinobacteria (class)
unclassified (derived from Archaea)	5543	0.146219			Clostridium	12224	0.509879			Salmonella	12784	0.714878			Clostridiaceae	5267	0.138938		Methanocellaceae	10570	0.440888		unclassified (derived from Chroococcales)	10646	0.595322			Actinomycetales	4497	0.118626		Actinomycetales	10148	0.423286		Thermoanaerobacterales	11479	0.641903			unclassified (derived from Archaea)	5543	0.146219		Actinobacteria (class)	11964	0.499034		unclassified (derived from Archaea)
unclassified (derived from Bacteria)	5325	0.140468			Methanocella	10570	0.440888			Methanocella	9993	0.558806			Methanocellaceae	4485	0.11831		unclassified (derived from Chroococcales)	10059	0.419574		Methanocellaceae	9993	0.558806			Methanocellales	4485	0.11831		Chroococcales	10059	0.419574		Desulfovibrionales	10937	0.611594			Actinobacteria (class)	5322	0.140389		Alphaproteobacteria	9794	0.40852		Alphaproteobacteria
Klebsiella	5203	0.13725			Methanosarcina	8999	0.37536			Methanoplanus	8868	0.495896			unclassified (derived from Chroococcales)	4056	0.106993		Peptococcaceae	8159	0.340322		Bacillaceae	9070	0.507192			Chroococcales	4056	0.106993		Desulfovibrionales	9344	0.38975		Chroococcales	10646	0.595322			Alphaproteobacteria	4260	0.112375		Thermotogae (class)	8270	0.344952		Thermotogae (class)
Clostridium	5175	0.136511			Methanohalophilus	8414	0.350959			Methanosarcina	8817	0.493044			Bacillaceae	3396	0.0895831		Thermotogaceae	7817	0.326057		Peptococcaceae	8736	0.488515			Thermoanaerobacterales	3747	0.0988421		Thermoanaerobacterales	9324	0.388916		Methanocellales	9993	0.558806			Thermotogae (class)	3156	0.0832522		Chlorobia	7772	0.32418		Betaproteobacteria
Enterobacter	4719	0.124483			Cyanothece	7282	0.303742			Methanohalophilus	8268	0.462344			Peptococcaceae	3223	0.0850195		Chlorobiaceae	7772	0.32418		Thermotogaceae	7834	0.438075			Desulfovibrionales	3641	0.096046		Thermotogales	8270	0.344952		Thermotogales	8710	0.487061			Betaproteobacteria	2871	0.0757341		Betaproteobacteria	6152	0.256608		Chlorobia
Methanocella	4485	0.11831			Methanosphaerula	6481	0.270331			Desulfovibrio	7540	0.421635			Thermotogaceae	2943	0.0776334		unclassified (derived from Methanomicrobiales)	6864	0.286306		Desulfovibrionaceae	7555	0.422474			Thermotogales	3156	0.0832522		Chlorobiales	7772	0.32418		Desulfobacterales	7757	0.433769			Chlorobia	2404	0.0634151		Ktedonobacteria	5474	0.228328		Ktedonobacteria
Yersinia	4050	0.106835			Citrobacter	6114	0.255023			Cyanothece	7002	0.39155			unclassified (derived from Oscillatoriales)	2806	0.0740195		unclassified (derived from Oscillatoriales)	6547	0.273084		Thermoanaerobacteraceae	7516	0.420293			Oscillatoriales	2806	0.0740195		Desulfobacterales	6777	0.282677		Desulfuromonadales	7157	0.400218			Ktedonobacteria	2333	0.0615422		Thermococci	5007	0.208848		Chloroflexi (class)
Methanosarcina	3543	0.0934608			Methanohalobium	6041	0.251978			Methanohalobium	6756	0.377794			unclassified (derived from Methanomicrobiales)	2494	0.0657892		Bacillaceae	6321	0.263657		unclassified (derived from Oscillatoriales)	7016	0.392333			Desulfobacterales	2775	0.0732017		Oscillatoriales	6547	0.273084		Oscillatoriales	7016	0.392333			Halobacteria	2003	0.0528372		Archaeoglobi	4822	0.201132		Archaeoglobi
Methanohalophilus	3318	0.0875256			Desulfovibrio	6002	0.250351			Methanosphaerula	6738	0.376787			Desulfovibrionaceae	2419	0.0638108		Desulfovibrionaceae	6014	0.250852		unclassified (derived from Methanomicrobiales)	7012	0.392109			Chlorobiales	2404	0.0634151		Desulfuromonadales	5626	0.234668		Chlorobiales	6940	0.388083			Archaeoglobi	1865	0.0491969		Halobacteria	4635	0.193332		Thermococci
Bacillus	2809	0.0740986			Methanoplanus	5960	0.248599			Bacillus	6547	0.366107			Thermoanaerobacteraceae	2410	0.0635734		Thermoanaerobacteraceae	5975	0.249225		Chlorobiaceae	6940	0.388083			Ktedonobacterales	2333	0.0615422		Ktedonobacterales	5474	0.228328		Nostocales	6504	0.363702			Negativicutes	1823	0.0480889		Negativicutes	4022	0.167763		Bacteroidia
Methanoplanus	2736	0.072173			Kosmotoga	5596	0.233416			Geobacter	6439	0.360067			Chlorobiaceae	2404	0.0634151		Desulfobacteraceae	5713	0.238297		Desulfobacteraceae	6617	0.370021			Nostocales	2268	0.0598276		Thermococcales	5007	0.208848		Ktedonobacterales	5129	0.286812			Thermococci	1726	0.0455302		Planctomycetacia	3688	0.153831		Negativicutes
Cyanothece	2705	0.0713552			Ktedonobacter	5474	0.228328			Ktedonobacter	5129	0.286812			Desulfobacteraceae	2375	0.0626501		Ktedonobacteraceae	5474	0.228328		Geobacteraceae	6439	0.360067			Desulfuromonadales	2242	0.0591417		Nostocales	4840	0.201883		Burkholderiales	4984	0.278704			Bacteroidia	1675	0.0441848		Methanococci	3651	0.152288		Halobacteria
Methanosphaerula	2450	0.0646286			Chlorobium	5449	0.227285			Kosmotoga	4907	0.274398			Ktedonobacteraceae	2333	0.0615422		Thermococcaceae	5007	0.208848		Nostocaceae	6396	0.357663			Vibrionales	2229	0.0587988		Archaeoglobales	4822	0.201132		Archaeoglobales	4806	0.26875			Methanococci	1581	0.0417052		Chloroflexi (class)	3572	0.148993		Aquificae (class)
Desulfovibrio	2414	0.0636789			Bacillus	5311	0.221529			Chlorobium	4560	0.254994			Nostocaceae	2214	0.0584031		Geobacteraceae	4973	0.20743		Ruminococcaceae	5499	0.307503			Halobacteriales	2003	0.0528372		Halobacteriales	4635	0.193332		Thermococcales	4697	0.262655			Chloroflexi (class)	1542	0.0406764		Bacteroidia	3555	0.148284		Methanococci
Ktedonobacter	2333	0.0615422			Geobacter	4973	0.20743			Thermococcus	4492	0.251192			Vibrionaceae	2185	0.0576381		Archaeoglobaceae	4822	0.201132		Ktedonobacteraceae	5129	0.286812			Archaeoglobales	1865	0.0491969		Selenomonadales	4022	0.167763		Bacteroidales	4533	0.253484			Cytophagia	1512	0.0398851		unclassified (derived from Bacteria)	3462	0.144404		Planctomycetacia
Methanohalobium	2317	0.0611202			Thermococcus	4890	0.203968			Nostoc	4351	0.243307			Halobacteriaceae	2003	0.0528372		Nostocaceae	4738	0.197628		Archaeoglobaceae	4806	0.26875			Selenomonadales	1823	0.0480889		Alteromonadales	3916	0.163341		Selenomonadales	4526	0.253093			Methanobacteria	1467	0.038698		Aquificae (class)	3456	0.144154		Methanobacteria
Dethiosulfovibrio	2040	0.0538132			Microcoleus	3769	0.15721			Citrobacter	4098	0.229159			Geobacteraceae	1944	0.0512808		Ruminococcaceae	4672	0.194875		Thermococcaceae	4697	0.262655			Burkholderiales	1759	0.0464007		Burkholderiales	3693	0.15404		Chloroflexales	4481	0.250576			Planctomycetacia	1321	0.0348467		Spirochaetes (class)	2932	0.122297		Dictyoglomia
Geobacter	1944	0.0512808			Klebsiella	3473	0.144863			Microcoleus	4068	0.227482			Archaeoglobaceae	1865	0.0491969		Halobacteriaceae	4635	0.193332		Halobacteriaceae	4434	0.247948			Thermococcales	1726	0.0455302		Planctomycetales	3688	0.153831		Halobacteriales	4434	0.247948			Aquificae (class)	1250	0.0329738		unclassified (derived from Euryarchaeota)	2906	0.121213		Spirochaetes (class)
Vibrio	1803	0.0475614			Thermincola	3414	0.142402			Streptomyces	3860	0.21585			Ruminococcaceae	1773	0.04677		Veillonellaceae	3687	0.153789		Veillonellaceae	4208	0.23531			Bacteroidales	1675	0.0441848		Methanococcales	3651	0.152288		Aquificales	4304	0.240679			Dictyoglomia	1197	0.0315757		Fusobacteria (class)	2881	0.12017		Fusobacteria (class)
Pantoea	1782	0.0470074			Desulfotomaculum	3397	0.141693			Thermincola	3681	0.205841			Streptomycetaceae	1750	0.0461633		unclassified (derived from Bacteria)	3462	0.144404		Streptomycetaceae	3860	0.21585			Alteromonadales	1666	0.0439474		Bacteroidales	3555	0.148284		Rhizobiales	4222	0.236093			Fusobacteria (class)	1002	0.0264318		Methanobacteria	2831	0.118085		Deinococci
Cronobacter	1764	0.0465326			unclassified (derived from Bacteria)	3122	0.130223			Thermoanaerobacter	3570	0.199634			Thermococcaceae	1726	0.0455302		Planctomycetaceae	3128	0.130473		Thermoanaerobacterales Family III. Incertae Sedis	3647	0.203939			Methanococcales	1581	0.0417052		unclassified (derived from Bacteria)	3462	0.144404		Methanococcales	4132	0.23106			unclassified (derived from Euryarchaeota)	985	0.0259833		Cytophagia	2822	0.117709		Cytophagia
Streptomyces	1748	0.0461105			Nostoc	3095	0.129096			Dethiosulfovibrio	3526	0.197173			Veillonellaceae	1680	0.0443167		Vibrionaceae	3123	0.130264		Lachnospiraceae	3630	0.202989			Cytophagales	1512	0.0398851		Aquificales	3456	0.144154		Alteromonadales	4043	0.226084			Sphingobacteria	890	0.0234773		Dictyoglomia	2544	0.106113		unclassified (derived from Bacteria)
Thermococcus	1693	0.0446597			Streptomyces	2986	0.12455			Desulfotomaculum	3395	0.189848			Cytophagaceae	1317	0.0347412		Thermoanaerobacterales Family III. Incertae Sedis	3119	0.130097		Dictyoglomaceae	3369	0.188394			Rhizobiales	1484	0.0391464		Rhizobiales	3384	0.141151		Planctomycetales	3980	0.222561			Deinococci	869	0.0229234		Deinococci	2256	0.0941006		unclassified (derived from Euryarchaeota)
Kosmotoga	1691	0.0446069			Ferroglobus	2780	0.115957			Desulfatibacillum	3385	0.189288			Dictyoglomaceae	1197	0.0315757		Streptomycetaceae	2986	0.12455		Planctomycetaceae	3287	0.183808			Methanobacteriales	1467	0.038698		Chloroflexales	3252	0.135645		Methanobacteriales	3729	0.208525			Spirochaetes (class)	865	0.0228178		unclassified (derived from Korarchaeota)	1985	0.0827969		Dehalococcoidetes
Edwardsiella	1689	0.0445541			Dethiosulfovibrio	2759	0.115081			Dictyoglomus	3369	0.188394			Thermoanaerobacterales Family III. Incertae Sedis	1173	0.0309426		unclassified (derived from Euryarchaeota)	2906	0.121213		Rhodobacteraceae	3038	0.169884			Planctomycetales	1321	0.0348467		Myxococcales	3191	0.133101		Rhodobacterales	3406	0.190463			Opitutae	811	0.0213934		Epsilonproteobacteria	1869	0.0779584		Sphingobacteria
Chlorobium	1632	0.0430505			Acaryochloris	2700	0.11262			Bacteroides	2904	0.162391			Rhodobacteraceae	1153	0.030415		Fusobacteriaceae	2881	0.12017		Paenibacillaceae	3010	0.168318			Lactobacillales	1310	0.0345565		Vibrionales	3131	0.130598		Dictyoglomales	3369	0.188394			Epsilonproteobacteria	747	0.0197051		Nitrospira (class)	1748	0.0729113		Opitutae
Microcoleus	1581	0.0417052			Enterobacter	2698	0.112537			Dethiobacter	2740	0.15322			Methanobacteriaceae	1143	0.0301512		Rhodobacteraceae	2748	0.114623		Fusobacteriaceae	2956	0.165299			Rhodobacterales	1270	0.0335013		Rhodobacterales	3024	0.126135		Spirochaetales	3338	0.18666			Dehalococcoidetes	744	0.019626		Dehalococcoidetes	1656	0.0690739		unclassified (derived from Lentisphaerae)
Nostoc	1564	0.0412568			Desulfatibacillum	2624	0.10945			Syntrophothermus	2714	0.151766			Planctomycetaceae	1109	0.0292543		unclassified (derived from Cyanobacteria)	2700	0.11262		Methanobacteriaceae	2911	0.162782			Chloroflexales	1263	0.0333167		Lactobacillales	3004	0.125301		Fusobacteriales	2956	0.165299			Nitrospira (class)	658	0.0173574		Sphingobacteria	1596	0.0665712		Thermomicrobia (class)
Thermincola	1437	0.0379066			Aciduliprofundum	2569	0.107156			Ferroglobus	2505	0.140079			Methanocaldococcaceae	1040	0.0274342		Cytophagaceae	2673	0.111494		Bacteroidaceae	2904	0.162391			Aquificales	1250	0.0329738		Spirochaetales	2932	0.122297		Chromatiales	2954	0.165187			unclassified (derived from Lentisphaerae)	607	0.0160121		unclassified (derived from unclassified sequences)	1445	0.0602728		Nitrospira (class)
Dickeya	1304	0.0343982			Dictyoglomus	2544	0.106113			Klebsiella	2491	0.139296			Bacteroidaceae	1026	0.0270649		Lachnospiraceae	2640	0.110118		Vibrionaceae	2820	0.157694			Dictyoglomales	1197	0.0315757		unclassified (derived from Euryarchaeota)	2906	0.121213		Vibrionales	2908	0.162615			unclassified (derived from Korarchaeota)	540	0.0142447		Opitutae	1444	0.0602311		Epsilonproteobacteria
Desulfotomaculum	1237	0.0326308			Vibrio	2426	0.101192			Paenibacillus	2478	0.138569			Lachnospiraceae	1023	0.0269857		Dictyoglomaceae	2544	0.106113		Aquificaceae	2795	0.156296			Chromatiales	1091	0.0287795		Fusobacteriales	2881	0.12017		Lactobacillales	2759	0.154283			Liliopsida	522	0.0137698		Verrucomicrobiae	1443	0.0601894		Flavobacteria
Dictyoglomus	1197	0.0315757			Paenibacillus	2320	0.0967702			Acaryochloris	2328	0.130181			Fusobacteriaceae	1002	0.0264318		Desulfohalobiaceae	2461	0.102651		Desulfohalobiaceae	2741	0.153276			Pseudomonadales	1041	0.0274605		Methanobacteriales	2831	0.118085		Cytophagales	2544	0.14226			Thermoprotei	507	0.0133742		unclassified (derived from Lentisphaerae)	1357	0.0566022		Verrucomicrobiae
Ferroglobus	1160	0.0305997			Yersinia	2271	0.0947263			Archaeoglobus	2301	0.128671			unclassified (derived from Euryarchaeota)	985	0.0259833		Paenibacillaceae	2449	0.102151		Chloroflexaceae	2506	0.140135			Myxococcales	1008	0.02659		Cytophagales	2822	0.117709		Myxococcales	2525	0.141197			unclassified (derived from unclassified sequences)	495	0.0130576		Flavobacteria	1292	0.053891		unclassified (derived from Korarchaeota)
Thermoanaerobacter	1136	0.0299666			Moorella	2242	0.0935167			Chloroflexus	2261	0.126435			Staphylococcaceae	948	0.0250073		Methanocaldococcaceae	2176	0.0907637		Burkholderiaceae	2401	0.134263			Fusobacteriales	1002	0.0264318		unclassified (derived from Cyanobacteria)	2700	0.11262		Rhodospirillales	2413	0.134934			Flavobacteria	487	0.0128466		Deferribacteres (class)	1238	0.0516386		Erysipelotrichi
Syntrophothermus	1084	0.0285948			Methanocaldococcus	2176	0.0907637			Thermosinus	2207	0.123415			Alicyclobacillaceae	938	0.0247435		Spirochaetaceae	2142	0.0893456		Alicyclobacillaceae	2336	0.130629			unclassified (derived from Euryarchaeota)	985	0.0259833		Dictyoglomales	2544	0.106113		unclassified (derived from Cyanobacteria)	2328	0.130181			Erysipelotrichi	450	0.0118706		Erysipelotrichi	1166	0.0486354		Thermoprotei
Desulfatibacillum	1057	0.0278826			Thermoanaerobacter	2144	0.089429			Eubacterium	2191	0.12252			Desulfohalobiaceae	933	0.0246116		unclassified (derived from Korarchaeota)	1985	0.0827969		Spirochaetaceae	2335	0.130573			unclassified (derived from Cyanobacteria)	899	0.0237147		Chromatiales	2485	0.103653		Pseudomonadales	2294	0.12828			Thermomicrobia (class)	384	0.0101295		Thermoprotei	1109	0.0462578		unclassified (derived from unclassified sequences)
Methanocaldococcus	1040	0.0274342			Dethiobacter	2115	0.0882194			Methanocaldococcus	2157	0.120619			Eubacteriaceae	905	0.023873		Bacteroidaceae	1967	0.0820461		unclassified (derived from Cyanobacteria)	2328	0.130181			Sphingobacteriales	890	0.0234773		unclassified (derived from Korarchaeota)	1985	0.0827969		unclassified (derived from Bacteria)	2226	0.124477			Deferribacteres (class)	352	0.00928541		Thermomicrobia (class)	1016	0.0423787		Deferribacteres (class)
Bacteroides	1026	0.0270649			Syntrophothermus	2074	0.0865092			Caldicellulosiruptor	2151	0.120283			unclassified (derived from Cyanobacteria)	899	0.0237147		Aquificaceae	1966	0.0820044		Eubacteriaceae	2323	0.129902			Spirochaetales	865	0.0228178		Pseudomonadales	1925	0.0802942		unclassified (derived from Euryarchaeota)	2218	0.12403			Verrucomicrobiae	350	0.00923265		Acidobacteria (class)	826	0.0344535		Spartobacteria
Haloferax	1003	0.0264581			Archaeoglobus	2042	0.0851744			Anaerobaculum	2093	0.11704			Burkholderiaceae	802	0.021156		Methanobacteriaceae	1925	0.0802942		unclassified (derived from Bacteria)	2226	0.124477			unclassified (derived from Opitutae)	801	0.0211296		Halanaerobiales	1763	0.073537		unclassified (derived from Dehalococcoidetes)	2134	0.119333			Zetaproteobacteria	330	0.00870507		Zetaproteobacteria	818	0.0341198		Acidobacteria (class)
Thermotoga	954	0.0251656			Candidatus Korarchaeum	1985	0.0827969			Spirochaeta	2087	0.116705			Paenibacillaceae	801	0.0211296		Burkholderiaceae	1834	0.0764985		unclassified (derived from Euryarchaeota)	2218	0.12403			unclassified (derived from Dehalococcoidetes)	744	0.019626		Nitrospirales	1748	0.0729113		Sphingobacteriales	2106	0.117767			unclassified (derived from other sequences)	315	0.00830939		Spartobacteria	762	0.031784		unclassified (derived from Thaumarchaeota)
Staphylococcus	918	0.0242159			Bacteroides	1967	0.0820461			Geobacillus	2046	0.114412			Opitutaceae	801	0.0211296		Oscillochloridaceae	1832	0.0764151		Chromatiaceae	2201	0.123079			Halanaerobiales	736	0.019415		unclassified (derived from Deltaproteobacteria)	1683	0.0702001		Halanaerobiales	1894	0.105912			unclassified (derived from Viruses)	312	0.00823025		Oligohymenophorea	672	0.02803		Zetaproteobacteria
Dyadobacter	908	0.0239521			Oscillochloris	1832	0.0764151			Oscillochloris	1975	0.110442			Chromatiaceae	788	0.0207867		Nitrospiraceae	1748	0.0729113		Methanocaldococcaceae	2157	0.120619			Rhodospirillales	700	0.0184653		unclassified (derived from Dehalococcoidetes)	1656	0.0690739		unclassified (derived from Opitutae)	1764	0.0986424			Chrysiogenetes (class)	300	0.0079137		Gloeobacteria	484	0.0201883		Chrysiogenetes (class)
Acaryochloris	899	0.0237147			Spirochaeta	1829	0.0762899			Vibrio	1953	0.109211			unclassified (derived from Dehalococcoidetes)	744	0.019626		Eubacteriaceae	1695	0.0707006		Cytophagaceae	2141	0.119724			Nitrospirales	658	0.0173574		Sphingobacteriales	1596	0.0665712		Nitrospirales	1714	0.0958464			Spartobacteria	280	0.00738612		unclassified (derived from Viruses)	426	0.017769		Oligohymenophorea
Thermosinus	858	0.0226332			Desulfonatronospira	1787	0.0745381			Ammonifex	1951	0.109099			Oscillochloridaceae	702	0.0185181		unclassified (derived from Deltaproteobacteria)	1683	0.0702001		unclassified (derived from Dehalococcoidetes)	2134	0.119333			Pasteurellales	650	0.0171464		Campylobacterales	1562	0.065153		Thermales	1690	0.0945044			Acidobacteria (class)	277	0.00730699		Chrysiogenetes (class)	382	0.0159337		Gloeobacteria
Eubacterium	842	0.0222111			Desulfobacterium	1764	0.0735787			Aciduliprofundum	1929	0.107869			Aquificaceae	698	0.0184125		unclassified (derived from Dehalococcoidetes)	1656	0.0690739		Methanococcaceae	1975	0.110442			Thermales	563	0.0148514		Thermales	1546	0.0644856		unclassified (derived from Lentisphaerae)	1574	0.0880177			Mammalia	219	0.005777		unclassified (derived from Thaumarchaeota)	362	0.0150995		Thermoplasmata
Aciduliprofundum	826	0.0217891			Dyadobacter	1726	0.0719937			Ruminococcus	1857	0.103843			Nitrospiraceae	658	0.0173574		Chromatiaceae	1590	0.0663209		Oscillochloridaceae	1975	0.110442			Thiotrichales	561	0.0147986		unclassified (derived from unclassified sequences)	1445	0.0602728		Verrucomicrobiales	1566	0.0875703			unclassified (derived from Streptophyta)	179	0.00472184		Liliopsida	362	0.0150995		Mammalia
Moorella	817	0.0215517			unclassified (derived from Deltaproteobacteria)	1683	0.0702001			Enterobacter	1848	0.10334			Pasteurellaceae	650	0.0171464		Thermaceae	1546	0.0644856		Acetobacteraceae	1775	0.0992576			Campylobacterales	561	0.0147986		Verrucomicrobiales	1443	0.0601894		unclassified (derived from Korarchaeota)	1550	0.0866756			Oligohymenophorea	153	0.00403599		Gemmatimonadetes (class)	341	0.0142235		Liliopsida
Dethiobacter	811	0.0213934			Ruminococcus	1677	0.0699498			Fusobacterium	1827	0.102165			Spirochaetaceae	635	0.0167507		Alicyclobacillaceae	1545	0.0644439		Opitutaceae	1764	0.0986424			unclassified (derived from Korarchaeota)	540	0.0142447		Rhodospirillales	1423	0.0593552		Flavobacteriales	1534	0.0857809			Gloeobacteria	139	0.00366668		Thermoplasmata	317	0.0132225		unclassified (derived from Streptophyta)
Pectobacterium	791	0.0208658			Thermosinus	1629	0.0679477			Methanothermobacter	1813	0.101383			Pseudomonadaceae	608	0.0160384		Methanococcaceae	1475	0.0615241		Nitrospiraceae	1714	0.0958464			unclassified (derived from Deltaproteobacteria)	533	0.01406		unclassified (derived from Opitutae)	1324	0.0552257		Erysipelotrichales	1463	0.0818106			Gemmatimonadetes (class)	138	0.0036403		Fibrobacteres (class)	302	0.0125968		Gemmatimonadetes (class)
Desulfobacterium	764	0.0201536			Eubacterium	1619	0.0675306			Desulfonatronospira	1806	0.100991			Lactobacillaceae	606	0.0159857		unclassified (derived from unclassified sequences)	1445	0.0602728		Thermaceae	1690	0.0945044			unclassified (derived from Lentisphaerae)	522	0.0137698		Desulfarculales	1287	0.0536824		Campylobacterales	1440	0.0805244			Thermoplasmata	137	0.00361392		unclassified (derived from other sequences)	265	0.0110535		unclassified (derived from Viruses)
Methanothermobacter	756	0.0199425			Caldicellulosiruptor	1609	0.0671135			Moorella	1803	0.100823			Corynebacteriaceae	573	0.0151152		Chloroflexaceae	1420	0.05923		Victivallaceae	1574	0.0880177			Poales	520	0.0137171		unclassified (derived from Lentisphaerae)	1252	0.0522225		unclassified (derived from Deltaproteobacteria)	1426	0.0797416			unclassified (derived from Thaumarchaeota)	123	0.00324462		unclassified (derived from Chordata)	264	0.0110118		Isoetopsida
Anaerobaculum	723	0.019072			Fusobacterium	1591	0.0663626			Dehalogenimonas	1765	0.0986984			Thermaceae	563	0.0148514		Heliobacteriaceae	1414	0.0589798		unclassified (derived from Korarchaeota)	1550	0.0866756			Desulfarculales	509	0.0134269		Deferribacterales	1238	0.0516386		Sphingomonadales	1395	0.078008			unclassified (derived from Eukaryota)	119	0.0031391		unclassified (derived from Verrucomicrobia)	210	0.00875937		unclassified (derived from Eukaryota)
Erwinia	715	0.018861			Thermotoga	1590	0.0663209			Desulfobacterium	1753	0.0980273			Chloroflexaceae	561	0.0147986		Hydrogenothermaceae	1358	0.0566439		Flavobacteriaceae	1467	0.0820343			unclassified (derived from unclassified sequences)	495	0.0130576		Flavobacteriales	1226	0.051138		Thiotrichales	1345	0.0752121			unclassified (derived from Candidatus Poribacteria)	102	0.00269066		Mammalia	208	0.00867595		Eurotiomycetes
Archaeoglobus	705	0.0185972			Haloferax	1524	0.063568			Thermotoga	1642	0.0918202			Comamonadaceae	554	0.014614		Opitutaceae	1324	0.0552257		Erysipelotrichaceae	1463	0.0818106			Legionellales	478	0.0126092		Erysipelotrichales	1166	0.0486354		Desulfarculales	1327	0.0742055			Insecta	90	0.00237411		Insecta	182	0.00759145		unclassified (derived from Candidatus Poribacteria)
Oscillochloris	702	0.0185181			unclassified (derived from unclassified sequences)	1445	0.0602728			Hydrogenivirga	1584	0.0885769			Heliobacteriaceae	546	0.0144029		Desulfarculaceae	1287	0.0536824		Pseudomonadaceae	1456	0.0814192			Erysipelotrichales	450	0.0118706		Thiotrichales	1087	0.0453402		Coriobacteriales	1314	0.0734785			Mollicutes	88	0.00232135		unclassified (derived from Eukaryota)	178	0.00742461		Mollicutes
Desulfonatronospira	674	0.0177795			Methanothermobacter	1363	0.0568525			Victivallis	1574	0.0880177			Methanococcaceae	541	0.014271		Victivallaceae	1252	0.0522225		Hydrogenothermaceae	1455	0.0813632			Acidithiobacillales	450	0.0118706		Oceanospirillales	1011	0.0421701		Acidithiobacillales	1262	0.0705707			Isoetopsida	84	0.00221584		Mollicutes	163	0.00679894		Fibrobacteres (class)
Serratia	674	0.0177795			Edwardsiella	1361	0.0567691			Candidatus Korarchaeum	1550	0.0866756			unclassified (derived from Korarchaeota)	540	0.0142447		Deferribacteraceae	1238	0.0516386		unclassified (derived from Deltaproteobacteria)	1426	0.0797416			Flavobacteriales	442	0.0116595		Acidithiobacillales	930	0.0387915		Thermomicrobiales	1098	0.0613999			Aconoidasida	83	0.00218946		Anaerolineae	162	0.00675723		Saccharomycetes
Caldicellulosiruptor	653	0.0172255			Cellulosilyticum	1354	0.0564771			Nitrosococcus	1540	0.0861164			unclassified (derived from Deltaproteobacteria)	533	0.01406		Erysipelotrichaceae	1166	0.0486354		Heliobacteriaceae	1399	0.0782317			Nitrosomonadales	419	0.0110528		unclassified (derived from Gammaproteobacteria)	922	0.0384578		Oceanospirillales	1082	0.0605052			Anaerolineae	76	0.0020048		Isoetopsida	156	0.00650696		unclassified (derived from other sequences)
Paenibacillus	642	0.0169353			Heliobacterium	1320	0.0550589			Cellulosilyticum	1476	0.0825375			Victivallaceae	522	0.0137698		Enterococcaceae	1164	0.0485519		Desulfarculaceae	1327	0.0742055			Neisseriales	392	0.0103406		Natranaerobiales	897	0.037415		unclassified (derived from unclassified sequences)	1047	0.058548			Fibrobacteres (class)	64	0.00168826		unclassified (derived from Streptophyta)	132	0.00550589		Anaerolineae
Synechococcus	605	0.0159593			Arthrospira	1311	0.0546835			unclassified (derived from Bacteria)	1460	0.0816428			Poaceae	520	0.0137171		Flavobacteriaceae	1145	0.0477594		Corynebacteriaceae	1323	0.0739818			Coriobacteriales	381	0.0100504		Sphingomonadales	885	0.0369145		Neisseriales	1035	0.0578769			Eurotiomycetes	56	0.00147722		Solibacteres	129	0.00538076		unclassified (derived from Bacteroidetes)
Dehalogenimonas	598	0.0157746			Anaerobaculum	1306	0.0544749			unclassified (derived from Deltaproteobacteria)	1426	0.0797416			Desulfarculaceae	509	0.0134269		Comamonadaceae	1137	0.0474257		Coriobacteriaceae	1314	0.0734785			Deferribacterales	352	0.00928541		Nitrosomonadales	874	0.0364557		Deinococcales	997	0.055752			Saccharomycetes	54	0.00142447		Sordariomycetes	104	0.00433797		Solibacteres
Lactobacillus	598	0.0157746			Desulfarculus	1287	0.0536824			Desulfococcus	1412	0.0789587			Hydrogenothermaceae	500	0.0131895		Haliangiaceae	1128	0.0470503		Acidithiobacillaceae	1262	0.0705707			Verrucomicrobiales	350	0.00923265		Acidobacteriales	826	0.0344535		Syntrophobacterales	968	0.0541303			Solibacteres	53	0.00139809		unclassified (derived from Candidatus Poribacteria)	93	0.00387915		Aconoidasida
Fusobacterium	598	0.0157746			Planctomyces	1282	0.0534739			Planctomyces	1361	0.0761068			unclassified (derived from unclassified sequences)	495	0.0130576		Pseudomonadaceae	1109	0.0462578		Comamonadaceae	1215	0.0679425			Syntrophobacterales	344	0.00907438		Syntrophobacterales	823	0.0343284		Deferribacterales	943	0.0527323			Elusimicrobia (class)	48	0.00126619		Eurotiomycetes	83	0.00346204		Insecta
Spirochaeta	584	0.0154053			Dehalogenimonas	1266	0.0528065			Acetivibrio	1340	0.0749325			Acetobacteraceae	478	0.0126092		Prevotellaceae	1095	0.0456739		Prevotellaceae	1174	0.0656498			Mariprofundales	330	0.00870507		Mariprofundales	818	0.0341198		Nitrosomonadales	839	0.0469167			unclassified (derived from Verrucomicrobia)	38	0.0010024		Saccharomycetes	81	0.00337861		Chlamydiae (class)
Corynebacterium	573	0.0151152			Victivallis	1252	0.0522225			Desulfarculus	1327	0.0742055			Erysipelotrichaceae	450	0.0118706		Desulfobulbaceae	1058	0.0441305		Desulfobulbaceae	1140	0.0637485			Oceanospirillales	321	0.00846766		Coriobacteriales	765	0.0319091		unclassified (derived from Spartobacteria)	830	0.0464134			Heterolobosea	32	0.000844128		Bryopsida	56	0.00233583		Chlorophyceae
Haemophilus	570	0.015036			Desulfococcus	1244	0.0518888			Alicyclobacillus	1324	0.0740377			Acidithiobacillaceae	450	0.0118706		Mycobacteriaceae	997	0.0415861		Rhizobiaceae	1123	0.0627979			unclassified (derived from Gammaproteobacteria)	315	0.00830939		unclassified (derived from Spartobacteria)	762	0.031784		Pasteurellales	803	0.0449036			unclassified (derived from Synergistetes)	30	0.00079137		unclassified (derived from Bacteroidetes)	54	0.00225241		Elusimicrobia (class)
Providencia	550	0.0145085			Chloroflexus	1232	0.0513883			Corynebacterium	1323	0.0739818			Moraxellaceae	433	0.0114221		Alteromonadaceae	975	0.0406685		Thermomicrobiaceae	1098	0.0613999			unclassified (derived from other sequences)	315	0.00830939		Methylococcales	736	0.0306995		Caulobacterales	777	0.0434496			unclassified (derived from Microsporidia)	24	0.000633096		Trebouxiophyceae	54	0.00225241		unclassified (derived from Verrucomicrobia)
Candidatus Korarchaeum	540	0.0142447			Thermodesulfovibrio	1227	0.0511797			Haloferax	1306	0.0730312			Legionellaceae	420	0.0110792		Bradyrhizobiaceae	936	0.0390418		unclassified (derived from unclassified sequences)	1047	0.058548			Sphingomonadales	313	0.00825663		Deinococcales	710	0.029615		Acidobacteriales	711	0.0397589			Amphibia	23	0.000606717		Elusimicrobia (class)	54	0.00225241		unclassified (derived from Synergistetes)
Desulfococcus	535	0.0141128			Ammonifex	1177	0.0490942			Microcystis	1296	0.072472			Nitrosomonadaceae	419	0.0110528		Methanospirillaceae	935	0.039		Neisseriaceae	1035	0.0578769			Deinococcales	306	0.00807198		Peniculida	672	0.02803		unclassified (derived from Gammaproteobacteria)	697	0.0389761			Trebouxiophyceae	20	0.00052758		unclassified (derived from Microsporidia)	52	0.00216899		Amphibia
unclassified (derived from Deltaproteobacteria)	533	0.01406			Enterococcus	1164	0.0485519			Heliobacterium	1275	0.0712977			Halobacteroidaceae	406	0.0107099		Acidithiobacillaceae	930	0.0387915		Bradyrhizobiaceae	1022	0.05715			Chrysiogenales	300	0.0079137		Pasteurellales	621	0.0259027		Natranaerobiales	690	0.0385846			Echinoidea	19	0.000501201		Actinopterygii	40	0.00166845		unclassified (derived from Chordata)
Victivallis	522	0.0137698			Haliangium	1128	0.0470503			Nodularia	1268	0.0709062			Flavobacteriaceae	405	0.0106835		Halanaerobiaceae	925	0.0385829		Thiotrichaceae	1020	0.0570381			unclassified (derived from Spartobacteria)	280	0.00738612		Caulobacterales	615	0.0256524		Sphaerobacterales	635	0.035509			unclassified (derived from Bacteroidetes)	18	0.000474822		Amphibia	39	0.00162674		Polypodiopsida
Burkholderia	521	0.0137435			Microcystis	1121	0.0467583			Arthrospira	1267	0.0708503			Shewanellaceae	403	0.0106307		Helicobacteraceae	922	0.0384578		Clostridiales Family XI. Incertae Sedis	1004	0.0561434			Herpetosiphonales	279	0.00735974		Neisseriales	587	0.0244845		Herpetosiphonales	631	0.0352854			Chlamydiae (class)	15	0.000395685		Aconoidasida	38	0.00158503		Enteropneusta
Alicyclobacillus	520	0.0137171			Prevotella	1095	0.0456739			Acidithiobacillus	1262	0.0705707			Desulfobulbaceae	400	0.0105516		unclassified (derived from Gammaproteobacteria)	922	0.0384578		Halanaerobiaceae	983	0.0549691			Acidobacteriales	277	0.00730699		Thermomicrobiales	576	0.0240257		Bifidobacteriales	619	0.0346143			Chlorophyceae	15	0.000395685		Chlamydiae (class)	37	0.00154332		Actinopterygii
Desulfarculus	509	0.0134269			unclassified (derived from Opitutaceae)	1090	0.0454653			Yersinia	1258	0.070347			Methanospirillaceae	396	0.0104461		Methanothermaceae	906	0.0377904		Deferribacteraceae	943	0.0527323			Methylococcales	267	0.0070432		Bifidobacteriales	519	0.0216482		Methylococcales	580	0.0324335			Dothideomycetes	13	0.000342927		Coscinodiscophyceae	32	0.00133476		unclassified (derived from Acidobacteria)
Ruminococcus	499	0.0131631			Ethanoligenens	1085	0.0452567			Synechococcus	1212	0.0677747			Prevotellaceae	395	0.0104197		Natranaerobiaceae	897	0.037415		Frankiaceae	928	0.0518935			Natranaerobiales	256	0.00675303		Gloeobacterales	484	0.0201883		Sulfolobales	515	0.0287987			Enteropneusta	12	0.000316548		unclassified (derived from Chloroflexi)	30	0.00125134		Trebouxiophyceae
unclassified (derived from unclassified sequences)	495	0.0130576			Pantoea	1074	0.0447979			Burkholderia	1186	0.0663208			Neisseriaceae	392	0.0103406		Lactobacillaceae	890	0.037123		Shewanellaceae	919	0.0513902			Caudovirales	254	0.00670027		Desulfurococcales	482	0.0201048		Mariprofundales	513	0.0286868			Chromadorea	10	0.00026379		Chlorophyceae	23	0.000959359		Coscinodiscophyceae
Pseudomonas	490	0.0129257			Chloroherpeton	1047	0.0436717			Acetobacter	1180	0.0659853			Coriobacteriaceae	381	0.0100504		Ectothiorhodospiraceae	876	0.0365391		Rhodothermaceae	915	0.0511666			Thermomicrobiales	241	0.00635734		Sphaerobacterales	440	0.018353		Chrysiogenales	509	0.0284632			Cryptophyta	8	0.000211032		Coccidia	21	0.000875937		Sordariomycetes
Heliobacterium	477	0.0125828			Dickeya	999	0.0416696			Prevotella	1174	0.0656498			Alteromonadaceae	365	0.00962834		Nitrosomonadaceae	874	0.0364557		Halobacteroidaceae	911	0.0509429			Sulfolobales	216	0.00569787		Chrysiogenales	382	0.0159337		Legionellales	481	0.0268974			unclassified (derived from Chordata)	8	0.000211032		Chromadorea	20	0.000834226		Coccidia
Chloroflexus	471	0.0124245			Mycobacterium	997	0.0415861			Sulfurihydrogenibium	1148	0.0641959			Deferribacteraceae	352	0.00928541		Desulfomicrobiaceae	869	0.0362471		Alteromonadaceae	907	0.0507192			Xanthomonadales	208	0.00548683		unclassified (derived from Betaproteobacteria)	357	0.0148909		Peniculida	474	0.026506			Sordariomycetes	6	0.000158274		Coniferopsida	18	0.000750803		Leotiomycetes
Nitrosococcus	469	0.0123718			Cronobacter	986	0.0411273			Thermodesulfovibrio	1133	0.0633571			Bradyrhizobiaceae	341	0.00899524		unclassified (derived from Clostridiales)	858	0.0357883		Lactobacillaceae	906	0.0506633			Rodentia	207	0.00546045		Poales	352	0.0146824		Xanthomonadales	453	0.0253316			Coniferopsida	6	0.000158274		unclassified (derived from Synergistetes)	17	0.000709092		unclassified (derived from Proteobacteria)
Arthrospira	464	0.0122399			Meiothermus	981	0.0409188			Thermomicrobium	1098	0.0613999			Thiotrichaceae	336	0.00886335		Halobacteroidaceae	838	0.0349541		unclassified (derived from Thermotogales)	876	0.0489857			unclassified (derived from Alphaproteobacteria)	199	0.00524942		Legionellales	347	0.0144738		unclassified (derived from Betaproteobacteria)	445	0.0248843			Ulvophyceae	6	0.000158274		Enteropneusta	16	0.00066738		unclassified (derived from Microsporidia)
Thermodesulfovibrio	462	0.0121871			unclassified (derived from Alicyclobacillaceae)	977	0.0407519			unclassified (derived from unclassified sequences)	1047	0.058548			Clostridiales Family XI. Incertae Sedis	333	0.00878421		Acidobacteriaceae	826	0.0344535		Methanospirillaceae	872	0.048762			Bifidobacteriales	191	0.00503839		Sulfolobales	344	0.0143487		Gloeobacterales	416	0.0232626			unclassified (derived from Proteobacteria)	5	0.000131895		Prasinophyceae	16	0.00066738		Anthozoa
Geobacillus	459	0.012108			Sulfurihydrogenibium	960	0.0400428			Methanothermococcus	1034	0.057821			Mariprofundaceae	330	0.00870507		Mariprofundaceae	818	0.0341198		Nitrosomonadaceae	839	0.0469167			Desulfurococcales	178	0.00469546		Gemmatimonadales	341	0.0142235		Acidimicrobiales	378	0.0211377			Bryopsida	4	0.000105516		Dothideomycetes	16	0.00066738		Pelagophyceae
Oryza	457	0.0120552			Halobacterium	947	0.0395006			unclassified (derived from Opitutaceae)	1034	0.057821			Halanaerobiaceae	330	0.00870507		Rhizobiaceae	817	0.0340781		Moraxellaceae	838	0.0468607			Nautiliales	174	0.00458995		Herpetosiphonales	320	0.0133476		Thermoplasmatales	376	0.0210258			unclassified (derived from Fungi)	4	0.000105516		Leotiomycetes	15	0.000625669		Chromadorea
Thermanaerovibrio	454	0.0119761			Marinobacter	947	0.0395006			Chloroherpeton	1027	0.0574296			Idiomarinaceae	326	0.00859956		Moraxellaceae	816	0.0340364		unclassified (derived from Spartobacteria)	830	0.0464134			Peniculida	153	0.00403599		Thermoplasmatales	317	0.0132225		Desulfurococcales	337	0.018845			Actinopterygii	3	7.9137e-05		Methanopyri	15	0.000625669		Methanopyri
Arsenophonus	451	0.0118969			Methanospirillum	935	0.039			Beggiatoa	1020	0.0570381			Methanothermaceae	324	0.0085468		Thiotrichaceae	812	0.0338696		Methanothermaceae	818	0.0457424			Sphaerobacterales	143	0.0037722		Gallionellales	307	0.0128054		unclassified (derived from Alphaproteobacteria)	319	0.0178384			Pelagophyceae	3	7.9137e-05		unclassified (derived from Fungi)	12	0.000500535		Bryopsida
Acidithiobacillus	450	0.0118706			Acidithiobacillus	930	0.0387915			unclassified (derived from Alicyclobacillaceae)	1012	0.0565908			Sphingobacteriaceae	323	0.00852042		Sphingobacteriaceae	807	0.033661		Pasteurellaceae	803	0.0449036			Gloeobacterales	139	0.00366668		Fibrobacterales	302	0.0125968		Cenarchaeales	315	0.0176147			unclassified (derived from Phaeophyceae)	2	5.2758e-05		unclassified (derived from Phaeophyceae)	10	0.000417113		Prasinophyceae
Ethanoligenens	447	0.0117914			Acetivibrio	906	0.0377904			Ethanoligenens	964	0.0539066			Methylobacteriaceae	322	0.00849404		Idiomarinaceae	802	0.0334524		Idiomarinaceae	788	0.0440648			Gemmatimonadales	138	0.0036403		Xanthomonadales	265	0.0110535		Poales	297	0.0166082			Aves	2	5.2758e-05		Marattiopsida	8	0.00033369		unclassified (derived from Phaeophyceae)
Cellulosilyticum	443	0.0116859			Methanothermus	906	0.0377904			Methanococcus	941	0.0526205			unclassified (derived from Gammaproteobacteria)	315	0.00830939		unclassified (derived from Alteromonadales)	792	0.0330353		Helicobacteraceae	785	0.043897			Thermoplasmatales	137	0.00361392		unclassified (derived from other sequences)	265	0.0110535		Thermoproteales	283	0.0158253			Prasinophyceae	2	5.2758e-05		unclassified (derived from Acidobacteria)	7	0.000291979		Coniferopsida
Microcystis	436	0.0115012			Natranaerobius	897	0.037415			Desulfohalobium	935	0.052285			unclassified (derived from other sequences)	315	0.00830939		Acetobacteraceae	777	0.0324097		Caulobacteraceae	777	0.0434496			Caulobacterales	127	0.00335013		unclassified (derived from Chordata)	264	0.0110118		Solirubrobacterales	283	0.0158253			Bangiophyceae	2	5.2758e-05		unclassified (derived from Annelida)	6	0.000250268		Aves
unclassified (derived from Opitutaceae)	432	0.0113957			Nodularia	887	0.0369979			Frankia	928	0.0518935			Rhodothermaceae	314	0.00828301		Corynebacteriaceae	772	0.0322011		Nocardiaceae	777	0.0434496			Rhodocyclales	124	0.003271		Nautiliales	260	0.0108449		Rubrobacterales	278	0.0155457			Branchiopoda	2	5.2758e-05		Agaricomycetes	5	0.000208556		Bangiophyceae
Acetivibrio	428	0.0112902			Hydrogenivirga	872	0.0363722			Crocosphaera	926	0.0517817			Enterococcaceae	312	0.00823025		Coriobacteriaceae	765	0.0319091		Sphingobacteriaceae	775	0.0433378			Aeromonadales	115	0.00303359		Thermoproteales	243	0.0101358		Lentisphaerales	260	0.0145391			Marattiopsida	2	5.2758e-05		Pelagophyceae	5	0.000208556		Hydrozoa
Planctomyces	426	0.0112375			Desulfomicrobium	869	0.0362471			Shewanella	919	0.0513902			unclassified (derived from Alteromonadales)	310	0.00817749		Cystobacteraceae	765	0.0319091		unclassified (derived from Clostridiales)	757	0.0423312			Thermoproteales	113	0.00298083		Caudovirales	238	0.00992728		Nautiliales	246	0.0137563			Ginkgoopsida	2	5.2758e-05		Echinoidea	5	0.000208556		unclassified (derived from Euglenida)
Legionella	420	0.0110792			Thermanaerovibrio	854	0.0356214			Acetohalobium	911	0.0509429			Chrysiogenaceae	300	0.0079137		unclassified (derived from Spartobacteria)	762	0.031784		Sphingomonadaceae	743	0.0415484			unclassified (derived from Candidatus Poribacteria)	102	0.00269066		Rickettsiales	212	0.00884279		Gemmatimonadales	220	0.0123023			unclassified (derived from Chloroflexi)	2	5.2758e-05		Arachnida	4	0.000166845		Dothideomycetes
unclassified (derived from Alicyclobacillaceae)	418	0.0110264			Acetohalobium	838	0.0349541			Methanobrevibacter	909	0.0508311			Rhizobiaceae	291	0.00767629		Frankiaceae	738	0.0307829		Staphylococcaceae	733	0.0409892			Rickettsiales	97	0.00255876		Methylacidiphilales	206	0.00859252		Rhodocyclales	208	0.0116313			Methanopyri	1	2.6379e-05		Cryptophyta	4	0.000166845		Agaricomycetes
Nodularia	413	0.0108945			Thermoanaerobacterium	830	0.0346204			Lactobacillus	896	0.0501041			Desulfomicrobiaceae	289	0.00762353		Methylococcaceae	736	0.0306995		Verrucomicrobiaceae	714	0.0399267			unclassified (derived from Betaproteobacteria)	97	0.00255876		Rhodocyclales	201	0.00838397		Selaginellales	207	0.0115754							unclassified (derived from Placozoa)	4	0.000166845		Schizosaccharomycetes
Proteus	410	0.0108154			Mariprofundus	818	0.0341198			Selenomonas	886	0.0495449			Ectothiorhodospiraceae	285	0.00751802		Shewanellaceae	718	0.0299487		Acidobacteriaceae	711	0.0397589			Malpighiales	96	0.00253238		unclassified (derived from Viruses)	188	0.00784172		unclassified (derived from Actinobacteria (class))	202	0.0112958							Hydrozoa	4	0.000166845		Arachnida
Acetohalobium	406	0.0107099			Crocosphaera	817	0.0340781			Thermosediminibacter	878	0.0490975			unclassified (derived from Spartobacteria)	280	0.00738612		Staphylococcaceae	693	0.0289059		Myxococcaceae	705	0.0394234			Acidimicrobiales	85	0.00224222		Solirubrobacterales	176	0.00734119		Methylophilales	167	0.0093386							unclassified (derived from Crenarchaeota)	4	0.000166845		Cryptophyta
Shewanella	403	0.0106307			Burkholderia	817	0.0340781			unclassified (derived from Thermotogales)	876	0.0489857			Herpetosiphonaceae	279	0.00735974		Parameciidae	672	0.02803		Pseudonocardiaceae	699	0.0390879			Lentisphaerales	85	0.00224222		Anaerolineales	162	0.00675723		unclassified (derived from Candidatus Poribacteria)	159	0.00889124							Ulvophyceae	2	8.34226e-05		Ulvophyceae
Methanospirillum	396	0.0104461			Beggiatoa	812	0.0338696			Methanospirillum	872	0.048762			Acidobacteriaceae	277	0.00730699		Rhodospirillaceae	644	0.0268621		unclassified (derived from Gammaproteobacteria)	697	0.0389761			Selaginellales	84	0.00221584		Selaginellales	156	0.00650696		Aeromonadales	157	0.0087794							Calcarea	2	8.34226e-05		unclassified (derived from Crenarchaeota)
Prevotella	395	0.0104197			Nitrosococcus	807	0.033661			Marinobacter	851	0.0475877			Helicobacteraceae	276	0.00728061		Myxococcaceae	637	0.0265701		unclassified (derived from Planctomycetales)	693	0.0387524			unclassified (derived from Actinobacteria (class))	83	0.00218946		Parvularculales	151	0.0062984		Cardiobacteriales	149	0.00833204							Zygnemophyceae	2	8.34226e-05		Chlorokybophyceae
Sulfurihydrogenibium	389	0.0102614			Lactobacillus	805	0.0335776			Oscillatoria	848	0.0474199			unclassified (derived from Clostridiales)	271	0.00714871		Pasteurellaceae	621	0.0259027		Ectothiorhodospiraceae	692	0.0386965			Cardiobacteriales	82	0.00216308		unclassified (derived from Actinobacteria (class))	150	0.00625669		unclassified (derived from Viruses)	147	0.0082202							unclassified (derived from Euglenida)	1	4.17113e-05		Trematoda
Oscillatoria	384	0.0101295			Deferribacter	804	0.0335359			Chthoniobacter	830	0.0464134			Methylococcaceae	267	0.0070432		Caulobacteraceae	615	0.0256524		Natranaerobiaceae	690	0.0385846			Anaerolineales	76	0.0020048		Cardiobacteriales	145	0.00604814		Prochlorales	143	0.00799652							Aves	1	4.17113e-05		unclassified (derived from Fungi)
Acinetobacter	377	0.00994489			Idiomarina	802	0.0334524			Rhodothermus	825	0.0461338			Haliangiaceae	257	0.00677941		Pseudonocardiaceae	604	0.0251936		Erythrobacteraceae	652	0.0364597			Prochlorales	74	0.00195205		Nitrosopumilales	144	0.00600642		Rodentia	140	0.00782876							unclassified (derived from Proteobacteria)	1	4.17113e-05		unclassified (derived from Annelida)
Opitutus	369	0.00973385			Teredinibacter	786	0.0327851			Halobacterium	822	0.045966			Frankiaceae	257	0.00677941		Neisseriaceae	587	0.0244845		Cystobacteraceae	645	0.0360682			Haemosporida	73	0.00192567		Cenarchaeales	140	0.00583958		Fibrobacterales	139	0.00777285							Bangiophyceae	1	4.17113e-05		Branchiopoda
Meiothermus	368	0.00970748			Methanothermococcus	786	0.0327851			Methanothermus	818	0.0457424			Natranaerobiaceae	256	0.00675303		Methylocystaceae	584	0.0243594		Desulfomicrobiaceae	641	0.0358446			Parvularculales	70	0.00184653		Solibacterales	129	0.00538076		Gallionellales	138	0.00771693							Branchiopoda	1	4.17113e-05
Selenomonas	367	0.0096811			Allochromatium	780	0.0325348			unclassified (derived from Erysipelotrichaceae)	813	0.0454628			Mycobacteriaceae	256	0.00675303		Thermomicrobiaceae	576	0.0240257		Sphaerobacteraceae	635	0.035509			Diptera	68	0.00179377		Methylophilales	126	0.00525562		Saccharomycetales	138	0.00771693							Ichthyosporea	1	4.17113e-05
Ammonifex	367	0.0096811			Geobacillus	774	0.0322845			Acinetobacter	808	0.0451832			unclassified (derived from Sphingobacteriales)	253	0.00667389		Clostridiales Family XI. Incertae Sedis	575	0.023984		Herpetosiphonaceae	631	0.0352854			Cenarchaeales	65	0.00171464		Aeromonadales	126	0.00525562		unclassified (derived from Flavobacteria)	138	0.00771693
Methanobrevibacter	353	0.00931179			Corynebacterium	772	0.0322011			Candidatus Desulforudis	792	0.0442884			Myxococcaceae	248	0.00654199		unclassified (derived from Planctomycetales)	560	0.0233583		Rhodospirillaceae	628	0.0351176			Fibrobacterales	64	0.00168826		Acidimicrobiales	122	0.00508878		unclassified (derived from other sequences)	135	0.00754917
Beggiatoa	336	0.00886335			Stigmatella	765	0.0319091			Idiomarina	788	0.0440648			Cystobacteraceae	247	0.00651562		Campylobacteraceae	544	0.0226909		Bifidobacteriaceae	619	0.0346143			Dictyosteliida	62	0.0016355		Diptera	122	0.00508878		Anaerolineales	134	0.00749325
Hydrogenivirga	332	0.00875783			Selenomonas	764	0.0318674			Thermus	777	0.0434496			Thermomicrobiaceae	241	0.00635734		Erythrobacteraceae	527	0.0219818		Haliangiaceae	605	0.0338314			unclassified (derived from Viruses)	58	0.00152998		Puniceicoccales	120	0.00500535		unclassified (derived from Bacteroidetes)	128	0.00715773
Mariprofundus	330	0.00870507			Chthoniobacter	762	0.031784			Dyadobacter	776	0.0433937			Desulfuromonadaceae	239	0.00630458		Verrucomicrobiaceae	523	0.021815		Trueperaceae	586	0.032769			Saccharomycetales	54	0.00142447		Carnivora	106	0.0044214		Primates	127	0.00710181
Idiomarina	326	0.00859956			Helicobacter	746	0.0311166			Pseudomonas	769	0.0430023			Nocardiaceae	234	0.00617269		Bifidobacteriaceae	519	0.0216482		Methylococcaceae	580	0.0324335			Solibacterales	53	0.00139809		Lentisphaerales	105	0.00437968		Rickettsiales	120	0.00671037
Chloroherpeton	326	0.00859956			Frankia	738	0.0307829			Lyngbya	759	0.0424431			Erythrobacteraceae	234	0.00617269		Verrucomicrobia subdivision 3	500	0.0208556		Oceanospirillaceae	570	0.0318743			Elusimicrobiales	48	0.00126619		Sordariales	102	0.00425455		Eurotiales	114	0.00637485
Methanothermus	324	0.0085468			Acidobacterium	732	0.0305327			Petrotoga	759	0.0424431			Porphyromonadaceae	229	0.00604079		Methylobacteriaceae	492	0.0205219		Oxalobacteraceae	566	0.0316506			Solirubrobacterales	48	0.00126619		unclassified (derived from Alphaproteobacteria)	100	0.00417113		Solibacterales	114	0.00637485
Methylobacterium	322	0.00849404			Acinetobacter	721	0.0300738			Thermanaerovibrio	758	0.0423872			Rhodospirillaceae	222	0.00585614		Desulfuromonadaceae	492	0.0205219		Ferrimonadaceae	560	0.0313151			Mycoplasmatales	48	0.00126619		unclassified (derived from Candidatus Poribacteria)	93	0.00387915		unclassified (derived from Thaumarchaeota)	110	0.00615117
Allochromatium	316	0.00833577			Shewanella	718	0.0299487			Rhodococcus	755	0.0422194			Campylobacteraceae	221	0.00582976		Rhodothermaceae	491	0.0204802		Enterococcaceae	557	0.0311473			unclassified (derived from Flavobacteria)	45	0.00118706		Rubrobacterales	84	0.00350375		Mycoplasmatales	103	0.00575973
unclassified (derived from other sequences)	315	0.00830939			Synechococcus	717	0.029907			Pirellula	753	0.0421076			Syntrophaceae	217	0.00572424		unclassified (derived from Gloeobacterales)	484	0.0201883		Desulfuromonadaceae	538	0.0300848			Brassicales	44	0.00116068		Acholeplasmatales	83	0.00346204		Chlamydiales	98	0.00548014
Enterococcus	312	0.00823025			Gemmata	712	0.0296984			Opitutus	730	0.0408214			Sulfolobaceae	216	0.00569787		Desulfurococcaceae	482	0.0201048		Leptospiraceae	534	0.0298611			Gallionellales	43	0.0011343		Saccharomycetales	81	0.00337861		Nitrosopumilales	90	0.00503278
Desulfurispirillum	300	0.0079137			Methylobacter	689	0.0287391			Meiothermus	725	0.0405418			unclassified (derived from Thermotogales)	213	0.00561873		Syntrophaceae	470	0.0196043		Syntrophaceae	533	0.0298052			Onygenales	41	0.00108154		unclassified (derived from Thaumarchaeota)	78	0.00325348		Puniceicoccales	89	0.00497686
Methanococcoides	294	0.00775543			Methanococcus	689	0.0287391			Pantoea	706	0.0394793			unclassified (derived from Planctomycetales)	212	0.00559235		Oceanospirillaceae	455	0.0189786		Peptostreptococcaceae	526	0.0294138			Acholeplasmatales	39	0.00102878		Rodentia	74	0.00308663		Malpighiales	74	0.00413806
Desulfomicrobium	289	0.00762353			Lyngbya	684	0.0285305			Candidatus Kuenenia	693	0.0387524			Pseudonocardiaceae	211	0.00556597		unclassified (derived from Thermotogales)	453	0.0188952		Sulfolobaceae	515	0.0287987			Rubrobacterales	37	0.000976023		Mycoplasmatales	73	0.00304492		Chlamydomonadales	73	0.00408214
Teredinibacter	283	0.00746526			Pseudomonas	684	0.0285305			Natranaerobius	690	0.0385846			Xanthomonadaceae	208	0.00548683		Porphyromonadaceae	451	0.0188118		Mariprofundaceae	513	0.0286868			Methylophilales	36	0.000949644		unclassified (derived from Flavobacteria)	66	0.00275294		Caudovirales	71	0.0039703
Lyngbya	282	0.00743888			Desulfitobacterium	683	0.0284888			Acidobacterium	679	0.0379695			Muridae	207	0.00546045		Sphaerobacteraceae	440	0.018353		Campylobacteraceae	511	0.028575			Schizopyrenida	32	0.000844128		Perkinsida	60	0.00250268		Elusimicrobiales	70	0.00391438
Chthoniobacter	280	0.00738612			Thermosediminibacter	680	0.0283637			Microscilla	678	0.0379136			unclassified (derived from Alphaproteobacteria)	199	0.00524942		Nannocystaceae	435	0.0181444		Methylocystaceae	510	0.0285191			Nitrosopumilales	30	0.00079137		Hymenoptera	60	0.00250268		Perkinsida	68	0.00380254
Herpetosiphon	279	0.00735974			Staphylococcus	680	0.0283637			Anaerotruncus	674	0.0376899			Bifidobacteriaceae	191	0.00503839		Nocardiaceae	435	0.0181444		Chrysiogenaceae	509	0.0284632			unclassified (derived from Synergistetes)	30	0.00079137		Funariales	56	0.00233583		Solanales	67	0.00374662
Methanothermococcus	275	0.00725423			Desulfohalobium	674	0.0281134			Anaeromyxobacter	673	0.037634			Piscirickettsiaceae	188	0.00495925		unclassified (derived from Verrucomicrobiales)	420	0.0175187		Actinomycetaceae	506	0.0282954			unclassified (derived from Thaumarchaeota)	28	0.000738612		unclassified (derived from Eukaryota)	55	0.00229412		Haemosporida	61	0.0034111
Marinobacter	275	0.00725423			Paramecium	672	0.02803			Dickeya	666	0.0372426			Oceanospirillaceae	179	0.00472184		Deinococcaceae	410	0.0171016		Micromonosporaceae	497	0.0277921			Methylacidiphilales	27	0.000712233		unclassified (derived from Bacteroidetes)	54	0.00225241		Brassicales	59	0.00329927
Acidobacterium	269	0.00709595			Prosthecochloris	668	0.0278631			Allochromatium	661	0.036963			Aerococcaceae	179	0.00472184		Leptospiraceae	406	0.0169348		Streptococcaceae	480	0.0268415			Fabales	26	0.000685854		Elusimicrobiales	54	0.00225241		Methylacidiphilales	57	0.00318743
Methanococcus	266	0.00701682			Veillonella	654	0.0272792			Sinorhizobium	660	0.036907			Micrococcaceae	177	0.00466908		Streptococcaceae	405	0.0168931		Parameciidae	474	0.026506			unclassified (derived from Microsporidia)	24	0.000633096		Chlorellales	54	0.00225241		unclassified (derived from Synergistetes)	55	0.00307559
Rhodothermus	264	0.00696406			Oscillatoria	651	0.027154			Ralstonia	654	0.0365715			Desulfurococcaceae	177	0.00466908		Peptostreptococcaceae	384	0.0160171		unclassified (derived from Alteromonadales)	469	0.0262264			Anura	23	0.000606717		unclassified (derived from Microsporidia)	52	0.00216899		Onygenales	54	0.00301967
Nitrosomonas	263	0.00693768			Ralstonia	625	0.0260696			Erythrobacter	652	0.0364597			Nautiliaceae	174	0.00458995		Brachyspiraceae	384	0.0160171		Brachyspiraceae	469	0.0262264			Hymenoptera	22	0.000580338		Bdellovibrionales	52	0.00216899		Hymenoptera	52	0.00290783
Methylobacter	261	0.00688492			Halanaerobium	615	0.0256524			Verrucomicrobium	652	0.0364597			Deinococcaceae	173	0.00456357		Chrysiogenaceae	382	0.0159337		Streptosporangiaceae	467	0.0261145			Chlorellales	20	0.00052758		Eurotiales	52	0.00216899		unclassified (derived from Aconoidasida)	50	0.00279599
Thermoanaerobacterium	261	0.00688492			unclassified (derived from Gammaproteobacteria)	615	0.0256524			Stigmatella	645	0.0360682			Listeriaceae	171	0.00451081		Alcanivoracaceae	362	0.0150995		Xanthomonadaceae	453	0.0253316			Echinoida	19	0.000501201		unclassified (derived from Epsilonproteobacteria)	47	0.00196043		unclassified (derived from Mammalia)	50	0.00279599
Thermosediminibacter	259	0.00683216			Anaeromyxobacter	609	0.0254022			Sphingobium	645	0.0360682			Podoviridae	168	0.00443167		Sphingomonadaceae	358	0.0149326		unclassified (derived from Betaproteobacteria)	445	0.0248843			unclassified (derived from Bacteroidetes)	18	0.000474822		Acidilobales	40	0.00166845		Diptera	48	0.00268415
Desulfohalobium	259	0.00683216			Pirellula	605	0.0252353			Desulfomicrobium	641	0.0358446			Thermodesulfobiaceae	164	0.00432616		unclassified (derived from Betaproteobacteria)	357	0.0148909		Verrucomicrobia subdivision 3	444	0.0248284			Bdellovibrionales	15	0.000395685		Anura	39	0.00162674		Anura	46	0.00257231
Haliangium	257	0.00677941			Photobacterium	602	0.0251102			Azotobacter	639	0.0357327			Ferrimonadaceae	161	0.00424702		Syntrophobacteraceae	353	0.0147241		Mycobacteriaceae	436	0.024381			Eurotiales	15	0.000395685		Dictyosteliida	38	0.00158503		unclassified (derived from Chordata)	46	0.00257231
Frankia	257	0.00677941			Leptotrichia	596	0.0248599			Sphaerobacter	635	0.035509			Nannocystaceae	156	0.00411513		Poaceae	352	0.0146824		Syntrophobacteraceae	435	0.0243251			Chlamydomonadales	15	0.000395685		Chlamydiales	37	0.00154332		Acholeplasmatales	45	0.00251639
Pirellula	257	0.00677941			Hydrogenobacter	594	0.0247765			Staphylococcus	634	0.0354531			Parameciidae	153	0.00403599		Streptosporangiaceae	345	0.0143904		Glycomycetaceae	434	0.0242692			Chlamydiales	15	0.000395685		Prochlorales	36	0.00150161		Dictyosteliida	42	0.00234863
Mycobacterium	256	0.00675303			Desulfurivibrio	585	0.0244011			Aminomonas	633	0.0353972			Peptostreptococcaceae	151	0.00398323		Gordoniaceae	344	0.0143487		Methylobacteriaceae	432	0.0241573			Peronosporales	13	0.000342927		Brassicales	35	0.00145989		Polypodiales	36	0.00201311
Natranaerobius	256	0.00675303			Thermomicrobium	576	0.0240257			Herpetosiphon	631	0.0352854			Verrucomicrobiaceae	148	0.00390409		Sulfolobaceae	344	0.0143487		Brucellaceae	422	0.0235981			Pleosporales	13	0.000342927		unclassified (derived from Coscinodiscophyceae)	32	0.00133476		unclassified (derived from Enteropneusta)	32	0.00178943
Chitinophaga	253	0.00667389			Erwinia	574	0.0239423			Edwardsiella	618	0.0345584			Acidaminococcaceae	143	0.0037722		Acidaminococcaceae	335	0.0139733		unclassified (derived from Burkholderiales)	417	0.0233185			unclassified (derived from Epsilonproteobacteria)	12	0.000316548		Malpighiales	32	0.00133476		unclassified (derived from Acidobacteria)	30	0.00167759
Crocosphaera	250	0.00659475			Alicyclobacillus	568	0.023692			Thermoanaerobacterium	618	0.0345584			Sphaerobacteraceae	143	0.0037722		Actinomycetaceae	328	0.0136813		unclassified (derived from Sphingobacteriales)	416	0.0232626			Labyrinthulida	12	0.000316548		Onygenales	31	0.00129305		unclassified (derived from Coscinodiscophyceae)	28	0.00156575
Stigmatella	247	0.00651562			Methylosinus	564	0.0235252			Proteus	616	0.0344466			Cyclobacteriaceae	143	0.0037722		Carnobacteriaceae	326	0.0135979		unclassified (derived from Gloeobacterales)	416	0.0232626			unclassified (derived from Enteropneusta)	12	0.000316548		Cypriniformes	30	0.00125134		Chlorellales	28	0.00156575
Helicobacter	244	0.00643648			Candidatus Kuenenia	560	0.0233583			Cronobacter	616	0.0344466			unclassified (derived from Burkholderiales)	143	0.0037722		Glycomycetaceae	324	0.0135145		Deinococcaceae	411	0.022983			unclassified (derived from Verrucomicrobia)	11	0.000290169		unclassified (derived from Chloroflexi)	30	0.00125134		Sordariales	25	0.00139799
Deferribacter	243	0.0064101			Pectobacterium	545	0.0227326			Haemophilus	609	0.0340551			Verrucomicrobia subdivision 3	140	0.00369306		Herpetosiphonaceae	320	0.0133476		unclassified (derived from Verrucomicrobiales)	408	0.0228153			Puniceicoccales	10	0.00026379		Haemosporida	28	0.00116792		unclassified (derived from Eukaryota)	24	0.00134207
Thermomicrobium	241	0.00635734			Blautia	529	0.0220653			Hydrogenobacter	607	0.0339433			unclassified (derived from Gloeobacterales)	139	0.00366668		Ferrimonadaceae	316	0.0131808		Micrococcaceae	397	0.0222001			unclassified (derived from Aconoidasida)	10	0.00026379		Chlamydomonadales	23	0.000959359		Eucoccidiorida	23	0.00128615
Desulfitobacterium	240	0.00633096			Thioalkalivibrio	528	0.0220236			Desulfurivibrio	606	0.0338874			Trueperaceae	133	0.00350841		Listeriaceae	312	0.0130139		Nannocystaceae	386	0.021585			Spirurida	9	0.000237411		Eucoccidiorida	21	0.000875937		Bdellovibrionales	22	0.00123023
Desulfuromonas	239	0.00630458			Erythrobacter	527	0.0219818			Haliangium	605	0.0338314			Alcaligenaceae	132	0.00348203		Micromonosporaceae	307	0.0128054		Alcaligenaceae	385	0.0215291			Kinetoplastida	8	0.000211032		Fabales	20	0.000834226		Peronosporales	21	0.00117431
Erythrobacter	234	0.00617269			Haemophilus	525	0.0218984			Desulfitobacterium	601	0.0336078			Clostridiales Family XVII. Incertae Sedis	129	0.00340289		Gallionellaceae	307	0.0128054		Acidimicrobiaceae	378	0.0211377			Pyrenomonadales	8	0.000211032		Coniferales	18	0.000750803		unclassified (derived from Epsilonproteobacteria)	20	0.00111839
Pelodictyon	233	0.00614631			Providencia	525	0.0218984			Gemmata	594	0.0332163			Oxalobacteraceae	128	0.00337651		Fibrobacteraceae	302	0.0125968		Porphyromonadaceae	358	0.0200193			unclassified (derived from Eukaryota)	8	0.000211032		unclassified (derived from Synergistetes)	17	0.000709092		Helotiales	20	0.00111839
unclassified (derived from Erysipelotrichaceae)	232	0.00611993			Pedobacter	523	0.021815			Truepera	586	0.032769			Methylocystaceae	128	0.00337651		Trueperaceae	300	0.0125134		Desulfurococcaceae	337	0.018845			unclassified (derived from Chordata)	8	0.000211032		unclassified (derived from Enteropneusta)	16	0.00066738		Kinetoplastida	19	0.00106248
Xenorhabdus	231	0.00609355			Sinorhizobium	513	0.0213979			Spirosoma	577	0.0322657			Caulobacteraceae	127	0.00335013		unclassified (derived from Sphingobacteriales)	298	0.01243		Carnobacteriaceae	334	0.0186772			Primates	7	0.000184653		Pleosporales	16	0.00066738		Cypriniformes	19	0.00106248
Anaeromyxobacter	229	0.00604079			Haloterrigena	507	0.0211476			Deferribacter	572	0.0319861			Syntrophobacteraceae	127	0.00335013		Oxalobacteraceae	281	0.0117209		Promicromonosporaceae	334	0.0186772			Stigonematales	6	0.000158274		Diprotodontia	16	0.00066738		unclassified (derived from Proteobacteria)	17	0.000950636
Thermobaculum	229	0.00604079			Microscilla	500	0.0208556			Ferrimonas	560	0.0313151			Micromonosporaceae	124	0.003271		Catenulisporaceae	277	0.011554		Nakamurellaceae	324	0.018118			Ulvales	6	0.000158274		Mamiellales	16	0.00066738		unclassified (derived from Microsporidia)	16	0.000894716
Rhodococcus	227	0.00598804			unclassified (derived from Verrucomicrobia subdivision 3)	500	0.0208556			Enterococcus	557	0.0311473			Rhodocyclaceae	124	0.003271		Gemmatimonadaceae	268	0.0111786		Cyclobacteriaceae	319	0.0178384			Malvales	6	0.000158274		Kinetoplastida	15	0.000625669		Actiniaria	16	0.000894716
Gemmata	227	0.00598804			Methylobacterium	492	0.0205219			Helicobacter	550	0.0307559			Streptosporangiaceae	123	0.00324462		Micrococcaceae	266	0.0110952		unclassified (derived from Alphaproteobacteria)	319	0.0178384			Perkinsida	6	0.000158274		Methanopyrales	15	0.000625669		unclassified (derived from Pelagophyceae)	16	0.000894716
Acetobacter	225	0.00593528			Desulfuromonas	492	0.0205219			Photobacterium	547	0.0305881			Nakamurellaceae	120	0.00316548		unclassified (derived from other sequences)	265	0.0110535		Legionellaceae	318	0.0177825			Coniferales	6	0.000158274		Malvales	15	0.000625669		Parvularculales	14	0.000782876
Rhodopseudomonas	223	0.00588252			Anaerotruncus	489	0.0203968			Pelodictyon	543	0.0303644			Leptospiraceae	119	0.0031391		Xanthomonadaceae	265	0.0110535		Acidaminococcaceae	318	0.0177825			Isochrysidales	6	0.000158274		Helotiales	15	0.000625669		Stigonematales	14	0.000782876
Sebaldella	223	0.00588252			Gloeobacter	484	0.0201883			Methylobacter	542	0.0303085			Actinomycetaceae	113	0.00298083		Branchiostomidae	264	0.0110118		Thermodesulfobiaceae	316	0.0176706			Rosales	6	0.000158274		Spirurida	12	0.000500535		Spirurida	12	0.000671037
Candidatus Desulforudis	221	0.00582976			Nitrosospira	475	0.0198129			Desulfuromonas	538	0.0300848			Thermoproteaceae	113	0.00298083		Nautiliaceae	260	0.0108449		Cenarchaeaceae	315	0.0176147			unclassified (derived from Proteobacteria)	5	0.000131895		Primates	12	0.000500535		Methanopyrales	12	0.000671037
Syntrophus	217	0.00572424			Syntrophus	470	0.0196043			Leptospira	534	0.0298611			Brachyspiraceae	111	0.00292807		Alcaligenaceae	238	0.00992728		Phyllobacteriaceae	308	0.0172233			Protosteliales	4	0.000105516		Mucorales	12	0.000500535		Fabales	11	0.000615117
Petrotoga	215	0.00567149			Collinsella	467	0.0194792			Syntrophus	533	0.0298052			Streptococcaceae	110	0.00290169		Ferroplasmaceae	234	0.00976044		Aerococcaceae	298	0.0166641			Sordariales	4	0.000105516		Stigonematales	10	0.000417113		Diprotodontia	10	0.000559197
Sulfolobus	214	0.00564511			Acetobacter	466	0.0194375			Brevibacillus	532	0.0297493			Hyphomicrobiaceae	109	0.00287531		Thermoproteaceae	234	0.00976044		Poaceae	297	0.0166082			Funariales	4	0.000105516		Arecales	10	0.000417113		Salmoniformes	10	0.000559197
Microscilla	213	0.00561873			Methanobrevibacter	459	0.0191455			Thermosipho	524	0.0293019			Aeromonadaceae	108	0.00284893		Phyllobacteriaceae	232	0.00967702		Listeriaceae	294	0.0164404			Carnivora	4	0.000105516		Ectocarpales	10	0.000417113		Vitales	9	0.000503278
unclassified (derived from Thermotogales)	213	0.00561873			unclassified (derived from Thermotogales)	453	0.0188952			Mitsuokella	518	0.0289664			Ferroplasmaceae	105	0.0027698		Piscirickettsiaceae	232	0.00967702		Cellulomonadaceae	291	0.0162726			Mucorales	4	0.000105516		unclassified (derived from Aconoidasida)	10	0.000417113		Hydrogenophilales	9	0.000503278
Candidatus Kuenenia	212	0.00559235			unclassified (derived from Erysipelotrichaceae)	447	0.0186449			Sulfolobus	515	0.0287987			unclassified (derived from Candidatus Poribacteria)	102	0.00269066		Thermodesulfobiaceae	230	0.00959359		Ferroplasmaceae	283	0.0158253			unclassified (derived from Pelagophyceae)	3	7.9137e-05		Salmoniformes	10	0.000417113		unclassified (derived from Verrucomicrobia)	9	0.000503278
Photobacterium	211	0.00556597			Thermus	445	0.0185615			unclassified (derived from Gammaproteobacteria)	514	0.0287428			Polyangiaceae	100	0.0026379		Brevibacteriaceae	230	0.00959359		Thermoproteaceae	283	0.0158253			Cyanidiales	2	5.2758e-05		Marattiales	8	0.00033369		Funariales	8	0.000447358
Halobacterium	206	0.00543408			Candidatus Desulforudis	444	0.0185198			Mariprofundus	513	0.0286868			unclassified (derived from Betaproteobacteria)	97	0.00255876		Polyangiaceae	226	0.00942675		Conexibacteraceae	283	0.0158253			Marattiales	2	5.2758e-05		Vitales	8	0.00033369		Mamiellales	8	0.000447358
Desulfurivibrio	202	0.00532856			Nitrospira	441	0.0183947			Desulfurispirillum	509	0.0284632			unclassified (derived from Gemmatimonadales)	95	0.00250601		Clostridiales Family XVII. Incertae Sedis	219	0.00913477		Catenulisporaceae	281	0.0157134			Ectocarpales	2	5.2758e-05		unclassified (derived from Acidobacteria)	7	0.000291979		Ectocarpales	7	0.000391438
Halorubrum	199	0.00524942			Petrotoga	440	0.018353			Methylosinus	503	0.0281276			Carnobacteriaceae	92	0.00242687		Geodermatophilaceae	207	0.00863424		Rubrobacteraceae	278	0.0155457			Hypocreales	2	5.2758e-05		Peronosporales	7	0.000291979		Cyanidiales	6	0.000335518
Thermocrinis	198	0.00522304			Sphaerobacter	440	0.018353			Nitrospira	501	0.0280158			Phyllobacteriaceae	88	0.00232135		Legionellaceae	207	0.00863424		Gordoniaceae	274	0.015322			Galliformes	2	5.2758e-05		Entomoplasmatales	7	0.000291979		Hydroida	6	0.000335518
Pedobacter	194	0.00511753			Aminomonas	438	0.0182695			Halanaerobium	501	0.0280158			Acidimicrobiaceae	85	0.00224222		Methylacidiphilaceae	206	0.00859252		Lentisphaeraceae	260	0.0145391			Mamiellales	2	5.2758e-05		Hydrogenophilales	7	0.000291979		Coniferales	6	0.000335518
Halothermothrix	194	0.00511753			Plesiocystis	435	0.0181444			Blautia	489	0.0273448			Lentisphaeraceae	85	0.00224222		unclassified (derived from Burkholderiales)	203	0.00846739		Alcanivoracaceae	255	0.0142595			Zingiberales	2	5.2758e-05		Gentianales	7	0.000291979		Pleosporales	5	0.000279599
unclassified (derived from Gammaproteobacteria)	193	0.00509115			Rhodococcus	434	0.0181027			Coprococcus	484	0.0270652			Selaginellaceae	84	0.00221584		Rhodocyclaceae	201	0.00838397		Nautiliaceae	246	0.0137563			unclassified (derived from Chloroflexi)	2	5.2758e-05		Haplotaxida	6	0.000250268		Euglenales	5	0.000279599
Veillonella	191	0.00503839			Verrucomicrobium	423	0.0176439			Halothermothrix	482	0.0269533			Salicaceae	84	0.00221584		Aerococcaceae	192	0.00800857		Moritellaceae	240	0.0134207			Salmoniformes	2	5.2758e-05		Rosales	6	0.000250268		Schizosaccharomycetales	4	0.000223679
Anabaena	190	0.00501201			Blastopirellula	421	0.0175604			Oxalobacter	480	0.0268415			unclassified (derived from Actinobacteria (class))	83	0.00218946		Conexibacteraceae	176	0.00734119		unclassified (derived from Rhodobacterales)	233	0.0130293			Ginkgoales	2	5.2758e-05		Ascaridida	5	0.000208556		Lagomorpha	4	0.000223679
Spirosoma	183	0.00482736			unclassified (derived from Verrucomicrobiales)	420	0.0175187			Micromonospora	479	0.0267856			Cardiobacteriaceae	82	0.00216308		Moritellaceae	173	0.00721605		Piscirickettsiaceae	224	0.012526			Ascaridida	1	2.6379e-05		Echinoida	5	0.000208556		Pyrenomonadales	4	0.000223679
Mus	183	0.00482736			Rhodothermus	419	0.017477			Prosthecochloris	479	0.0267856			Sphingomonadaceae	79	0.00208394		Halomonadaceae	165	0.00688236		Halomonadaceae	222	0.0124142			Diplostraca	1	2.6379e-05		Solanales	5	0.000208556		Entomoplasmatales	4	0.000223679
unclassified (derived from Alphaproteobacteria)	183	0.00482736			Azotobacter	418	0.0174353			Nitrosomonas	478	0.0267296			Siphoviridae	76	0.0020048		Anaplasmataceae	164	0.00684065		Rhodocyclaceae	208	0.0116313			Cypriniformes	1	2.6379e-05		unclassified (derived from Pelagophyceae)	5	0.000208556		Acidilobales	4	0.000223679
Cupriavidus	182	0.00480098			Pyramidobacter	411	0.0171433			Paramecium	474	0.026506			Anaerolineaceae	76	0.0020048		Anaerolineaceae	162	0.00675723		Selaginellaceae	207	0.0115754			Methanopyrales	1	2.6379e-05		Agaricales	5	0.000208556		Carnivora	4	0.000223679
Anaerotruncus	182	0.00480098			Deinococcus	410	0.0171016			Thermocrinis	474	0.026506			Prochlorococcaceae	74	0.00195205		Pelobacteraceae	161	0.00671552		unclassified (derived from Actinobacteria (class))	202	0.0112958			Solanales	1	2.6379e-05		Pyrenomonadales	4	0.000166845		Passeriformes	4	0.000223679
Rhodobacter	180	0.00474822			Leptospira	406	0.0169348			Erwinia	470	0.0262823			unclassified (derived from Rhodobacterales)	73	0.00192567		Selaginellaceae	156	0.00650696		Gemmatimonadaceae	191	0.0106807			Entomoplasmatales	1	2.6379e-05		unclassified (derived from Placozoa)	4	0.000166845		Agaricales	4	0.000223679
Methylophaga	180	0.00474822			Streptococcus	400	0.0166845			Brachyspira	469	0.0262264			unclassified (derived from Haemosporida)	73	0.00192567		Nocardiopsaceae	156	0.00650696		Clostridiales Family XVII. Incertae Sedis	189	0.0105688			Hydrogenophilales	1	2.6379e-05		Ixodida	4	0.000166845		Ixodida	4	0.000223679
Deinococcus	173	0.00456357			Nitrosomonas	399	0.0166428			Streptosporangium	467	0.0261145			Brevibacteriaceae	72	0.00189929		Parvularculaceae	151	0.0062984		Leuconostocaceae	184	0.0102892			Anostraca	1	2.6379e-05		unclassified (derived from Crenarchaeota)	4	0.000166845		unclassified (derived from Crenarchaeota)	4	0.000223679
Sinorhizobium	173	0.00456357			Anabaena	399	0.0166428			Gluconacetobacter	466	0.0260586			Parvularculaceae	70	0.00184653		Dermacoccaceae	150	0.00625669		Polyangiaceae	184	0.0102892			Diprotodontia	1	2.6379e-05		unclassified (derived from Verrucomicrobia)	4	0.000166845		Rosales	4	0.000223679
Pyramidobacter	172	0.00453719			Variovorax	397	0.0165594			Pyramidobacter	465	0.0260027			Drosophilidae	68	0.00179377		unclassified (derived from Actinobacteria (class))	150	0.00625669		unclassified (derived from Bacillales)	180	0.0100656							Hydroida	4	0.000166845		Ascaridida	3	0.000167759
Listeria	171	0.00451081			Persephonella	396	0.0165177			Cupriavidus	463	0.0258908			Alcanivoracaceae	66	0.00174101		unclassified (derived from Rhodobacterales)	149	0.00621498		Pelobacteraceae	180	0.0100656							Cornales	3	0.000125134		Malvales	3	0.000167759
Thioalkalivibrio	170	0.00448443			Desulfobulbus	394	0.0164342			Streptococcus	462	0.0258349			Cenarchaeaceae	65	0.00171464		Cyclobacteriaceae	145	0.00604814		Methylophilaceae	164	0.00917084							Rhabditida	3	0.000125134		Chlorokybales	3	0.000167759
Comamonas	169	0.00445805			Oceanicola	394	0.0164342			Actinomyces	451	0.0252198			unclassified (derived from Campylobacterales)	64	0.00168826		Cardiobacteriaceae	145	0.00604814		Coxiellaceae	163	0.00911492							Isochrysidales	3	0.000125134		Tetraodontiformes	3	0.000167759
Nitrospira	168	0.00443167			Caldanaerobacter	393	0.0163925			Teredinibacter	451	0.0252198			Fibrobacteraceae	64	0.00168826		Nitrosopumilaceae	144	0.00600642		unclassified (derived from Candidatus Poribacteria)	159	0.00889124							Ulvales	2	8.34226e-05		Isochrysidales	3	0.000167759
P22-like viruses	168	0.00443167			Spirosoma	390	0.0162674			Jonquetella	449	0.025108			unclassified (derived from Verrucomicrobiales)	62	0.0016355		Beutenbergiaceae	141	0.00588129		Aeromonadaceae	157	0.0087794							Zygnematales	2	8.34226e-05		Ulvales	2	0.000111839
Jonquetella	167	0.00440529			Proteus	390	0.0162674			unclassified (derived from Verrucomicrobia subdivision 3)	444	0.0248284			unclassified (derived from Dictyosteliida)	62	0.0016355		Coxiellaceae	140	0.00583958		Propionibacteriaceae	157	0.0087794							unclassified (derived from Sordariomycetes)	2	8.34226e-05		Opisthorchiida	2	0.000111839
Anaerococcus	166	0.00437892			Dehalococcoides	390	0.0162674			Candidatus Accumulibacter	441	0.0246606			Beijerinckiaceae	60	0.00158274		Cenarchaeaceae	140	0.00583958		Cardiobacteriaceae	149	0.00833204							Leucosolenida	2	8.34226e-05		Saxifragales	2	0.000111839
unclassified (derived from Vibrionaceae)	165	0.00435254			Brachyspira	384	0.0160171			Mycobacterium	436	0.024381			Pelobacteraceae	59	0.00155636		unclassified (derived from Bacillales)	136	0.00567273		unclassified (derived from Campylobacterales)	144	0.00805244							Diplostraca	1	4.17113e-05		Lamiales	2	0.000111839
Coprothermobacter	164	0.00432616			Methanoregula	383	0.0159754			Syntrophobacter	435	0.0243251			Coxiellaceae	58	0.00152998		Pseudoalteromonadaceae	135	0.00563102		Prochlorococcaceae	143	0.00799652							Cyanidiales	1	4.17113e-05		Galliformes	2	0.000111839
Oceanicola	164	0.00432616			Desulfurispirillum	382	0.0159337			Stackebrandtia	434	0.0242692			Beutenbergiaceae	56	0.00147722		Desulfurobacteriaceae	132	0.00550589		Fibrobacteraceae	139	0.00777285							unclassified (derived from Ichthyosporea)	1	4.17113e-05		Bryopsidales	2	0.000111839
Collinsella	163	0.00429978			Bradyrhizobium	379	0.0158086			Methylobacterium	432	0.0241573			Saccharomycetaceae	54	0.00142447		Solibacteraceae	129	0.00538076		Gallionellaceae	138	0.00771693							Galliformes	1	4.17113e-05		Mucorales	2	0.000111839
Ferrimonas	161	0.00424702			Neptuniibacter	378	0.0157669			Halalkalicoccus	431	0.0241014			Microchaetaceae	54	0.00142447		Hyphomonadaceae	127	0.00529733		Muridae	138	0.00771693							unclassified (derived from Proteobacteria)	1	4.17113e-05		Haplotaxida	1	5.59197e-05
Thermus	159	0.00419426			Syntrophobacter	353	0.0147241			Subdoligranulum	426	0.0238218			unclassified (derived from Viruses)	54	0.00142447		Siphoviridae	126	0.00525562		unclassified (derived from Flavobacteria)	138	0.00771693							Lamiales	1	4.17113e-05		Anostraca	1	5.59197e-05
Brevibacillus	159	0.00419426			Oryza	352	0.0146824			Thermobaculum	424	0.02371			Moritellaceae	53	0.00139809		Aeromonadaceae	126	0.00525562		Saccharomycetaceae	137	0.00766101							Euglenales	1	4.17113e-05		Lepidoptera	1	5.59197e-05
Plesiocystis	156	0.00411513			Coprococcus	347	0.0144738			Sphingobacterium	418	0.0233745			Solibacteraceae	53	0.00139809		Methylophilaceae	123	0.00513049		Pseudoalteromonadaceae	137	0.00766101											Physariida	1	5.59197e-05
Nitrosospira	156	0.00411513			Candidatus Accumulibacter	345	0.0143904			Gloeobacter	416	0.0232626			Rickettsiaceae	53	0.00139809		Acidimicrobiaceae	122	0.00508878		Methanocorpusculaceae	135	0.00754917											Asterales	1	5.59197e-05
Neisseria	154	0.00406237			Streptosporangium	345	0.0143904			Chitinophaga	416	0.0232626			Halomonadaceae	53	0.00139809		unclassified (derived from Viruses)	122	0.00508878		unclassified (derived from other sequences)	135	0.00754917
Paramecium	153	0.00403599			Gordonia	344	0.0143487			Pectobacterium	412	0.0230389			Desulfurobacteriaceae	52	0.00137171		Drosophilidae	120	0.00500535		Hyphomonadaceae	135	0.00754917
Acidovorax	153	0.00403599			Sulfolobus	344	0.0143487			Deinococcus	411	0.022983			Promicromonosporaceae	52	0.00137171		Puniceicoccaceae	120	0.00500535		Anaerolineaceae	134	0.00749325
Desulfobulbus	152	0.00400961			Ilyobacter	343	0.014307			Anabaena	409	0.0228712			Flammeovirgaceae	52	0.00137171		Lentisphaeraceae	105	0.00437968		unclassified (derived from Bacteroidetes)	128	0.00715773
Lutiella	152	0.00400961			Rhodobacter	338	0.0140984			unclassified (derived from Verrucomicrobiales)	408	0.0228153			Aurantimonadaceae	51	0.00134533		Methanocorpusculaceae	104	0.00433797		Segniliparaceae	127	0.00710181
Xanthomonas	152	0.00400961			Lutiella	336	0.014015			Labrenzia	401	0.0224238			Mycoplasmataceae	48	0.00126619		Podoviridae	104	0.00433797		Hominidae	127	0.00710181
Blautia	151	0.00398323			Sebaldella	333	0.0138899			Providencia	399	0.022312			Elusimicrobiaceae	48	0.00126619		Microchaetaceae	102	0.00425455		Hyphomicrobiaceae	125	0.00698997
unclassified (derived from Euryarchaeota)	149	0.00393047			Rhodopseudomonas	329	0.013723			Nitrococcus	397	0.0222001			Conexibacteraceae	48	0.00126619		unclassified (derived from Alphaproteobacteria)	100	0.00417113		Trichocomaceae	114	0.00637485
Dehalococcoides	146	0.00385134			Nitrococcus	328	0.0136813			Leptotrichia	395	0.0220883			Bartonellaceae	47	0.00123981		Propionibacteriaceae	99	0.00412942		Solibacteraceae	114	0.00637485
Verrucomicrobium	146	0.00385134			Chlorobaculum	327	0.0136396			Blastopirellula	387	0.0216409			Catenulisporaceae	46	0.00121343		unclassified (derived from Campylobacterales)	96	0.00400428		Xanthobacteraceae	110	0.00615117
Caminibacter	144	0.00379858			Stackebrandtia	324	0.0135145			Slackia	387	0.0216409			Pseudoalteromonadaceae	46	0.00121343		unclassified (derived from Candidatus Poribacteria)	93	0.00387915		unclassified (derived from Thaumarchaeota)	110	0.00615117
Algoriphagus	143	0.0037722			Acidaminococcus	323	0.0134727			Plesiocystis	386	0.021585			unclassified (derived from Flavobacteria)	45	0.00118706		Ursidae	88	0.00367059		Microchaetaceae	108	0.00603933
Sphaerobacter	143	0.0037722			Herpetosiphon	320	0.0133476			Lutiella	384	0.0214732			Brassicaceae	44	0.00116068		Xanthobacteraceae	86	0.00358717		Clostridiales Family XVIII. Incertae Sedis	106	0.00592749
Roseburia	143	0.0037722			Ferrimonas	316	0.0131808			Rhodopseudomonas	383	0.0214173			Hyphomonadaceae	44	0.00116068		Rubrobacteraceae	84	0.00350375		Geodermatophilaceae	104	0.00581565
unclassified (derived from Verrucomicrobia subdivision 3)	140	0.00369306			Halalkalicoccus	315	0.0131391			Acidimicrobium	378	0.0211377			unclassified (derived from Vibrionales)	44	0.00116068		Acholeplasmataceae	83	0.00346204		Mycoplasmataceae	103	0.00575973
Hydrogenobacter	140	0.00369306			Peptoniphilus	313	0.0130556			Roseburia	376	0.0210258			Propionibacteriaceae	44	0.00116068		Thermoplasmataceae	78	0.00325348		Francisellaceae	101	0.00564789
Gluconacetobacter	140	0.00369306			Listeria	312	0.0130139			Sebaldella	373	0.0208581			Anaplasmataceae	44	0.00116068		unclassified (derived from Thaumarchaeota)	78	0.00325348		Brevibacteriaceae	95	0.00531238
Neptuniibacter	140	0.00369306			Thermocrinis	312	0.0130139			Dehalococcoides	369	0.0206344			Gordoniaceae	44	0.00116068		Chaetomiaceae	76	0.00317006		Rikenellaceae	95	0.00531238
Gloeobacter	139	0.00366668			Roseovarius	311	0.0129722			Brucella	369	0.0206344			Gemmatimonadaceae	43	0.0011343		Saccharomycetaceae	76	0.00317006		Beijerinckiaceae	94	0.00525646
Halalkalicoccus	139	0.00366668			Halothermothrix	310	0.0129305			Rhodobacter	366	0.0204666			Gallionellaceae	43	0.0011343		Muridae	74	0.00308663		unclassified (derived from Viruses)	93	0.00520054
Acidaminococcus	138	0.0036403			Catenibacterium	309	0.0128888			Neptuniibacter	365	0.0204107			Arthrodermataceae	39	0.00102878		unclassified (derived from Gemmatimonadales)	73	0.00304492		Nocardioidaceae	91	0.0050887
Halanaerobium	136	0.00358755			Cupriavidus	306	0.0127637			Anaerostipes	363	0.0202989			Acholeplasmataceae	39	0.00102878		Mycoplasmataceae	73	0.00304492		Nitrosopumilaceae	90	0.00503278
Aminomonas	134	0.00353479			Rhodospirillum	305	0.0127219			Collinsella	363	0.0202989			Francisellaceae	37	0.000976023		Nocardioidaceae	70	0.00291979		Puniceicoccaceae	89	0.00497686
Truepera	133	0.00350841			Methanococcoides	303	0.0126385			Nitrosospira	361	0.020187			Rubrobacteraceae	37	0.000976023		Cellulomonadaceae	69	0.00287808		unclassified (derived from Vibrionales)	88	0.00492094
Coprococcus	131	0.00345565			Fibrobacter	302	0.0125968			Peptoniphilus	360	0.0201311			Methylophilaceae	36	0.000949644		unclassified (derived from Flavobacteria)	66	0.00275294		Flammeovirgaceae	84	0.00469726
Thermaerobacter	129	0.00340289			Truepera	300	0.0125134			Ilyobacter	359	0.0200752			Glycomycetaceae	35	0.000923265		Baculoviridae	64	0.00266952		Waddliaceae	81	0.0045295
Roseobacter	127	0.00335013			Chitinophaga	298	0.01243			Haloterrigena	357	0.0199634			Vahlkampfiidae	32	0.000844128		Aurantimonadaceae	63	0.00262781		Rickettsiaceae	80	0.00447358
Syntrophobacter	127	0.00335013			Serratia	298	0.01243			Comamonas	357	0.0199634			Methanocorpusculaceae	32	0.000844128		Beijerinckiaceae	63	0.00262781		Beutenbergiaceae	79	0.00441766
Azospirillum	126	0.00332376			Amycolatopsis	295	0.0123048			Methanococcoides	354	0.0197956			Thermoplasmataceae	32	0.000844128		Nakamurellaceae	60	0.00250268		Thermoplasmataceae	77	0.00430582
Haloterrigena	125	0.00329738			Comamonas	295	0.0123048			Roseovarius	354	0.0197956			unclassified (derived from Synergistetes)	30	0.00079137		Perkinsidae	60	0.00250268		Thermomonosporaceae	75	0.00419398
Micromonospora	124	0.003271			Denitrovibrio	294	0.0122631			Sagittula	353	0.0197397			Nitrosopumilaceae	30	0.00079137		Funariaceae	56	0.00233583		Intrasporangiaceae	72	0.00402622
Streptosporangium	123	0.00324462			Subdoligranulum	287	0.0119711			Pedobacter	351	0.0196278			Brucellaceae	30	0.00079137		unclassified (derived from Bacteroidetes)	54	0.00225241		Elusimicrobiaceae	70	0.00391438
Mitsuokella	121	0.00319186			Micromonospora	286	0.0119294			Phenylobacterium	345	0.0192923			Nocardiopsaceae	29	0.000764991		Chlorellaceae	54	0.00225241		Perkinsidae	68	0.00380254
Methylosinus	121	0.00319186			Sphingobacterium	284	0.011846			Dorea	344	0.0192364			Geodermatophilaceae	28	0.000738612		Clostridiales Family XVIII. Incertae Sedis	54	0.00225241		Chlamydomonadaceae	67	0.00374662
Nakamurella	120	0.00316548			Bifidobacterium	283	0.0118043			Candidatus Cloacamonas	342	0.0191246			unclassified (derived from Thaumarchaeota)	28	0.000738612		Elusimicrobiaceae	54	0.00225241		Solanaceae	67	0.00374662
unclassified (derived from Clostridiales)	120	0.00316548			Roseburia	281	0.0117209			Bifidobacterium	341	0.0190686			unclassified (derived from Flavobacteriales)	28	0.000738612		Trichocomaceae	52	0.00216899		Nocardiopsaceae	63	0.00352294
Leptospira	119	0.0031391			Pelodictyon	281	0.0117209			Peptostreptococcus	338	0.0189009			unclassified (derived from Bacillales)	28	0.000738612		Enterocytozoonidae	52	0.00216899		Halothiobacillaceae	61	0.0034111
Azotobacter	117	0.00308634			unclassified (derived from Clostridiales)	279	0.0116374			Xylanimonas	334	0.0186772			Cellulomonadaceae	28	0.000738612		unclassified (derived from Eukaryota)	52	0.00216899		unclassified (derived from Haemosporida)	61	0.0034111
Variovorax	117	0.00308634			Halorubrum	278	0.0115957			Oligotropha	333	0.0186213			Clostridiales Family XVIII. Incertae Sedis	27	0.000712233		Formicidae	51	0.00212728		Brassicaceae	59	0.00329927
Parabacteroides	117	0.00308634			Catenulispora	277	0.011554			Desulfobulbus	332	0.0185654			Methylacidiphilaceae	27	0.000712233		unclassified (derived from Methanosarcinales)	49	0.00204385		Methylacidiphilaceae	57	0.00318743
Labrenzia	115	0.00303359			Halomicrobium	275	0.0114706			Chlorobaculum	331	0.0185094			Fabaceae	26	0.000685854		Promicromonosporaceae	49	0.00204385		unclassified (derived from Synergistetes)	55	0.00307559
Aerococcus	115	0.00303359			Sulfurospirillum	271	0.0113038			Nakamurella	324	0.018118			Thermomonosporaceae	25	0.000659475		unclassified (derived from Epsilonproteobacteria)	47	0.00196043		Desulfurobacteriaceae	54	0.00301967
Bifidobacterium	115	0.00303359			Mitsuokella	268	0.0111786			Algoriphagus	319	0.0178384			Intrasporangiaceae	24	0.000633096		unclassified (derived from Flavobacteriales)	44	0.0018353		Baculoviridae	52	0.00290783
Subdoligranulum	115	0.00303359			Gemmatimonas	268	0.0111786			Rhodospirillum	319	0.0178384			Enterocytozoonidae	24	0.000633096		Thermomonosporaceae	44	0.0018353		Bovidae	50	0.00279599
Prosthecochloris	114	0.00300721			Arsenophonus	267	0.0111369			Legionella	318	0.0177825			Pipidae	23	0.000606717		Bartonellaceae	44	0.0018353		Babesiidae	50	0.00279599
Roseomonas	112	0.00295445			Actinomyces	266	0.0110952			Coprothermobacter	316	0.0176706			Formicidae	22	0.000580338		Rickettsiaceae	43	0.00179359		Drosophilidae	48	0.00268415
Slackia	111	0.00292807			unclassified (derived from other sequences)	265	0.0110535			Cenarchaeum	315	0.0176147			unclassified (derived from Oceanospirillales)	21	0.000553959		Francisellaceae	43	0.00179359		Euphorbiaceae	48	0.00268415
Nitrococcus	111	0.00292807			Branchiostoma	264	0.0110118			Lysinibacillus	315	0.0176147			Chlorellaceae	20	0.00052758		Acidilobaceae	40	0.00166845		unclassified (derived from Methanosarcinales)	48	0.00268415
Brachyspira	111	0.00292807			Polaromonas	262	0.0109284			Acidaminococcus	311	0.017391			Strongylocentrotidae	19	0.000501201		Rikenellaceae	40	0.00166845		Blattabacteriaceae	47	0.00262823
Roseovarius	111	0.00292807			Jonquetella	246	0.010261			Persephonella	307	0.0171674			unclassified (derived from Methanosarcinales)	19	0.000501201		Pipidae	39	0.00162674		Branchiostomidae	46	0.00257231
Blastopirellula	110	0.00290169			Leeuwenhoekiella	244	0.0101776			Veillonella	301	0.0168318			Rikenellaceae	19	0.000501201		unclassified (derived from Dictyosteliida)	38	0.00158503		Formicidae	46	0.00257231
Campylobacter	110	0.00290169			Gluconacetobacter	244	0.0101776			Oryza	295	0.0164963			Halothiobacillaceae	18	0.000474822		Blattabacteriaceae	37	0.00154332		Pipidae	46	0.00257231
Persephonella	109	0.00287531			Ruegeria	242	0.0100941			Listeria	294	0.0164404			unclassified (derived from Bacteroidetes)	18	0.000474822		Brucellaceae	36	0.00150161		Acholeplasmataceae	45	0.00251639
Streptococcus	108	0.00284893			Phenylobacterium	242	0.0100941			Cellulomonas	291	0.0162726			Xanthobacteraceae	17	0.000448443		Prochlorococcaceae	36	0.00150161		Bartonellaceae	45	0.00251639
Photorhabdus	108	0.00284893			Caminibacter	242	0.0100941			Campylobacter	288	0.0161049			Chlamydomonadaceae	15	0.000395685		Brassicaceae	35	0.00145989		Microbacteriaceae	43	0.00240455
Dialister	105	0.0027698			Oceanibulbus	235	0.00980215			Natrialba	285	0.0159371			Dermacoccaceae	15	0.000395685		Intrasporangiaceae	34	0.00141818		Dermacoccaceae	42	0.00234863
Ferroplasma	105	0.0027698			Campylobacter	235	0.00980215			Acidovorax	285	0.0159371			Trichocomaceae	15	0.000395685		Thalassiosiraceae	32	0.00133476		unclassified (derived from Dictyosteliida)	42	0.00234863
Sphingobacterium	105	0.0027698			Ferroplasma	234	0.00976044			Conexibacter	283	0.0158253			Actinosynnemataceae	15	0.000395685		Sanguibacteraceae	31	0.00129305		Siphoviridae	39	0.00218087
Congregibacter	103	0.00271704			Opitutus	234	0.00976044			Ferroplasma	283	0.0158253			Bdellovibrionaceae	14	0.000369306		Hyphomicrobiaceae	31	0.00129305		Pteridaceae	36	0.00201311
unclassified (derived from Candidatus Poribacteria)	102	0.00269066			unclassified (derived from Euryarchaeota)	233	0.00971873			Catenulispora	281	0.0157134			Nocardioidaceae	13	0.000342927		Bacteriovoracaceae	31	0.00129305		Jonesiaceae	35	0.00195719
Sorangium	100	0.0026379			Methylophaga	232	0.00967702			unclassified (derived from Alphaproteobacteria)	279	0.0156016			Pleosporaceae	13	0.000342927		unclassified (derived from Chloroflexi)	30	0.00125134		Arthrodermataceae	33	0.00184535
Chlorobaculum	99	0.00261152			Peptostreptococcus	231	0.00963531			Rubrobacter	278	0.0155457			unclassified (derived from Peronosporales)	13	0.000342927		Cyprinidae	30	0.00125134		Harrimaniidae	32	0.00178943
Polaromonas	98	0.00258514			Coprothermobacter	230	0.00959359			Candidatus Regiella	275	0.0153779			Harrimaniidae	12	0.000316548		Chlamydiaceae	28	0.00116792		Aurantimonadaceae	31	0.00173351
Ilyobacter	97	0.00255876			Brevibacterium	230	0.00959359			Gordonia	274	0.015322			Thraustochytriidae	12	0.000316548		unclassified (derived from Haemosporida)	28	0.00116792		unclassified (derived from Acidobacteria)	30	0.00167759
Hyphomicrobium	97	0.00255876			unclassified (derived from Rhodobacteraceae)	228	0.00951017			Thioalkalivibrio	274	0.015322			unclassified (derived from Epsilonproteobacteria)	12	0.000316548		Jonesiaceae	28	0.00116792		unclassified (derived from Gemmatimonadales)	29	0.00162167
Pseudovibrio	96	0.00253238			Sorangium	226	0.00942675			Methanoregula	274	0.015322			Euphorbiaceae	12	0.000316548		Leuconostocaceae	27	0.0011262		Chlorellaceae	28	0.00156575
Peptostreptococcus	96	0.00253238			Kangiella	226	0.00942675			Pelotomaculum	264	0.0147628			unclassified (derived from Verrucomicrobia)	11	0.000290169		Arthrodermataceae	27	0.0011262		Thalassiosiraceae	28	0.00156575
unclassified (derived from Gemmatimonadales)	95	0.00250601			Sphingobium	223	0.00930162			unclassified (derived from Rhodobacteraceae)	264	0.0147628			Leuconostocaceae	11	0.000290169		Sordariaceae	26	0.00108449		Hahellaceae	27	0.00150983
Trichodesmium	95	0.00250601			Cylindrospermopsis	220	0.00917648			Finegoldia	261	0.0145951			Myoviridae	10	0.00026379		Salicaceae	24	0.00100107		Podoviridae	27	0.00150983
Arthrobacter	94	0.00247963			Dialister	220	0.00917648			Lentisphaera	260	0.0145391			Babesiidae	10	0.00026379		Bdellovibrionaceae	21	0.000875937		Salicaceae	26	0.00145391
Denitrovibrio	93	0.00245325			Pelotomaculum	220	0.00917648			Capnocytophaga	260	0.0145391			Puniceicoccaceae	10	0.00026379		Cryptosporidiidae	21	0.000875937		unclassified (derived from Eukaryota)	24	0.00134207
Candidatus Accumulibacter	93	0.00245325			Thermaerobacter	219	0.00913477			Granulicatella	259	0.0144832			Onchocercidae	9	0.000237411		Fabaceae	20	0.000834226		Sanguibacteraceae	22	0.00123023
Alkaliphilus	92	0.00242687			Treponema	213	0.0088845			Robiginitalea	256	0.0143155			Blattabacteriaceae	9	0.000237411		Halothiobacillaceae	19	0.000792514		Acidothermaceae	21	0.00117431
Ralstonia	92	0.00242687			Parascardovia	212	0.00884279			Variovorax	252	0.0140918			Chlamydiaceae	9	0.000237411		Felidae	18	0.000750803		unclassified (derived from Peronosporales)	21	0.00117431
Robiginitalea	90	0.00237411			Sideroxydans	210	0.00875937			Zunongwangia	251	0.0140359			Geminigeraceae	8	0.000211032		Hahellaceae	17	0.000709092		Anaplasmataceae	20	0.00111839
Roseiflexus	90	0.00237411			Natrialba	209	0.00871766			Denitrovibrio	251	0.0140359			unclassified (derived from Eukaryota)	8	0.000211032		unclassified (derived from Synergistetes)	17	0.000709092		Chaetomiaceae	20	0.00111839
Halomicrobium	89	0.00234773			Bulleidia	208	0.00867595			Halorubrum	251	0.0140359			Trypanosomatidae	8	0.000211032		Potoroidae	16	0.00066738		unclassified (derived from Rickettsiales)	20	0.00111839
Amycolatopsis	88	0.00232135			Geodermatophilus	207	0.00863424			Halogeometricum	250	0.0139799			Clostridiales Family XIV. Incertae Sedis	8	0.000211032		unclassified (derived from Mamiellales)	16	0.00066738		Sclerotiniaceae	20	0.00111839
Tolumonas	88	0.00232135			Legionella	207	0.00863424			Roseiflexus	245	0.0137003			Branchiostomidae	8	0.000211032		Harrimaniidae	16	0.00066738		unclassified (derived from Flavobacteriales)	20	0.00111839
Alteromonas	87	0.00229497			Methylacidiphilum	206	0.00859252			Agrobacterium	243	0.0135885			Microbacteriaceae	7	0.000184653		Volvocaceae	16	0.00066738		unclassified (derived from Epsilonproteobacteria)	20	0.00111839
Kordia	85	0.00224222			Granulicatella	201	0.00838397			Moritella	240	0.0134207			Succinivibrionaceae	7	0.000184653		Malvaceae	15	0.000625669		Cyprinidae	19	0.00106248
Lentisphaera	85	0.00224222			Caldivirga	200	0.00834226			Amycolatopsis	239	0.0133648			Planococcaceae	7	0.000184653		Methanopyraceae	15	0.000625669		Chlamydiaceae	17	0.000950636
Acidimicrobium	85	0.00224222			Thermosphaera	196	0.00817541			unclassified (derived from Clostridiales)	239	0.0133648			unclassified (derived from Actinomycetales)	6	0.000158274		Bodonidae	15	0.000625669		unclassified (derived from Proteobacteria)	17	0.000950636
Selaginella	84	0.00221584			Desulfurococcus	196	0.00817541			Serratia	236	0.0131971			Pinaceae	6	0.000158274		Sclerotiniaceae	15	0.000625669		Psychromonadaceae	16	0.000894716
Leptotrichia	84	0.00221584			Magnetospirillum	196	0.00817541			Oceanicola	236	0.0131971			Malvaceae	6	0.000158274		Tsukamurellaceae	15	0.000625669		Picrophilaceae	16	0.000894716
Populus	84	0.00221584			Congregibacter	192	0.00800857			Sulfurimonas	235	0.0131411			unclassified (derived from Stigonematales)	6	0.000158274		Dietziaceae	13	0.000542247		Edwardsiidae	16	0.000894716
Faecalibacterium	84	0.00221584			Candidatus Cloacamonas	192	0.00800857			Anaerococcus	234	0.0130852			Noelaerhabdaceae	6	0.000158274		Segniliparaceae	13	0.000542247		Onygenaceae	16	0.000894716
Oxalobacter	84	0.00221584			Oxalobacter	190	0.00792514			Coprobacillus	233	0.0130293			Urticaceae	6	0.000158274		Pinaceae	12	0.000500535		Enterocytozoonidae	16	0.000894716
Thermosipho	83	0.00218946			Roseiflexus	188	0.00784172			unclassified (derived from Euryarchaeota)	233	0.0130293			Segniliparaceae	6	0.000158274		unclassified (derived from Oceanospirillales)	12	0.000500535		unclassified (derived from Pelagophyceae)	16	0.000894716
unclassified (derived from Actinobacteria (class))	83	0.00218946			Parabacteroides	188	0.00784172			unclassified (derived from Rhodobacterales)	233	0.0130293			unclassified (derived from Bacteroidales)	6	0.000158274		Mucoraceae	12	0.000500535		Bdellovibrionaceae	15	0.000838796
Cardiobacterium	82	0.00216308			Kordia	185	0.00771659			Thermosphaera	230	0.0128615			Perkinsidae	6	0.000158274		Onchocercidae	12	0.000500535		unclassified (derived from Stigonematales)	14	0.000782876
Pelotomaculum	79	0.00208394			Faecalibacterium	184	0.00767488			Kingella	228	0.0127497			Ulvaceae	6	0.000158274		Planococcaceae	11	0.000458824		Parvularculaceae	14	0.000782876
Caldanaerobacter	78	0.00205756			Anaerostipes	183	0.00763316			Achromobacter	227	0.0126938			Waddliaceae	6	0.000158274		unclassified (derived from Stigonematales)	10	0.000417113		Sarcocystidae	14	0.000782876
Achromobacter	78	0.00205756			Phaeobacter	181	0.00754974			Methylophaga	224	0.012526			Tsukamurellaceae	5	0.000131895		Ectocarpaceae	10	0.000417113		Dermabacteraceae	14	0.000782876
Thermoproteus	77	0.00203118			Roseobacter	181	0.00754974			Eggerthella	223	0.0124701			Sanguibacteraceae	5	0.000131895		Pleosporaceae	10	0.000417113		Methanopyraceae	12	0.000671037
Lambda-like viruses	76	0.0020048			Lysinibacillus	176	0.00734119			Brevundimonas	222	0.0124142			unclassified (derived from Proteobacteria)	5	0.000131895		Arecaceae	10	0.000417113		Trypanosomatidae	12	0.000671037
Anaerolinea	76	0.0020048			Conexibacter	176	0.00734119			Raphidiopsis	222	0.0124142			Hominidae	5	0.000131895		Salmonidae	10	0.000417113		Onchocercidae	12	0.000671037
Natrialba	75	0.00197843			Moritella	173	0.00721605			Rhizobium	220	0.0123023			Chaetomiaceae	4	0.000105516		Babesiidae	10	0.000417113		Fabaceae	11	0.000615117
Prochlorococcus	74	0.00195205			Thermosipho	173	0.00721605			Xanthomonas	216	0.0120787			Funariaceae	4	0.000105516		Hominidae	10	0.000417113		Potoroidae	10	0.000559197
unclassified (derived from Rhodobacterales)	73	0.00192567			Alkaliphilus	171	0.00713263			Neisseria	215	0.0120227			Acidothermaceae	4	0.000105516		Waddliaceae	9	0.000375402		Dietziaceae	10	0.000559197
Plasmodium	73	0.00192567			Caulobacter	170	0.00709092			Leptothrix	215	0.0120227			Mucoraceae	4	0.000105516		Thermofilaceae	9	0.000375402		unclassified (derived from Rhodospirillales)	10	0.000559197
Rhizobium	72	0.00189929			Capnocytophaga	165	0.00688236			Leeuwenhoekiella	210	0.0117431			Protosteliaceae	4	0.000105516		Marattiaceae	8	0.00033369		Salmonidae	10	0.000559197
Peptoniphilus	72	0.00189929			Anaerolinea	162	0.00675723			Halomicrobium	208	0.0116313			Felidae	4	0.000105516		Vitaceae	8	0.00033369		Vitaceae	9	0.000503278
Brevibacterium	72	0.00189929			Rhizobium	161	0.00671552			Selaginella	207	0.0115754			Baculoviridae	4	0.000105516		Myoviridae	8	0.00033369		unclassified (derived from Verrucomicrobia)	9	0.000503278
unclassified (derived from Lachnospiraceae)	71	0.00187291			Pelobacter	161	0.00671552			Halomonas	206	0.0115195			unclassified (derived from Pelagophyceae)	3	7.9137e-05		Euphorbiaceae	8	0.00033369		Hydrogenophilaceae	9	0.000503278
Desulfurococcus	71	0.00187291			Labrenzia	161	0.00671552			Hoeflea	205	0.0114635			Ectocarpaceae	2	5.2758e-05		Pteromalidae	8	0.00033369		unclassified (derived from Oceanospirillales)	8	0.000447358
Thiomonas	70	0.00184653			Sulfurimonas	160	0.0066738			Pyrococcus	205	0.0114635			Colwelliaceae	2	5.2758e-05		unclassified (derived from Vibrionales)	8	0.00033369		Funariaceae	8	0.000447358
Lysinibacillus	70	0.00184653			Anaerococcus	158	0.00659038			Atopobium	204	0.0114076			Marattiaceae	2	5.2758e-05		Acidothermaceae	7	0.000291979		unclassified (derived from Mamiellales)	8	0.000447358
Actinomyces	70	0.00184653			Brevundimonas	157	0.00654867			Caminibacter	204	0.0114076			unclassified (derived from Chloroflexi)	2	5.2758e-05		Chlamydomonadaceae	7	0.000291979		Bacteriovoracaceae	7	0.000391438
Parvularcula	70	0.00184653			Nocardiopsis	156	0.00650696			Desulfotalea	202	0.0112958			Clavicipitaceae	2	5.2758e-05		Hydrogenophilaceae	7	0.000291979		Bodonidae	7	0.000391438
Candidatus Cloacamonas	69	0.00182015			Acidovorax	156	0.00650696			unclassified (derived from Actinobacteria (class))	202	0.0112958			Salmonidae	2	5.2758e-05		unclassified (derived from Acidobacteria)	7	0.000291979		Ectocarpaceae	7	0.000391438
Heliobacillus	69	0.00182015			Selaginella	156	0.00650696			Dialister	197	0.0110162			Phasianidae	2	5.2758e-05		Gentianaceae	7	0.000291979		Colwelliaceae	7	0.000391438
Isosphaera	68	0.00179377			Filifactor	153	0.00638183			Sulfurospirillum	193	0.0107925			Zingiberaceae	2	5.2758e-05		unclassified (derived from Peronosporales)	7	0.000291979		Tsukamurellaceae	7	0.000391438
Thauera	68	0.00179377			Parvularcula	151	0.0062984			unclassified (derived from Vibrionaceae)	191	0.0106807			unclassified (derived from Mamiellales)	2	5.2758e-05		Dermabacteraceae	7	0.000291979		Pinaceae	6	0.000335518
Drosophila	68	0.00179377			unclassified (derived from Actinobacteria (class))	150	0.00625669			Gemmatimonas	191	0.0106807			Hahellaceae	2	5.2758e-05		Urticaceae	6	0.000250268		Hydridae	6	0.000335518
Cenarchaeum	65	0.00171464			unclassified (derived from Rhodobacterales)	149	0.00621498			Thermobispora	189	0.0105688			unclassified (derived from Onygenales)	2	5.2758e-05		Enchytraeidae	6	0.000250268		Cyanidiaceae	6	0.000335518
Abiotrophia	64	0.00168826			Thermobaculum	148	0.00617327			Ruegeria	189	0.0105688			Ginkgoaceae	2	5.2758e-05		unclassified (derived from Desulfobacterales)	6	0.000250268		Eimeriidae	6	0.000335518
Rhodospirillum	64	0.00168826			Algoriphagus	145	0.00604814			Stenotrophomonas	189	0.0105688			Cyanidiaceae	2	5.2758e-05		Cupressaceae	6	0.000250268		Sordariaceae	5	0.000279599
Parascardovia	64	0.00168826			Cardiobacterium	145	0.00604814			Thermaerobacter	189	0.0105688			Cercopithecidae	2	5.2758e-05		Strongylocentrotidae	5	0.000208556		Myoviridae	5	0.000279599
Fibrobacter	64	0.00168826			Neisseria	144	0.00600642			Filifactor	188	0.0105129			Daphniidae	1	2.6379e-05		Entomoplasmataceae	5	0.000208556		unclassified (derived from Euglenales)	5	0.000279599
unclassified (derived from Campylobacterales)	64	0.00168826			Nitrosopumilus	144	0.00600642			Oceanithermus	188	0.0105129			Solanaceae	1	2.6379e-05		unclassified (derived from Rickettsiales)	5	0.000208556		Leporidae	4	0.000223679
Saccharopolyspora	63	0.00166188			Hydrogenobaculum	143	0.00596471			Halorhabdus	186	0.0104011			Artemiidae	1	2.6379e-05		Debaryomycetaceae	5	0.000208556		Ursidae	4	0.000223679
unclassified (derived from Verrucomicrobiales)	62	0.0016355			Porphyromonas	143	0.00596471			Alkaliphilus	185	0.0103452			Anisakidae	1	2.6379e-05		Phaeosphaeriaceae	5	0.000208556		Clostridiales Family XIV. Incertae Sedis	4	0.000223679
Ruegeria	61	0.00160912			Agrobacterium	143	0.00596471			Sorangium	184	0.0102892			Potoroidae	1	2.6379e-05		Solanaceae	5	0.000208556		Urticaceae	4	0.000223679
Beijerinckia	60	0.00158274			Azospirillum	143	0.00596471			Roseobacter	180	0.0100656			Spiroplasmataceae	1	2.6379e-05		Anisakidae	5	0.000208556		Geminigeraceae	4	0.000223679
Finegoldia	60	0.00158274			Beutenbergia	141	0.00588129			Pelobacter	180	0.0100656			Hydrogenophilaceae	1	2.6379e-05		Picrophilaceae	5	0.000208556		Psathyrellaceae	4	0.000223679
Pelobacter	59	0.00155636			Cenarchaeum	140	0.00583958			Faecalibacterium	179	0.0100096			Cyprinidae	1	2.6379e-05		unclassified (derived from Pelagophyceae)	5	0.000208556		Volvocaceae	4	0.000223679
Candidatus Regiella	57	0.0015036			Chryseobacterium	140	0.00583958			Polaromonas	178	0.00995372			Methanopyraceae	1	2.6379e-05		unclassified (derived from Placozoa)	4	0.000166845		unclassified (derived from Crenarchaeota)	4	0.000223679
Anoxybacillus	57	0.0015036			Calditerrivibrio	140	0.00583958			Caldanaerobacter	175	0.00978596			Pyrodictiaceae	1	2.6379e-05		unclassified (derived from Verrucomicrobia)	4	0.000166845		Braconidae	4	0.000223679
Beutenbergia	56	0.00147722			Halogeometricum	139	0.00579787			Alcanivorax	174	0.00973004			Bacteriovoracaceae	1	2.6379e-05		Geminigeraceae	4	0.000166845		Ixodidae	4	0.000223679
Paludibacter	56	0.00147722			Bordetella	138	0.00575616			Methanobacterium	174	0.00973004							Psathyrellaceae	4	0.000166845		Schizosaccharomycetaceae	4	0.000223679
Porphyromonas	56	0.00147722			Raphidiopsis	137	0.00571445			Azospirillum	170	0.00950636							Psychromonadaceae	4	0.000166845		Estrildidae	4	0.000223679
Coprobacillus	56	0.00147722			Alcanivorax	136	0.00567273			Catenibacterium	168	0.00939452							Hydridae	4	0.000166845		Acidilobaceae	4	0.000223679
Arcobacter	56	0.00147722			Butyrivibrio	136	0.00567273			Porphyromonas	168	0.00939452							unclassified (derived from Crenarchaeota)	4	0.000166845		Noelaerhabdaceae	3	0.000167759
Brevundimonas	56	0.00147722			Pseudoalteromonas	135	0.00563102			Borrelia	162	0.009059							Onygenaceae	4	0.000166845		Malvaceae	3	0.000167759
Sphingobium	56	0.00147722			unclassified (derived from Halobacteriaceae)	134	0.00558931			Anoxybacillus	162	0.009059							Ixodidae	4	0.000166845		Leptosphaeriaceae	3	0.000167759
Thermosphaera	55	0.00145085			Halomonas	134	0.00558931			Oceanibulbus	161	0.00900308							Flammeovirgaceae	4	0.000166845		Anisakidae	3	0.000167759
Sulfurospirillum	55	0.00145085			Polaribacter	132	0.00550589			unclassified (derived from Candidatus Poribacteria)	159	0.00889124							Noelaerhabdaceae	3	0.000125134		Chlorokybaceae	3	0.000167759
Filifactor	55	0.00145085			Holdemania	131	0.00546418			Propionibacterium	157	0.0087794							Rhabditidae	3	0.000125134		Cryptosporidiidae	3	0.000167759
Bordetella	54	0.00142447			Trichodesmium	131	0.00546418			unclassified (derived from Burkholderiales)	156	0.00872348							Cornaceae	3	0.000125134		Ajellomycetaceae	3	0.000167759
unclassified (derived from Viruses)	54	0.00142447			Coxiella	130	0.00542247			Bordetella	156	0.00872348							unclassified (derived from Methylophilales)	3	0.000125134		unclassified (derived from Methylophilales)	3	0.000167759
Anaerofustis	53	0.00139809			Candidatus Solibacter	129	0.00538076			Coxiella	155	0.00866756							Hexamitidae	3	0.000125134		Tetraodontidae	3	0.000167759
Moritella	53	0.00139809			Brevibacillus	129	0.00538076			Abiotrophia	155	0.00866756							Cercopithecidae	2	8.34226e-05		Spiroplasmataceae	3	0.000167759
Coxiella	53	0.00139809			Megasphaera	126	0.00525562			Shuttleworthia	154	0.00861164							Glomerellaceae	2	8.34226e-05		Mucoraceae	2	0.000111839
Candidatus Solibacter	53	0.00139809			Robiginitalea	125	0.00521391			Congregibacter	153	0.00855572							Ulvaceae	2	8.34226e-05		Bryopsidaceae	2	0.000111839
Rickettsia	53	0.00139809			Carnobacterium	125	0.00521391			unclassified (derived from Clostridiales Family XI. Incertae Sedis)	149	0.00833204							unclassified (derived from Bacteroidales)	2	8.34226e-05		Plantaginaceae	2	0.000111839
Thermovibrio	52	0.00137171			Gemella	124	0.0051722			Cardiobacterium	149	0.00833204							Culicidae	2	8.34226e-05		Ulvaceae	2	0.000111839
Anaerostipes	52	0.00137171			Pseudovibrio	124	0.0051722			Tolumonas	147	0.0082202							Leucosoleniidae	2	8.34226e-05		Opisthorchiidae	2	0.000111839
Xylanimonas	52	0.00137171			Slackia	123	0.00513049			Cylindrospermopsis	146	0.00816428							unclassified (derived from Rhodospirillales)	2	8.34226e-05		Peridiscaceae	2	0.000111839
Marivirga	52	0.00137171			unclassified (derived from Viruses)	122	0.00508878			Xenorhabdus	146	0.00816428							Spiroplasmataceae	2	8.34226e-05		unclassified (derived from Bacteroidales)	2	0.000111839
Alcanivorax	52	0.00137171			Acidimicrobium	122	0.00508878			Cyanobium	144	0.00805244							Zygnemataceae	2	8.34226e-05		Pteromalidae	2	0.000111839
Granulicatella	52	0.00137171			Xenorhabdus	121	0.00504706			unclassified (derived from Campylobacterales)	144	0.00805244							Retroviridae	2	8.34226e-05		Phasianidae	2	0.000111839
Rahnella	51	0.00134533			Paludibacter	120	0.00500535			Aerococcus	143	0.00799652							Microbacteriaceae	1	4.17113e-05		Pleosporaceae	2	0.000111839
Oceanibulbus	51	0.00134533			Oceanithermus	120	0.00500535			Prochlorococcus	143	0.00799652							Daphniidae	1	4.17113e-05		Kineosporiaceae	2	0.000111839
Catenibacterium	51	0.00134533			Coraliomargarita	120	0.00500535			Weissella	143	0.00799652							unclassified (derived from Proteobacteria)	1	4.17113e-05		Dunaliellaceae	2	0.000111839
Treponema	51	0.00134533			Drosophila	120	0.00500535			Pseudovibrio	140	0.00782876							Leptosphaeriaceae	1	4.17113e-05		unclassified (derived from Onygenales)	2	0.000111839
Enhydrobacter	50	0.00131895			Thermobispora	119	0.00496364			Magnetospirillum	139	0.00777285							Colwelliaceae	1	4.17113e-05		Retroviridae	2	0.000111839
Salinibacter	50	0.00131895			Mesorhizobium	119	0.00496364			Fibrobacter	139	0.00777285							Phasianidae	1	4.17113e-05		Artemiidae	1	5.59197e-05
Mesorhizobium	48	0.00126619			Pyrococcus	117	0.00488022			Mus	138	0.00771693							unclassified (derived from Euglenales)	1	4.17113e-05		unclassified (derived from Physariida)	1	5.59197e-05
Conexibacter	48	0.00126619			Aerococcus	115	0.0047968			Butyrivibrio	138	0.00771693							Linderniaceae	1	4.17113e-05		Cricetidae	1	5.59197e-05
Sorghum	48	0.00126619			Rothia	114	0.00475509			unclassified (derived from Flavobacteria)	138	0.00771693							unclassified (derived from Ichthyosporea)	1	4.17113e-05		Asteraceae	1	5.59197e-05
unclassified (derived from Burkholderiales)	48	0.00126619			Thermovibrio	114	0.00475509			Pseudoalteromonas	137	0.00766101							Cyanidiaceae	1	4.17113e-05		Enchytraeidae	1	5.59197e-05
Elusimicrobium	48	0.00126619			Xanthomonas	112	0.00467166			Pichia	137	0.00766101							Agaricaceae	1	4.17113e-05		Sphingidae	1	5.59197e-05
Polaribacter	48	0.00126619			Hoeflea	111	0.00462995			Saccharopolyspora	136	0.00760509							Braconidae	1	4.17113e-05		Entomoplasmataceae	1	5.59197e-05
Bartonella	47	0.00123981			Haladaptatus	108	0.00450482			Chryseobacterium	135	0.00754917							Kineosporiaceae	1	4.17113e-05		Actinosynnemataceae	1	5.59197e-05
Desulfotalea	46	0.00121343			Dechloromonas	107	0.00446311			unclassified (derived from other sequences)	135	0.00754917											Caviidae	1	5.59197e-05
unclassified (derived from Halobacteriaceae)	46	0.00121343			Wolbachia	105	0.00437968			Methanocorpusculum	135	0.00754917											unclassified (derived from Saccharomycetales)	1	5.59197e-05
Pseudoalteromonas	46	0.00121343			Oligotropha	105	0.00437968			Isosphaera	134	0.00749325
Agrobacterium	46	0.00121343			Lentisphaera	105	0.00437968			Anaerolinea	134	0.00749325
Halomonas	46	0.00121343			Saccharopolyspora	105	0.00437968			Arsenophonus	133	0.00743733
Catenulispora	46	0.00121343			Reinekea	104	0.00433797			Saccharomonospora	133	0.00743733
Oribacterium	46	0.00121343			P22-like viruses	104	0.00433797			Gemella	130	0.00726957
Halogeometricum	45	0.00118706			Methanocorpusculum	104	0.00433797			Kordia	130	0.00726957
Leeuwenhoekiella	45	0.00118706			unclassified (derived from Lachnospiraceae)	103	0.00429626			Aliivibrio	129	0.00721365
unclassified (derived from Flavobacteria)	45	0.00118706			Akkermansia	100	0.00417113			Kocuria	128	0.00715773
Turicibacter	44	0.00116068			Borrelia	100	0.00417113			Segniliparus	127	0.00710181
Gordonia	44	0.00116068			Kytococcus	99	0.00412942			Heliobacillus	124	0.00693405
Propionibacterium	44	0.00116068			Propionibacterium	99	0.00412942			Dechloromonas	123	0.00687813
unclassified (derived from Vibrionales)	44	0.00116068			Arthrobacter	98	0.00408771			Roseomonas	122	0.00682221
Dorea	44	0.00116068			Achromobacter	98	0.00408771			Oribacterium	122	0.00682221
Methanoregula	44	0.00116068			Gallionella	97	0.00404599			Nitrobacter	121	0.00676629
Phenylobacterium	43	0.0011343			unclassified (derived from Burkholderiales)	96	0.00400428			Calditerrivibrio	120	0.00671037
Butyrivibrio	43	0.0011343			unclassified (derived from Alphaproteobacteria)	96	0.00400428			unclassified (derived from Halobacteriaceae)	118	0.00659853
Gemmatimonas	43	0.0011343			unclassified (derived from Campylobacterales)	96	0.00400428			Arthrobacter	118	0.00659853
Dictyostelium	42	0.00110792			Enhydrobacter	95	0.00396257			Caulobacter	117	0.00654261
Oligotropha	42	0.00110792			Terriglobus	94	0.00392086			Scardovia	115	0.00643077
Stenotrophomonas	42	0.00110792			unclassified (derived from Candidatus Poribacteria)	93	0.00387915			Candidatus Solibacter	114	0.00637485
Sagittula	40	0.00105516			Heliobacillus	92	0.00383744			Symbiobacterium	106	0.00592749
Carnobacterium	40	0.00105516			Dorea	91	0.00379573			Leadbetterella	105	0.00587157
unclassified (derived from Rhodobacteraceae)	40	0.00105516			Lambda-like viruses	90	0.00375402			Bermanella	105	0.00587157
Arthroderma	39	0.00102878			Stenotrophomonas	90	0.00375402			Catonella	105	0.00587157
Haladaptatus	38	0.0010024			Shuttleworthia	90	0.00375402			Vulcanisaeta	104	0.00581565
Bulleidia	38	0.0010024			Ailuropoda	88	0.00367059			Geodermatophilus	104	0.00581565
Mycoplasma	38	0.0010024			Methanobacterium	88	0.00367059			Mycoplasma	103	0.00575973
Pasteurella	38	0.0010024			Herbaspirillum	87	0.00362888			Parabacteroides	102	0.00570381
unclassified (derived from Enterobacteriaceae)	37	0.000976023			Candidatus Parvarchaeum	86	0.00358717			Francisella	101	0.00564789
Rubrobacter	37	0.000976023			Photorhabdus	85	0.00354546			Bradyrhizobium	101	0.00564789
Francisella	37	0.000976023			Pediococcus	85	0.00354546			Anaerofustis	100	0.00559197
Anaplasma	37	0.000976023			Rubrobacter	84	0.00350375			Marinomonas	100	0.00559197
Bradyrhizobium	37	0.000976023			Saccharomonospora	83	0.00346204			Methylovorus	100	0.00559197
Dechloromonas	37	0.000976023			Desulfotignum	81	0.00337861			Macrococcus	99	0.00553606
Eggerthella	36	0.000949644			Leptospirillum	80	0.0033369			Laribacter	98	0.00548014
Herbaspirillum	36	0.000949644			Acholeplasma	80	0.0033369			Rothia	97	0.00542422
Oceanithermus	36	0.000949644			Desulfotalea	79	0.00329519			Haladaptatus	97	0.00542422
Caldivirga	36	0.000949644			Thermoplasma	78	0.00325348			Caldivirga	97	0.00542422
Arabidopsis	36	0.000949644			Zunongwangia	78	0.00325348			Roseibium	96	0.0053683
Phaeobacter	35	0.000923265			Nitrobacter	78	0.00325348			Alistipes	95	0.00531238
unclassified (derived from Clostridiales Family XI. Incertae Sedis)	35	0.000923265			Chaetomium	76	0.00317006			Parascardovia	95	0.00531238
Stackebrandtia	35	0.000923265			Kingella	74	0.00308663			Candidatus Amoebophilus	95	0.00531238
Atopobium	34	0.000896886			Mus	74	0.00308663			Brevibacterium	95	0.00531238
Acholeplasma	33	0.000870507			unclassified (derived from Gemmatimonadales)	73	0.00304492			Alicycliphilus	94	0.00525646
Kocuria	33	0.000870507			Mycoplasma	73	0.00304492			Beijerinckia	94	0.00525646
Pyrococcus	33	0.000870507			Salinibacter	72	0.00300321			unclassified (derived from Viruses)	93	0.00520054
Saccharomonospora	33	0.000870507			Maritimibacter	72	0.00300321			Asticcacaulis	93	0.00520054
Thermoplasma	32	0.000844128			Citromicrobium	72	0.00300321			Octadecabacter	92	0.00514462
unclassified (derived from Flavobacteriaceae)	32	0.000844128			Cryptobacterium	69	0.00287808			Limnobacter	92	0.00514462
Magnetospirillum	32	0.000844128			Azorhizobium	69	0.00287808			Hydrogenobaculum	91	0.0050887
Naegleria	32	0.000844128			Cellulomonas	69	0.00287808			Gallionella	90	0.00503278
Methanocorpusculum	32	0.000844128			Pichia	69	0.00287808			Aspergillus	90	0.00503278
Methylovorus	32	0.000844128			Candidatus Regiella	68	0.00283637			Salinibacter	90	0.00503278
Fulvimarina	31	0.000817749			Limnobacter	68	0.00283637			Nitrosopumilus	90	0.00503278
Gallionella	31	0.000817749			Tolumonas	68	0.00283637			Coraliomargarita	89	0.00497686
Kingella	31	0.000817749			Methylotenera	67	0.00279466			Turicibacter	88	0.00492094
Mobiluncus	31	0.000817749			Finegoldia	66	0.00275294			Paludibacter	88	0.00492094
Halorhabdus	31	0.000817749			unclassified (derived from Flavobacteria)	66	0.00275294			unclassified (derived from Vibrionales)	88	0.00492094
Sulfurimonas	31	0.000817749			Abiotrophia	65	0.00271123			Cryptobacterium	87	0.00486502
Shuttleworthia	30	0.00079137			Thauera	65	0.00271123			Herbaspirillum	86	0.0048091
Nitrosopumilus	30	0.00079137			Alphabaculovirus	64	0.00266952			Treponema	86	0.0048091
Nautilia	30	0.00079137			Fulvimarina	63	0.00262781			unclassified (derived from Thaumarchaeota)	86	0.0048091
Macrococcus	30	0.00079137			Beijerinckia	63	0.00262781			Mesorhizobium	85	0.00475318
unclassified (derived from Synergistetes)	30	0.00079137			Roseibium	63	0.00262781			Afipia	84	0.00469726
Sodalis	30	0.00079137			Nakamurella	60	0.00250268			Marivirga	84	0.00469726
Pichia	29	0.000764991			Roseomonas	60	0.00250268			Azorhizobium	82	0.00458542
Holdemania	29	0.000764991			Hirschia	60	0.00250268			Thermoproteus	81	0.0045295
Nocardiopsis	29	0.000764991			Perkinsus	60	0.00250268			Kangiella	81	0.0045295
Caulobacter	28	0.000738612			Thiomonas	58	0.00241925			Waddlia	81	0.0045295
Cryptobacterium	28	0.000738612			Kribbella	58	0.00241925			Leptospirillum	80	0.00447358
Marinomonas	28	0.000738612			Aeromonas	58	0.00241925			Rickettsia	80	0.00447358
Cellulophaga	28	0.000738612			Sagittula	57	0.00237754			Beutenbergia	79	0.00441766
Geodermatophilus	28	0.000738612			Sphingomonas	56	0.00233583			Aggregatibacter	78	0.00436174
Thermosynechococcus	28	0.000738612			Mobiluncus	56	0.00233583			Cellulophaga	78	0.00436174
Ignisphaera	28	0.000738612			Methanolobus	56	0.00233583			Thermoplasma	77	0.00430582
Citreicella	28	0.000738612			Physcomitrella	56	0.00233583			Kribbella	77	0.00430582
unclassified (derived from Flavobacteriales)	28	0.000738612			Rhodopirellula	56	0.00233583			Hyphomonas	76	0.0042499
Leptospirillum	28	0.000738612			Anoxybacillus	56	0.00233583			Psychroflexus	76	0.0042499
Methanobacterium	28	0.000738612			Methylovorus	56	0.00233583			Carnobacterium	75	0.00419398
Cellulomonas	28	0.000738612			Eggerthella	55	0.00229412			Thermomonospora	75	0.00419398
Thermobispora	27	0.000712233			Leadbetterella	55	0.00229412			Photorhabdus	74	0.00413806
Methylacidiphilum	27	0.000712233			Oceanicaulis	55	0.00229412			Trichodesmium	74	0.00413806
Microchaete	27	0.000712233			Anaplasma	55	0.00229412			Holdemania	72	0.00402622
Tolypothrix	27	0.000712233			Octadecabacter	54	0.00225241			Citreicella	72	0.00402622
Symbiobacterium	27	0.000712233			Chlorella	54	0.00225241			Hyphomicrobium	72	0.00402622
Raphidiopsis	27	0.000712233			Symbiobacterium	54	0.00225241			Elusimicrobium	70	0.00391438
unclassified (derived from Alteromonadales)	27	0.000712233			Elusimicrobium	54	0.00225241			Gardnerella	68	0.00380254
Afipia	26	0.000685854			Enterocytozoon	52	0.00216899			unclassified (derived from Lachnospiraceae)	68	0.00380254
Hoeflea	26	0.000685854			unclassified (derived from Thaumarchaeota)	52	0.00216899			Perkinsus	68	0.00380254
Micrococcus	26	0.000685854			Microchaete	51	0.00212728			Phaeobacter	67	0.00374662
Eikenella	25	0.000659475			Thermosynechococcus	51	0.00212728			Megamonas	67	0.00374662
Vanderwaltozyma	25	0.000659475			Dermacoccus	51	0.00212728			Desulfotignum	67	0.00374662
Leptothrix	25	0.000659475			Tolypothrix	51	0.00212728			Citromicrobium	66	0.0036907
Oceanicaulis	25	0.000659475			Natronococcus	50	0.00208556			Chlamydomonas	65	0.00363478
Thermomonospora	25	0.000659475			Aliivibrio	50	0.00208556			Simonsiella	65	0.00363478
Rothia	24	0.000633096			Epulopiscium	50	0.00208556			Actinobacillus	64	0.00357886
Enterocytozoon	24	0.000633096			Xylanimonas	49	0.00204385			Intrasporangium	63	0.00352294
Mucilaginibacter	24	0.000633096			Leptothrix	49	0.00204385			Desulfurococcus	63	0.00352294
Chryseobacterium	24	0.000633096			unclassified (derived from Methanosarcinales)	49	0.00204385			Pongo	62	0.00346702
Rattus	24	0.000633096			Halococcus	48	0.00200214			Akkermansia	62	0.00346702
Janibacter	24	0.000633096			Asticcacaulis	46	0.00191872			Nocardiopsis	62	0.00346702
Xenopus	23	0.000606717			Afipia	45	0.00187701			Nicotiana	62	0.00346702
Actinobacillus	22	0.000580338			unclassified (derived from Vibrionaceae)	45	0.00187701			Homo	61	0.0034111
unclassified (derived from Oceanospirillales)	21	0.000553959			Methylococcus	45	0.00187701			Halothiobacillus	61	0.0034111
Roseibium	21	0.000553959			Aquifex	45	0.00187701			Plasmodium	61	0.0034111
Cylindrospermopsis	20	0.00052758			Cyanobium	44	0.0018353			Thauera	60	0.00335518
Polysphondylium	20	0.00052758			unclassified (derived from Flavobacteriales)	44	0.0018353			unclassified (derived from Ruminococcaceae)	59	0.00329927
Gemella	20	0.00052758			unclassified (derived from Ruminococcaceae)	44	0.0018353			Methylotenera	59	0.00329927
Chlorella	20	0.00052758			Ignisphaera	44	0.0018353			Methylacidiphilum	57	0.00318743
Aeromonas	20	0.00052758			Bartonella	44	0.0018353			Bulleidia	55	0.00307559
Aurantimonas	20	0.00052758			Thermomonospora	44	0.0018353			unclassified (derived from Synergistetes)	55	0.00307559
Pisum	20	0.00052758			Francisella	43	0.00179359			Thermovibrio	54	0.00301967
Megamonas	20	0.00052758			Pasteurella	43	0.00179359			Microchaete	54	0.00301967
Catonella	20	0.00052758			Rickettsia	43	0.00179359			Tolypothrix	54	0.00301967
unclassified (derived from Thaumarchaeota)	20	0.00052758			Isosphaera	42	0.00175187			Ochrobactrum	53	0.00296375
Brucella	20	0.00052758			Haloarcula	41	0.00171016			Rhodomicrobium	53	0.00296375
Strongylocentrotus	19	0.000501201			Bermanella	41	0.00171016			Haloarcula	52	0.00290783
Myxococcus	19	0.000501201			Alistipes	40	0.00166845			Alphabaculovirus	52	0.00290783
Alistipes	19	0.000501201			Coprobacillus	40	0.00166845			Methanolobus	52	0.00290783
unclassified (derived from Methanosarcinales)	19	0.000501201			Pseudoramibacter	40	0.00166845			Exiguobacterium	50	0.00279599
Desulfotignum	19	0.000501201			Acidilobus	40	0.00166845			Bos	50	0.00279599
Megasphaera	18	0.000474822			Ahrensia	39	0.00162674			Babesia	50	0.00279599
unclassified (derived from Ruminococcaceae)	18	0.000474822			Xenopus	39	0.00162674			Gordonibacter	49	0.00274007
Halothiobacillus	18	0.000474822			Halorhabdus	39	0.00162674			Cellvibrio	48	0.00268415
Reinekea	18	0.000474822			Polysphondylium	38	0.00158503			Alteromonas	48	0.00268415
Staphylothermus	18	0.000474822			unclassified (derived from Clostridiales Family XI. Incertae Sedis)	38	0.00158503			Sideroxydans	48	0.00268415
Aquifex	17	0.000448443			Arcobacter	38	0.00158503			unclassified (derived from Methanosarcinales)	48	0.00268415
Candidatus Puniceispirillum	16	0.000422064			Blattabacterium	37	0.00154332			Ricinus	48	0.00268415
Thalassobium	16	0.000422064			Anaerofustis	36	0.00150161			Drosophila	48	0.00268415
Pelagibaca	16	0.000422064			Marinomonas	36	0.00150161			Blattabacterium	47	0.00262823
Calditerrivibrio	16	0.000422064			Aspergillus	36	0.00150161			Rhodopirellula	47	0.00262823
Psychroflexus	16	0.000422064			unclassified (derived from Bacteroidetes)	36	0.00150161			Branchiostoma	46	0.00257231
Cyanobium	16	0.000422064			Citreicella	36	0.00150161			Thiomonas	46	0.00257231
Rhodopirellula	16	0.000422064			Kocuria	36	0.00150161			Xenopus	46	0.00257231
Chromobacterium	15	0.000395685			Prochlorococcus	36	0.00150161			Bartonella	45	0.00251639
Xanthobacter	15	0.000395685			PhiC31-like viruses	36	0.00150161			Haloquadratum	44	0.00246047
Aspergillus	15	0.000395685			Lysobacter	34	0.00141818			Acholeplasma	43	0.00240455
Octadecabacter	15	0.000395685			Janibacter	34	0.00141818			Clavibacter	43	0.00240455
unclassified (derived from Bacteroidetes)	15	0.000395685			Arabidopsis	33	0.00137647			Polysphondylium	42	0.00234863
Zea	15	0.000395685			Aeropyrum	32	0.00133476			Arcanobacterium	42	0.00234863
Actinosynnema	15	0.000395685			Thalassiosira	32	0.00133476			Delftia	42	0.00234863
Chlamydomonas	15	0.000395685			Chromohalobacter	31	0.00129305			Nautilia	42	0.00234863
Synechocystis	15	0.000395685			Bacteriovorax	31	0.00129305			Hirschia	42	0.00234863
Bdellovibrio	14	0.000369306			Sanguibacter	31	0.00129305			Candidatus Puniceispirillum	40	0.00223679
Parvibaculum	14	0.000369306			Oribacterium	31	0.00129305			Thermosynechococcus	40	0.00223679
Xylella	14	0.000369306			Carassius	30	0.00125134			Harpegnathos	40	0.00223679
Kangiella	14	0.000369306			unclassified (derived from Chloroflexi)	30	0.00125134			Aquifex	39	0.00218087
Kribbella	13	0.000342927			Nitratifractor	30	0.00125134			Arabidopsis	39	0.00218087
Alternaria	13	0.000342927			Xylella	29	0.00120963			Candidatus Parvarchaeum	38	0.00212495
Phytophthora	13	0.000342927			Psychroflexus	29	0.00120963			Gramella	37	0.00206903
Nitrobacter	13	0.000342927			Myxococcus	28	0.00116792			Adiantum	36	0.00201311
Methanolobus	13	0.000342927			Jonesia	28	0.00116792			Jonesia	35	0.00195719
Citromicrobium	13	0.000342927			Plasmodium	28	0.00116792			Arthroderma	33	0.00184535
Aggregatibacter	12	0.000316548			Arthroderma	27	0.0011262			Micrococcus	33	0.00184535
unclassified (derived from Thraustochytriidae)	12	0.000316548			Sordaria	26	0.00108449			Dermacoccus	33	0.00184535
Arcanobacterium	12	0.000316548			Gordonibacter	26	0.00108449			unclassified (derived from Bacteroidetes)	33	0.00184535
Sideroxydans	12	0.000316548			Synechocystis	26	0.00108449			Megasphaera	32	0.00178943
Ricinus	12	0.000316548			Megamonas	26	0.00108449			Myxococcus	32	0.00178943
Hirschia	12	0.000316548			Candidatus Nitrososphaera	26	0.00108449			Terriglobus	32	0.00178943
Carboxydothermus	12	0.000316548			Atopobium	25	0.00104278			Pseudoramibacter	32	0.00178943
Paracoccus	12	0.000316548			Solenopsis	25	0.00104278			Saccoglossus	32	0.00178943
Harpegnathos	12	0.000316548			Weissella	25	0.00104278			Pasteurella	31	0.00173351
Rhodomicrobium	12	0.000316548			Vulcanisaeta	24	0.00100107			Loktanella	30	0.00167759
Maribacter	12	0.000316548			Populus	24	0.00100107			Candidatus Chloracidobacterium	30	0.00167759
Saccoglossus	12	0.000316548			Azoarcus	24	0.00100107			Arcobacter	30	0.00167759
Aromatoleum	11	0.000290169			Catonella	24	0.00100107			Enhydrobacter	30	0.00167759
unclassified (derived from Verrucomicrobia)	11	0.000290169			Salinispora	21	0.000875937			Erysipelothrix	30	0.00167759
Leadbetterella	11	0.000290169			Bdellovibrio	21	0.000875937			unclassified (derived from Gemmatimonadales)	29	0.00162167
Bermanella	11	0.000290169			Cryptosporidium	21	0.000875937			Epulopiscium	29	0.00162167
Hydrogenobaculum	11	0.000290169			Chlamydia	20	0.000834226			Chlorella	28	0.00156575
Candidatus Parvarchaeum	10	0.00026379			Pisum	20	0.000834226			Ignisphaera	28	0.00156575
Simonsiella	10	0.00026379			Methylocystis	20	0.000834226			Thalassiosira	28	0.00156575
unclassified (derived from Myoviridae)	10	0.00026379			Entamoeba	20	0.000834226			Hahella	27	0.00150983
Ureaplasma	10	0.00026379			Actinobacillus	19	0.000792514			Oenococcus	27	0.00150983
Ochrobactrum	10	0.00026379			Carboxydothermus	19	0.000792514			P22-like viruses	27	0.00150983
Pseudoramibacter	10	0.00026379			Halothiobacillus	19	0.000792514			Methylomicrobium	26	0.00145391
Coraliomargarita	10	0.00026379			Paracoccus	19	0.000792514			Populus	26	0.00145391
Capnocytophaga	10	0.00026379			Brucella	19	0.000792514			Xylella	26	0.00145391
Weissella	10	0.00026379			Rhodomicrobium	19	0.000792514			Eikenella	25	0.00139799
Solenopsis	10	0.00026379			Aggregatibacter	18	0.000750803			Aromatoleum	25	0.00139799
Babesia	10	0.00026379			Rahnella	18	0.000750803			Croceibacter	24	0.00134207
Alicycliphilus	9	0.000237411			Alteromonas	18	0.000750803			Candidatus Nitrososphaera	24	0.00134207
Sphingomonas	9	0.000237411			Cellulophaga	18	0.000750803			Entamoeba	24	0.00134207
Loktanella	9	0.000237411			Fervidobacterium	18	0.000750803			Maritimibacter	23	0.00128615
Kytococcus	9	0.000237411			Candidatus Micrarchaeum	18	0.000750803			Lysobacter	22	0.00123023
Gardnerella	9	0.000237411			Micrococcus	18	0.000750803			Sanguibacter	22	0.00123023
Gordonibacter	9	0.000237411			Nautilia	18	0.000750803			Nocardia	22	0.00123023
Blattabacterium	9	0.000237411			Candidatus Amoebophilus	18	0.000750803			Phytophthora	21	0.00117431
Loa	9	0.000237411			Haloquadratum	18	0.000750803			Lambda-like viruses	21	0.00117431
Desulfosporosinus	9	0.000237411			Felis	18	0.000750803			Renibacterium	21	0.00117431
Guillardia	8	0.000211032			Streptobacillus	18	0.000750803			Synechocystis	21	0.00117431
Chlamydophila	8	0.000211032			Balnearium	18	0.000750803			Acidothermus	21	0.00117431
Trypanosoma	8	0.000211032			Hahella	17	0.000709092			Chaetomium	20	0.00111839
Azoarcus	8	0.000211032			Halorhodospira	17	0.000709092			unclassified (derived from Flavobacteriales)	20	0.00111839
Terriglobus	8	0.000211032			unclassified (derived from Synergistetes)	17	0.000709092			Chromobacterium	20	0.00111839
Anaerobranca	8	0.000211032			Chromobacterium	16	0.00066738			Aurantimonas	20	0.00111839
Verminephrobacter	8	0.000211032			Turicibacter	16	0.00066738			Brassica	20	0.00111839
Brassica	8	0.000211032			Potorous	16	0.00066738			Sphingomonas	19	0.00106248
Basfia	8	0.000211032			Sulfuricurvum	16	0.00066738			Halorhodospira	19	0.00106248
Exiguobacterium	8	0.000211032			Blastocystis	16	0.00066738			Lactococcus	18	0.00100656
Thiomicrospira	8	0.000211032			Volvox	16	0.00066738			Salinispora	18	0.00100656
Entamoeba	8	0.000211032			Penicillium	16	0.00066738			Parvibaculum	18	0.00100656
Pediococcus	8	0.000211032			Ostreococcus	16	0.00066738			Nitratifractor	18	0.00100656
Branchiostoma	8	0.000211032			Ochrobactrum	16	0.00066738			unclassified (derived from Alteromonadales)	18	0.00100656
Candidatus Nitrososphaera	8	0.000211032			Harpegnathos	16	0.00066738			Candidatus Micrarchaeum	18	0.00100656
Succinatimonas	7	0.000184653			Trimastix	16	0.00066738			Reinekea	18	0.00100656
Planococcus	7	0.000184653			Saccoglossus	16	0.00066738			PhiC31-like viruses	18	0.00100656
Chromohalobacter	7	0.000184653			Methanosphaera	15	0.000625669			Halococcus	17	0.000950636
Wolbachia	7	0.000184653			Gossypium	15	0.000625669			Oceanicaulis	17	0.000950636
Dinoroseobacter	7	0.000184653			Parabodo	15	0.000625669			Carboxydothermus	17	0.000950636
Hyphomonas	7	0.000184653			Gardnerella	15	0.000625669			Picrophilus	16	0.000894716
Leifsonia	7	0.000184653			Sclerotinia	15	0.000625669			Chromohalobacter	16	0.000894716
Herminiimonas	7	0.000184653			Tsukamurella	15	0.000625669			Carassius	16	0.000894716
Nocardia	7	0.000184653			Sodalis	15	0.000625669			Enterocytozoon	16	0.000894716
Gramella	7	0.000184653			Methanopyrus	15	0.000625669			Psychromonas	16	0.000894716
Methanosphaera	6	0.000158274			Erysipelothrix	15	0.000625669			Nematostella	16	0.000894716
Boehmeria	6	0.000158274			Delftia	14	0.000583958			Uncinocarpus	16	0.000894716
Gossypium	6	0.000158274			Lautropia	14	0.000583958			Methanosphaera	15	0.000838796
Emiliania	6	0.000158274			Dietzia	13	0.000542247			Starkeya	15	0.000838796
Sulfurovum	6	0.000158274			Macrococcus	13	0.000542247			Bdellovibrio	15	0.000838796
Dermacoccus	6	0.000158274			Segniliparus	13	0.000542247			Magnetococcus	15	0.000838796
Nitratifractor	6	0.000158274			Laribacter	12	0.000500535			Sclerotinia	15	0.000838796
Maritimibacter	6	0.000158274			Loa	12	0.000500535			unclassified (derived from Pelagophyceae)	15	0.000838796
Moraxella	6	0.000158274			Nitratiruptor	12	0.000500535			Bilophila	15	0.000838796
Candidatus Azobacteroides	6	0.000158274			unclassified (derived from Oceanospirillales)	12	0.000500535			Brachybacterium	14	0.000782876
Perkinsus	6	0.000158274			unclassified (derived from Betaproteobacteria)	12	0.000500535			Leuconostoc	14	0.000782876
Pinus	6	0.000158274			Exiguobacterium	12	0.000500535			Aeropyrum	14	0.000782876
Aliivibrio	6	0.000158274			Eremococcus	12	0.000500535			unclassified (derived from Enterobacteriaceae)	14	0.000782876
Segniliparus	6	0.000158274			Hyphomonas	12	0.000500535			Toxoplasma	14	0.000782876
Fischerella	6	0.000158274			Phascolarctobacterium	12	0.000500535			Fischerella	14	0.000782876
Candidatus Phytoplasma	6	0.000158274			Pinus	12	0.000500535			Parvularcula	14	0.000782876
Tropheryma	6	0.000158274			Phycomyces	12	0.000500535			Xanthobacter	13	0.000726957
Methylococcus	6	0.000158274			Gramella	12	0.000500535			Sphingopyxis	13	0.000726957
Waddlia	6	0.000158274			Bilophila	12	0.000500535			Mobiluncus	13	0.000726957
Ulva	6	0.000158274			Hyphomicrobium	12	0.000500535			Mannheimia	13	0.000726957
Laribacter	5	0.000131895			Alicycliphilus	11	0.000458824			Trypanosoma	12	0.000671037
unclassified (derived from Planctomycetaceae)	5	0.000131895			Endoriftia	11	0.000458824			Endoriftia	12	0.000671037
Magnetococcus	5	0.000131895			Planococcus	10	0.000417113			Loa	12	0.000671037
Rickettsiella	5	0.000131895			Thermoproteus	10	0.000417113			Methylococcus	12	0.000671037
Phascolarctobacterium	5	0.000131895			Ectocarpus	10	0.000417113			Penicillium	12	0.000671037
Aeropyrum	5	0.000131895			Starkeya	10	0.000417113			Candidatus Pelagibacter	12	0.000671037
Homo	5	0.000131895			Camponotus	10	0.000417113			Methanopyrus	12	0.000671037
Sanguibacter	5	0.000131895			Glaciecola	10	0.000417113			Talaromyces	12	0.000671037
Tsukamurella	5	0.000131895			unclassified (derived from Planctomycetaceae)	10	0.000417113			Chlamydia	12	0.000671037
Bilophila	5	0.000131895			Alternaria	10	0.000417113			Fulvimarina	11	0.000615117
Dokdonia	5	0.000131895			Elaeis	10	0.000417113			Nocardioides	11	0.000615117
Buchnera	5	0.000131895			Rickettsiella	10	0.000417113			unclassified (derived from Planctomycetaceae)	11	0.000615117
Methylobacillus	4	0.000105516			Salmo	10	0.000417113			Potorous	10	0.000559197
unclassified (derived from Betaproteobacteria)	4	0.000105516			Fischerella	10	0.000417113			Natronococcus	10	0.000559197
Haloarcula	4	0.000105516			Babesia	10	0.000417113			Salmo	10	0.000559197
Phycomyces	4	0.000105516			Scardovia	9	0.000375402			Dietzia	10	0.000559197
Alphabaculovirus	4	0.000105516			Thermofilum	9	0.000375402			Weeksella	10	0.000559197
Acidothermus	4	0.000105516			Ignicoccus	9	0.000375402			Aeromonas	10	0.000559197
Felis	4	0.000105516			Waddlia	9	0.000375402			unclassified (derived from Rhodospirillales)	10	0.000559197
Methylopila	4	0.000105516			Vitis	8	0.00033369			Pediococcus	10	0.000559197
Limnobacter	4	0.000105516			Chlamydophila	8	0.00033369			Wolbachia	9	0.000503278
Schizoplasmodiopsis	4	0.000105516			unclassified (derived from Flavobacteriaceae)	8	0.00033369			Kytococcus	9	0.000503278
Halorhodospira	4	0.000105516			unclassified (derived from Vibrionales)	8	0.00033369			unclassified (derived from Verrucomicrobia)	9	0.000503278
Physcomitrella	4	0.000105516			unclassified (derived from Myoviridae)	8	0.00033369			Thiobacillus	9	0.000503278
Chaetomium	4	0.000105516			Nasonia	8	0.00033369			Vitis	9	0.000503278
Medicago	4	0.000105516			Nocardioides	8	0.00033369			Janibacter	9	0.000503278
Leclercia	4	0.000105516			Ricinus	8	0.00033369			unclassified (derived from Oceanospirillales)	8	0.000447358
Halococcus	3	7.9137e-05			Basfia	8	0.00033369			Histophilus	8	0.000447358
Ahrensia	3	7.9137e-05			Angiopteris	8	0.00033369			Glaciecola	8	0.000447358
Candidatus Amoebophilus	3	7.9137e-05			Mannheimia	8	0.00033369			Rickettsiella	8	0.000447358
Lautropia	3	7.9137e-05			Xanthobacter	7	0.000291979			Physcomitrella	8	0.000447358
Methylocystis	3	7.9137e-05			Cellvibrio	7	0.000291979			unclassified (derived from Rickettsiales)	8	0.000447358
Aureococcus	3	7.9137e-05			Brachybacterium	7	0.000291979			Ectocarpus	7	0.000391438
Scardovia	3	7.9137e-05			Thiobacillus	7	0.000291979			Parabodo	7	0.000391438
unclassified (derived from Chromatiaceae)	3	7.9137e-05			Phytophthora	7	0.000291979			Colwellia	7	0.000391438
Hydrogenothermus	2	5.2758e-05			Acidothermus	7	0.000291979			Pelagibaca	7	0.000391438
Lactococcus	2	5.2758e-05			Pelagibaca	7	0.000291979			Verminephrobacter	7	0.000391438
Hahella	2	5.2758e-05			Novosphingobium	7	0.000291979			Bacteriovorax	7	0.000391438
unclassified (derived from Chloroflexi)	2	5.2758e-05			Gentiana	7	0.000291979			Methylocystis	7	0.000391438
Plesiomonas	2	5.2758e-05			Arcanobacterium	6	0.000250268			Tsukamurella	7	0.000391438
Micromonas	2	5.2758e-05			Homo	6	0.000250268			Phascolarctobacterium	7	0.000391438
Salmo	2	5.2758e-05			Enchytraeus	6	0.000250268			Hydra	6	0.000335518
Zingiber	2	5.2758e-05			unclassified (derived from Enterobacteriaceae)	6	0.000250268			Mucilaginibacter	6	0.000335518
Ectocarpus	2	5.2758e-05			Cryptomeria	6	0.000250268			Eimeria	6	0.000335518
Akkermansia	2	5.2758e-05			Boehmeria	6	0.000250268			Cyanidioschyzon	6	0.000335518
Weeksella	2	5.2758e-05			unclassified (derived from Desulfobacterales)	6	0.000250268			Candidatus Blochmannia	6	0.000335518
Colwellia	2	5.2758e-05			unclassified (derived from Alteromonadales)	6	0.000250268			Pinus	6	0.000335518
Ginkgo	2	5.2758e-05			Polytomella	6	0.000250268			Lautropia	6	0.000335518
Metarhizium	2	5.2758e-05			Maribacter	6	0.000250268			Anaplasma	6	0.000335518
Cyanidioschyzon	2	5.2758e-05			Picrophilus	5	0.000208556			Sodalis	6	0.000335518
Candidatus Blochmannia	2	5.2758e-05			Eikenella	5	0.000208556			Methylobacillus	5	0.000279599
Glycine	2	5.2758e-05			Phaeosphaeria	5	0.000208556			Granulibacter	5	0.000279599
Gallus	2	5.2758e-05			Granulibacter	5	0.000208556			Solanum	5	0.000279599
Acidianus	2	5.2758e-05			Lactococcus	5	0.000208556			Euglena	5	0.000279599
Chlorocebus	2	5.2758e-05			Aromatoleum	5	0.000208556			Chlamydophila	5	0.000279599
Kitasatospora	2	5.2758e-05			Meyerozyma	5	0.000208556			Ehrlichia	5	0.000279599
Bowmanella	2	5.2758e-05			Mesoplasma	5	0.000208556			Sordaria	5	0.000279599
Angiopteris	2	5.2758e-05			Vanderwaltozyma	5	0.000208556			unclassified (derived from Chroococcales)	5	0.000279599
Paracoccidioides	2	5.2758e-05			Anisakis	5	0.000208556			Botryotinia	5	0.000279599
Hafnia	2	5.2758e-05			Aureococcus	5	0.000208556			Pisum	5	0.000279599
Marinoscillum	2	5.2758e-05			Strongylocentrotus	5	0.000208556			Ixodes	4	0.000223679
Carassius	1	2.6379e-05			Sulfurovum	5	0.000208556			Guillardia	4	0.000223679
Solanum	1	2.6379e-05			Staphylothermus	5	0.000208556			unclassified (derived from Betaproteobacteria)	4	0.000223679
Cellvibrio	1	2.6379e-05			Hydra	4	0.000166845			Rahnella	4	0.000223679
Potorous	1	2.6379e-05			Candidatus Puniceispirillum	4	0.000166845			Micromonas	4	0.000223679
Azorhizobium	1	2.6379e-05			Ixodes	4	0.000166845			Solenopsis	4	0.000223679
Starkeya	1	2.6379e-05			Guillardia	4	0.000166845			Coprinopsis	4	0.000223679
Zunongwangia	1	2.6379e-05			Psychromonas	4	0.000166845			Ailuropoda	4	0.000223679
Artemia	1	2.6379e-05			unclassified (derived from Verrucomicrobia)	4	0.000166845			Schizosaccharomyces	4	0.000223679
Wolinella	1	2.6379e-05			Aeromicrobium	4	0.000166845			Pan	4	0.000223679
Oceanobacillus	1	2.6379e-05			Coprinopsis	4	0.000166845			unclassified (derived from Myoviridae)	4	0.000223679
Hyperthermus	1	2.6379e-05			Marivirga	4	0.000166845			Chelonus	4	0.000223679
Aphanothece	1	2.6379e-05			Ehrlichia	4	0.000166845			Solobacterium	4	0.000223679
Thiobacillus	1	2.6379e-05			Candidatus Chloracidobacterium	4	0.000166845			Boehmeria	4	0.000223679
Glaciecola	1	2.6379e-05			Pan	4	0.000166845			Anaerobranca	4	0.000223679
Oenococcus	1	2.6379e-05			Herminiimonas	4	0.000166845			Acidilobus	4	0.000223679
Chlamydia	1	2.6379e-05			Thalassobium	4	0.000166845			Volvox	4	0.000223679
Anisakis	1	2.6379e-05			Uncinocarpus	4	0.000166845			Oryctolagus	4	0.000223679
Endoriftia	1	2.6379e-05			Trichoplax	4	0.000166845			unclassified (derived from Crenarchaeota)	4	0.000223679
Bacteriovorax	1	2.6379e-05			unclassified (derived from Crenarchaeota)	4	0.000166845			Ostreococcus	4	0.000223679
Acidiphilium	1	2.6379e-05			Candidatus Pelagibacter	4	0.000166845			Hafnia	4	0.000223679
Sphingopyxis	1	2.6379e-05			Polynucleobacter	4	0.000166845			Taeniopygia	4	0.000223679
Daphnia	1	2.6379e-05			Alkalilimnicola	3	0.000125134			Medicago	4	0.000223679
Janthinobacterium	1	2.6379e-05			Emiliania	3	0.000125134			Marinoscillum	4	0.000223679
Spiroplasma	1	2.6379e-05			Candidatus Phytoplasma	3	0.000125134			Paracoccus	4	0.000223679
Methanopyrus	1	2.6379e-05			Camptotheca	3	0.000125134			Danio	3	0.000167759
					Caenorhabditis	3	0.000125134			Gossypium	3	0.000167759
					unclassified (derived from Methylophilales)	3	0.000125134			Leptosphaeria	3	0.000167759
					Nicotiana	3	0.000125134			Ajellomyces	3	0.000167759
					Candidatus Hamiltonella	3	0.000125134			Emiliania	3	0.000167759
					Thiocystis	3	0.000125134			Anisakis	3	0.000167759
					Halosimplex	3	0.000125134			Spiroplasma	3	0.000167759
					Hydrogenothermus	2	8.34226e-05			Ahrensia	3	0.000167759
					Solanum	2	8.34226e-05			Chlorokybus	3	0.000167759
					Spironucleus	2	8.34226e-05			unclassified (derived from Methylophilales)	3	0.000167759
					Parvibaculum	2	8.34226e-05			Candidatus Hamiltonella	3	0.000167759
					Loktanella	2	8.34226e-05			Aeromicrobium	3	0.000167759
					Oceanobacillus	2	8.34226e-05			Tetraodon	3	0.000167759
					Riemerella	2	8.34226e-05			Cryptosporidium	3	0.000167759
					Alcaligenes	2	8.34226e-05			Desulfosporosinus	3	0.000167759
					Methylomicrobium	2	8.34226e-05			Alkalilimnicola	2	0.000111839
					Marinococcus	2	8.34226e-05			Camponotus	2	0.000111839
					Candidatus Azobacteroides	2	8.34226e-05			Fervidobacterium	2	0.000111839
					Verminephrobacter	2	8.34226e-05			Vigna	2	0.000111839
					Acidiphilium	2	8.34226e-05			Alcaligenes	2	0.000111839
					Brassica	2	8.34226e-05			Sulfurovum	2	0.000111839
					Lentivirus	2	8.34226e-05			unclassified (derived from Proteobacteria)	2	0.000111839
					Heliophilum	2	8.34226e-05			Alternaria	2	0.000111839
					Aedes	2	8.34226e-05			Kineococcus	2	0.000111839
					unclassified (derived from Rhodospirillales)	2	8.34226e-05			Antirrhinum	2	0.000111839
					Chlorocebus	2	8.34226e-05			Candidatus Azobacteroides	2	0.000111839
					unclassified (derived from Acidobacteria)	2	8.34226e-05			Nasonia	2	0.000111839
					Spiroplasma	2	8.34226e-05			Gallus	2	0.000111839
					Saccharomyces	2	8.34226e-05			Streptobacillus	2	0.000111839
					Entransia	2	8.34226e-05			Phycomyces	2	0.000111839
					Pseudonocardia	2	8.34226e-05			Acidiphilium	2	0.000111839
					Ulva	2	8.34226e-05			Bryopsis	2	0.000111839
					Leucosolenia	2	8.34226e-05			Lentivirus	2	0.000111839
					Glomerella	2	8.34226e-05			Hordeum	2	0.000111839
					Buchnera	2	8.34226e-05			Paracoccidioides	2	0.000111839
					Capsaspora	1	4.17113e-05			Polytomella	2	0.000111839
					Flavobacterium	1	4.17113e-05			Candidatus Phytoplasma	2	0.000111839
					Agaricus	1	4.17113e-05			Clonorchis	2	0.000111839
					Euglena	1	4.17113e-05			Peridiscus	2	0.000111839
					Giardia	1	4.17113e-05			Dunaliella	2	0.000111839
					Leuconostoc	1	4.17113e-05			Staphylothermus	2	0.000111839
					Sporosarcina	1	4.17113e-05			Pseudonocardia	2	0.000111839
					Aphanothece	1	4.17113e-05			Ulva	2	0.000111839
					Magnetococcus	1	4.17113e-05			Candida	1	5.59197e-05
					Kineococcus	1	4.17113e-05			Cavia	1	5.59197e-05
					Colwellia	1	4.17113e-05			Artemia	1	5.59197e-05
					Candidatus Koribacter	1	4.17113e-05			Enchytraeus	1	5.59197e-05
					Mycoplana	1	4.17113e-05			Mesoplasma	1	5.59197e-05
					Cyanidioschyzon	1	4.17113e-05			Olsenella	1	5.59197e-05
					Cytophaga	1	4.17113e-05			Thermobifida	1	5.59197e-05
					Leptosphaeria	1	4.17113e-05			Cytophaga	1	5.59197e-05
					Chelonus	1	4.17113e-05			P1-like viruses	1	5.59197e-05
					Leifsonia	1	4.17113e-05			Flaveria	1	5.59197e-05
					Oenococcus	1	4.17113e-05			Actinosynnema	1	5.59197e-05
					Gallus	1	4.17113e-05			Physarum	1	5.59197e-05
					Chlamydomonas	1	4.17113e-05			Aureococcus	1	5.59197e-05
					Nocardia	1	4.17113e-05			Pyrobaculum	1	5.59197e-05
					Daphnia	1	4.17113e-05			Mesocricetus	1	5.59197e-05
					Craterostigma	1	4.17113e-05			Manduca	1	5.59197e-05
					Marinoscillum	1	4.17113e-05
					Desulfosporosinus	1	4.17113e-05
					unclassified (derived from Rickettsiales)	1	4.17113e-05
					Symploca	1	4.17113e-05
[truncated: 20 more columns]

## Sheet: B.5- Total comparison_figures
	Initial community			CMP			MEGAN6			MG-RAST			species									order									domain
S	MDS1	MDS2	MDS3	MDS1	MDS2	MDS3	MDS1	MDS2	MDS3	MDS1	MDS2	MDS3
Methanoculleus marisnigri	5.03	5.08	16.22	0.697276	0.860501	4.83417	1.6831	1.2798	5.4797	n.s*	n.s*	n.s*
Methanosaeta concilii	46.08	68.45	68.44	19.8604	49.9094	64.5147	47.9067	74.2279	73.1479	n.s*	n.s*	n.s*
Aminobacterium colombiense	1.35	1.35	1.34	0.694627	0.858979	1.50067	1.6765	1.2786	1.7024	n.s*	n.s*	n.s*
Syntrophomonas wolfei	2.8	2.8	2.8	2.21714	2.81449	4.90724	5.3492	4.1865	5.5674	n.s*	n.s*	n.s*
Escherichia coli	44.74	22.37	11.19	59.5605	35.985	18.1772	35.3041	13.7635	9.0737	n.s*	n.s*	n.s*
other	0	0	0	16.9701	9.57162	6.06601	8.0804	5.2637	5.0289	n.s*	n.s*	n.s*
	Initial community			CMP			MEGAN6			MG-RAST
G	MDS1	MDS2	MDS3	MDS1	MDS2	MDS3	MDS1	MDS2	MDS3	MDS1	MDS2	MDS3
Methanoculleus	5.03	5.08	16.22	3.3994	4.23677	20.5043	7.294	6.005	22.4338	0.696379	1.22423	6.81634
Methanosaeta	46.08	68.45	68.44	19.4943	48.4472	54.0619	41.8297	68.665	59.1456	0.416102	1.72693	2.21996
Aminobacterium	1.35	1.35	1.34	0.763112	0.937019	1.40504	1.63816	1.32876	1.53777	0.856869	1.50966	2.58461
Syntrophomonas	2.8	2.8	2.8	2.13969	2.6869	4.04383	4.59216	3.80838	4.42668	0.605979	1.03824	1.77484
Escherichia	44.74	22.37	11.19	58.4949	35.0294	15.6312	37.8764	15.654	9.0006	84.4635	72.4655	58.9072	genus									class
other	0	0	0	15.7086	8.66266	4.35375	6.76957	4.53888	3.45555	12.9612	22.0354	27.6971
	Initial community			CMP			MEGAN6			MG-RAST
F	MDS1	MDS2	MDS3	MDS1	MDS2	MDS3	MDS1	MDS2	MDS3	MDS1	MDS2	MDS3
Methanomicrobiaceae	5.03	5.08	16.22	2.95709	3.79103	18.2457	3.76241	4.35846	18.5264	0.768552	1.47283	7.31223
Methanosaetaceae	46.08	68.45	68.44	16.5325	42.3276	46.9486	21.0352	48.6604	47.6662	0.416102	1.72693	2.21996
Syntrophomonadaceae	4.15	4.15	4.14	1.86936	2.41797	3.6181	2.37898	2.77993	3.6754	0.655967	1.21296	2.07982
Enterobacteriaceae	44.74	22.37	11.19	65.9451	44.2382	26.5591	71.0359	41.4475	27.0138	93.5002	80.2962	65.4101
other	0	0	0	12.696	7.22527	4.62849	1.78752	2.75371	3.11828	4.65919	15.2911	22.9779
	Initial community			CMP			MEGAN6			MG-RAST
O	MDS1	MDS2	MDS3	MDS1	MDS2	MDS3	MDS1	MDS2	MDS3	MDS1	MDS2	MDS3
Methanomicrobiales	5.03	5.08	16.22	3.18876	4.08385	19.3441	3.88602	4.57512	19.328	0.845632	1.80247	7.76065
Methanosarcinales	46.08	68.45	68.44	16.6494	42.4749	46.5141	20.292	47.5818	46.4726	0.666809	2.72225	3.57853
Clostridiales	4.15	4.15	4.14	1.91309	2.46866	3.64312	2.33273	2.76571	3.64217	1.0162	2.59215	4.23849
Enterobacteriales	44.74	22.37	11.19	65.6297	43.8483	25.9924	71.7724	42.4428	27.5773	93.5002	80.2962	65.4101	family									phylum
other	0	0	0	12.619	7.12432	4.50633	1.71684	2.63458	2.97992	3.97118	12.587	19.0123
	Initial community			CMP			MEGAN6			MG-RAST
C	MDS1	MDS2	MDS3	MDS1	MDS2	MDS3	MDS1	MDS2	MDS3	MDS1	MDS2	MDS3
Methanomicrobia	51.11	73.53	84.66	19.978	46.7534	65.8398	23.9837	51.8863	65.6092	1.63075	4.9656	11.898
Clostridia	4.15	4.15	4.14	1.92907	2.48548	3.64711	2.31693	2.75859	3.63653	1.14121	3.09202	5.02489
Gammaproteobacteria	44.74	22.37	11.19	65.5053	43.6638	26.0463	72.0277	42.7285	27.7865	93.7501	81.0323	66.4842
other	0	0	0	12.5876	7.09736	4.46676	1.67163	2.62669	2.96779	3.47794	10.9101	16.593
	Initial community			CMP			MEGAN6			MG-RAST
P	MDS1	MDS2	MDS3	MDS1	MDS2	MDS3	MDS1	MDS2	MDS3	MDS1	MDS2	MDS3
Euryarchaeota	51.11	73.53	84.66	20.0902	46.8963	65.7178	23.9656	51.83	65.538	1.88834	5.97435	13.2627
Firmicutes	4.15	4.15	4.14	1.97307	2.5437	3.71238	2.37254	2.82329	3.71163	1.40162	3.91202	6.38771
Proteobacteria	44.74	22.37	11.19	65.3679	43.4632	26.1647	72.0244	42.7304	27.7978	94.2587	83.0101	69.5511
other	0	0	0	12.5688	7.09681	4.40511	1.6374	2.61638	2.95261	2.45135	7.10356	10.7985
	Initial community			CMP			MEGAN6			MG-RAST
D	MDS1	MDS2	MDS3	MDS1	MDS2	MDS3	MDS1	MDS2	MDS3	MDS1	MDS2	MDS3
Archaea	51.11	73.53	84.66	20.0973	46.8421	65.2064	75.8501	47.4555	33.6151	2.06542	6.69683	14.2109
Bacteria	48.89	26.52	15.33	68.0925	47.0069	31.4846	23.3263	50.9321	64.7271	97.8578	93.0908	85.5554
other	0	0	0	11.8102	6.15097	3.30893	0.823639	1.61231	1.6578	0.0767893	0.212394	0.233689
			*ns = not specified

## Sheet: B.6- anno_Fct
	MG-RAST functional annotation							MEGAN6 functional annotation of cleaned reads							CMP functional annotation
	MDS1		MDS2		MDS3			MDS1		MDS2		MDS3			MDS1					MDS2					MDS3
	count	rel.ab [%]	count	rel.ab [%]	count	rel.ab [%]		count	rel.ab [%]	count	rel.ab [%]	count	rel.ab [%]		read count	contig count	read count of contigs	read count total	rel.ab[%]	read count	contig count	read count of contigs	read count total	rel.ab[%]	read count	contig count	read count of contigs	read count total	rel.ab[%]
information storage and processing	122632	15.6207	105864	17.164	106492	17.5715		172474	12.0906	210821	15.5622	217063	16.363		78245	13	364502	442747	24.7997	157073	13	167311	324384	21.3388	182716	101	62761	245477	18.4698
cellular processes and signaling	169221	21.5552	122869	19.9211	120337	19.856		163389	11.4537	163100	12.0396	173589	13.0857		54338	18	282975	337313	18.894	101060	18	163570	264630	17.408	133851	143	75129	208980	15.7238
metabolism	346073	44.0824	271553	44.0277	257754	42.5303		368951	25.8637	376877	27.82	386928	29.168		119467	29	432427	551894	30.9134	234795	37	327388	562183	36.9818	295595	336	179867	475462	35.774
poorly characterised / no hits	147133	18.7416	116492	18.8872	121465	20.0421		721705	50.592	603902	44.5783	548971	41.3833		140963	15	312376	453339	25.393	273357	10	95607	368964	24.2714	336664	111	62488	399152	30.0324

## Sheet: B.7- fct-vs-taxa
Here the taxonomy and functional information of MEGAN6 based annotation were combined. Thereby the expected read and unexpected (assembled) contig matches per species and function L1 were combined by using read counts. The final relative abundance [%] was calculated by using the whole counted number of reads per sample.
MDS1																														MDS2
species vs. function level 1	cellular Processes And Signaling							information Storage And Processing							metabolism							No hits								species vs. function level 1	cellular Processes And Signaling							information Storage And Processing							metabolism
only reads which gives both information (taxa and function in combination) were included	A: read count (expected read annotation)	B: contig count (unexpected contig annotation)	C: calculated read count per contig	D: total read count	E: relatice abundance overall counted reads per sample [%]	F: total matches (A:read count + B:contig contig)	G: relative abundance overall matches per sample [%]	A: read count (expected read annotation)	B: contig count (unexpected contig annotation)	C: calculated read count per contig	D: total read count	E: relatice abundance overall counted reads per sample [%]	F: total matches (A:read count + B:contig contig)	G: relative abundance overall matches per sample [%]	A: read count (expected read annotation)	B: contig count (unexpected contig annotation)	C: calculated read count per contig	D: total read count	E: relatice abundance overall counted reads per sample [%]	F: total matches (A:read count + B:contig contig)	G: relative abundance overall matches per sample [%]	A: read count (expected read annotation)	B: contig count (unexpected contig annotation)	C: calculated read count per contig	D: total read count	E: relatice abundance overall counted reads per sample [%]	F: total matches (A:read count + B:contig contig)	G: relative abundance overall matches per sample [%]		only reads which gives both information (taxa and function in combination) were included	A: read count (expected read annotation)	B: contig count (unexpected contig annotation)	C: calculated read count per contig	D: total read count	E: relatice abundance overall counted reads per sample [%]	F: total matches (A:read count + B:contig contig)	G: relative abundance overall matches per sample [%]	A: read count (expected read annotation)	B: contig count (unexpected contig annotation)	C: calculated read count per contig	D: total read count	E: relatice abundance overall counted reads per sample [%]	F: total matches (A:read count + B:contig contig)	G: relative abundance overall matches per sample [%]	A: read count (expected read annotation)	B: contig count (unexpected contig annotation)	C: calculated read count per contig	D: total read count	E: relatice abundance overall counted reads per sample [%]
				334529		51569					440672		76183					546990		114592					136472		136472							259063		95508					320179		152881					541218
[Clostridium] asparagiforme	0	0	0	0	0	0	0	1	0	0	1	6.85559e-05	1	0.00026398	0	0	0	0	0	0	0	2	0	0	2	0.000137112	2	0.000527961		[Actinopolyspora] iraqiensis	0	0	0	0	0	0	0	0	0	0	0	0	0	0	1	0	0	1	7.22178e-05
[Clostridium] bolteae	1	0	0	1	6.85559e-05	1	0.00026398	0	0	0	0	0	0	0	5	0	0	5	0.00034278	5	0.0013199	1	0	0	1	6.85559e-05	1	0.00026398		[Clostridium] asparagiforme	0	0	0	0	0	0	0	0	0	0	0	0	0	0	1	0	0	1	7.22178e-05
[Clostridium] cellobioparum	0	0	0	0	0	0	0	2	0	0	2	0.000137112	2	0.000527961	6	0	0	6	0.000411336	6	0.00158388	1	0	0	1	6.85559e-05	1	0.00026398		[Clostridium] bolteae	0	0	0	0	0	0	0	0	0	0	0	0	0	0	8	0	0	8	0.000577742
[Clostridium] cellulolyticum	1	0	0	1	6.85559e-05	1	0.00026398	1	0	0	1	6.85559e-05	1	0.00026398	0	0	0	0	0	0	0	0	0	0	0	0	0	0		[Clostridium] celerecrescens	0	0	0	0	0	0	0	0	0	0	0	0	0	0	4	0	0	4	0.000288871
[Clostridium] cellulosi	0	0	0	0	0	0	0	0	0	0	0	0	0	0	3	0	0	3	0.000205668	3	0.000791941	1	0	0	1	6.85559e-05	1	0.00026398		[Clostridium] cellobioparum	1	0	0	1	7.22178e-05	1	0.000135619	1	0	0	1	7.22178e-05	1	0.000135619	2	0	0	2	0.000144436
[Clostridium] citroniae	1	0	0	1	6.85559e-05	1	0.00026398	0	0	0	0	0	0	0	0	0	0	0	0	0	0	0	0	0	0	0	0	0		[Clostridium] cellulolyticum	1	0	0	1	7.22178e-05	1	0.000135619	0	0	0	0	0	0	0	1	0	0	1	7.22178e-05
[Clostridium] clariflavum	1	0	0	1	6.85559e-05	1	0.00026398	18	0	0	18	0.00123401	18	0.00475165	9	0	0	9	0.000617003	9	0.00237582	0	0	0	0	0	0	0		[Clostridium] cellulosi	0	0	0	0	0	0	0	1	0	0	1	7.22178e-05	1	0.000135619	5	0	0	5	0.000361089
[Clostridium] clostridioforme	2	0	0	2	0.000137112	2	0.000527961	1	0	0	1	6.85559e-05	1	0.00026398	3	0	0	3	0.000205668	3	0.000791941	0	0	0	0	0	0	0		[Clostridium] clariflavum	6	0	0	6	0.000433307	6	0.000813712	21	0	0	21	0.00151657	21	0.00284799	20	0	0	20	0.00144436
[Clostridium] dakarense	1	0	0	1	6.85559e-05	1	0.00026398	0	0	0	0	0	0	0	0	0	0	0	0	0	0	0	0	0	0	0	0	0		[Clostridium] clostridioforme	0	0	0	0	0	0	0	0	0	0	0	0	0	0	4	0	0	4	0.000288871
[Clostridium] hylemonae	1	0	0	1	6.85559e-05	1	0.00026398	0	0	0	0	0	0	0	0	0	0	0	0	0	0	0	0	0	0	0	0	0		[Clostridium] cocleatum	0	0	0	0	0	0	0	0	0	0	0	0	0	0	0	0	0	0	0
[Clostridium] indolis	0	0	0	0	0	0	0	0	0	0	0	0	0	0	1	0	0	1	6.85559e-05	1	0.00026398	0	0	0	0	0	0	0		[Clostridium] fimetarium	0	0	0	0	0	0	0	0	0	0	0	0	0	0	1	0	0	1	7.22178e-05
[Clostridium] leptum	0	0	0	0	0	0	0	0	0	0	0	0	0	0	0	0	0	0	0	0	0	2	0	0	2	0.000137112	2	0.000527961		[Clostridium] hylemonae	2	0	0	2	0.000144436	2	0.000271237	0	0	0	0	0	0	0	1	0	0	1	7.22178e-05
[Clostridium] methylpentosum	0	0	0	0	0	0	0	0	0	0	0	0	0	0	1	0	0	1	6.85559e-05	1	0.00026398	0	0	0	0	0	0	0		[Clostridium] indolis	0	0	0	0	0	0	0	0	0	0	0	0	0	0	1	0	0	1	7.22178e-05
[Clostridium] papyrosolvens	4	0	0	4	0.000274224	4	0.00105592	0	0	0	0	0	0	0	4	0	0	4	0.000274224	4	0.00105592	1	0	0	1	6.85559e-05	1	0.00026398		[Clostridium] leptum	0	0	0	0	0	0	0	0	0	0	0	0	0	0	0	0	0	0	0
[Clostridium] paradoxum	0	0	0	0	0	0	0	0	0	0	0	0	0	0	0	0	0	0	0	0	0	5	0	0	5	0.00034278	5	0.0013199		[Clostridium] methylpentosum	0	0	0	0	0	0	0	0	0	0	0	0	0	0	3	0	0	3	0.000216653
[Clostridium] polysaccharolyticum	0	0	0	0	0	0	0	0	0	0	0	0	0	0	1	0	0	1	6.85559e-05	1	0.00026398	0	0	0	0	0	0	0		[Clostridium] papyrosolvens	0	0	0	0	0	0	0	1	0	0	1	7.22178e-05	1	0.000135619	10	0	0	10	0.000722178
[Clostridium] populeti	0	0	0	0	0	0	0	0	0	0	0	0	0	0	1	0	0	1	6.85559e-05	1	0.00026398	0	0	0	0	0	0	0		[Clostridium] paradoxum	0	0	0	0	0	0	0	0	0	0	0	0	0	0	1	0	0	1	7.22178e-05
[Clostridium] scindens	0	0	0	0	0	0	0	1	0	0	1	6.85559e-05	1	0.00026398	0	0	0	0	0	0	0	1	0	0	1	6.85559e-05	1	0.00026398		[Clostridium] polysaccharolyticum	0	0	0	0	0	0	0	1	0	0	1	7.22178e-05	1	0.000135619	0	0	0	0	0
[Clostridium] sporosphaeroides	2	0	0	2	0.000137112	2	0.000527961	0	0	0	0	0	0	0	0	0	0	0	0	0	0	0	0	0	0	0	0	0		[Clostridium] scindens	0	0	0	0	0	0	0	1	0	0	1	7.22178e-05	1	0.000135619	0	0	0	0	0
[Clostridium] stercorarium	0	0	0	0	0	0	0	0	0	0	0	0	0	0	2	0	0	2	0.000137112	2	0.000527961	1	0	0	1	6.85559e-05	1	0.00026398		[Clostridium] stercorarium	1	0	0	1	7.22178e-05	1	0.000135619	0	0	0	0	0	0	0	10	0	0	10	0.000722178
[Clostridium] stercorarium subsp. stercorarium	1	0	0	1	6.85559e-05	1	0.00026398	1	0	0	1	6.85559e-05	1	0.00026398	0	0	0	0	0	0	0	0	0	0	0	0	0	0		[Clostridium] stercorarium subsp. stercorarium	1	0	0	1	7.22178e-05	1	0.000135619	1	0	0	1	7.22178e-05	1	0.000135619	0	0	0	0	0
[Clostridium] straminisolvens	1	0	0	1	6.85559e-05	1	0.00026398	0	0	0	0	0	0	0	0	0	0	0	0	0	0	1	0	0	1	6.85559e-05	1	0.00026398		[Clostridium] straminisolvens	0	0	0	0	0	0	0	0	0	0	0	0	0	0	0	0	0	0	0
[Clostridium] symbiosum	0	0	0	0	0	0	0	0	0	0	0	0	0	0	1	0	0	1	6.85559e-05	1	0.00026398	1	0	0	1	6.85559e-05	1	0.00026398		[Clostridium] symbiosum	0	0	0	0	0	0	0	0	0	0	0	0	0	0	5	0	0	5	0.000361089
[Clostridium] ultunense	0	0	0	0	0	0	0	1	0	0	1	6.85559e-05	1	0.00026398	1	0	0	1	6.85559e-05	1	0.00026398	1	0	0	1	6.85559e-05	1	0.00026398		[Clostridium] ultunense	0	0	0	0	0	0	0	0	0	0	0	0	0	0	1	0	0	1	7.22178e-05
[Eubacterium] brachy	0	0	0	0	0	0	0	0	0	0	0	0	0	0	3	0	0	3	0.000205668	3	0.000791941	0	0	0	0	0	0	0		[Eubacterium] brachy	0	0	0	0	0	0	0	0	0	0	0	0	0	0	4	0	0	4	0.000288871
[Eubacterium] cellulosolvens	0	0	0	0	0	0	0	0	0	0	0	0	0	0	1	0	0	1	6.85559e-05	1	0.00026398	0	0	0	0	0	0	0		[Eubacterium] cellulosolvens	0	0	0	0	0	0	0	1	0	0	1	7.22178e-05	1	0.000135619	0	0	0	0	0
[Eubacterium] eligens	0	0	0	0	0	0	0	0	0	0	0	0	0	0	1	0	0	1	6.85559e-05	1	0.00026398	0	0	0	0	0	0	0		[Eubacterium] eligens	1	0	0	1	7.22178e-05	1	0.000135619	0	0	0	0	0	0	0	1	0	0	1	7.22178e-05
[Eubacterium] nodatum	1	0	0	1	6.85559e-05	1	0.00026398	0	0	0	0	0	0	0	1	0	0	1	6.85559e-05	1	0.00026398	1	0	0	1	6.85559e-05	1	0.00026398		[Eubacterium] hallii	0	0	0	0	0	0	0	0	0	0	0	0	0	0	3	0	0	3	0.000216653
[Eubacterium] rectale	0	0	0	0	0	0	0	0	0	0	0	0	0	0	1	0	0	1	6.85559e-05	1	0.00026398	1	0	0	1	6.85559e-05	1	0.00026398		[Eubacterium] infirmum	1	0	0	1	7.22178e-05	1	0.000135619	0	0	0	0	0	0	0	0	0	0	0	0
[Eubacterium] siraeum	0	0	0	0	0	0	0	0	0	0	0	0	0	0	5	0	0	5	0.00034278	5	0.0013199	0	0	0	0	0	0	0		[Eubacterium] nodatum	2	0	0	2	0.000144436	2	0.000271237	0	0	0	0	0	0	0	0	0	0	0	0
[Eubacterium] yurii subsp. margaretiae	0	0	0	0	0	0	0	1	0	0	1	6.85559e-05	1	0.00026398	0	0	0	0	0	0	0	0	0	0	0	0	0	0		[Eubacterium] siraeum	0	0	0	0	0	0	0	0	0	0	0	0	0	0	5	0	0	5	0.000361089
[Kitasatospora] papulosa	0	0	0	0	0	0	0	0	0	0	0	0	0	0	1	0	0	1	6.85559e-05	1	0.00026398	0	0	0	0	0	0	0		[Eubacterium] yurii	0	0	0	0	0	0	0	1	0	0	1	7.22178e-05	1	0.000135619	0	0	0	0	0
[Leptolyngbya] sp. JSC-1	0	0	0	0	0	0	0	0	0	0	0	0	0	0	0	0	0	0	0	0	0	1	0	0	1	6.85559e-05	1	0.00026398		[Flexibacter] sp. ATCC 35208	1	0	0	1	7.22178e-05	1	0.000135619	0	0	0	0	0	0	0	0	0	0	0	0
[Oscillatoria] sp. PCC 6506	15	0	0	15	0.00102834	15	0.00395971	0	0	0	0	0	0	0	0	0	0	0	0	0	0	0	0	0	0	0	0	0		[Leptolyngbya] sp. JSC-1	0	0	0	0	0	0	0	0	0	0	0	0	0	0	0	0	0	0	0
[Ruminococcus] gnavus	0	0	0	0	0	0	0	3	0	0	3	0.000205668	3	0.000791941	3	0	0	3	0.000205668	3	0.000791941	6	0	0	6	0.000411336	6	0.00158388		[Oscillatoria] sp. PCC 6506	32	0	0	32	0.00231097	32	0.0043398	0	0	0	0	0	0	0	0	0	0	0	0
[Ruminococcus] torques	0	0	0	0	0	0	0	0	0	0	0	0	0	0	0	0	0	0	0	0	0	21	0	0	21	0.00143967	21	0.00554359		[Ruminococcus] gnavus	0	0	0	0	0	0	0	1	0	0	1	7.22178e-05	1	0.000135619	7	0	0	7	0.000505525
Absiella dolichum	1	0	0	1	6.85559e-05	1	0.00026398	0	0	0	0	0	0	0	0	0	0	0	0	0	0	0	0	0	0	0	0	0		[Ruminococcus] torques	1	0	0	1	7.22178e-05	1	0.000135619	0	0	0	0	0	0	0	3	0	0	3	0.000216653
Acaryochloris marina	2	0	0	2	0.000137112	2	0.000527961	0	0	0	0	0	0	0	1	0	0	1	6.85559e-05	1	0.00026398	0	0	0	0	0	0	0		Acaryochloris marina	7	0	0	7	0.000505525	7	0.00094933	0	0	0	0	0	0	0	1	0	0	1	7.22178e-05
Acaryochloris sp. CCMEE 5410	0	0	0	0	0	0	0	0	0	0	0	0	0	0	0	0	0	0	0	0	0	1	0	0	1	6.85559e-05	1	0.00026398		Acaryochloris sp. CCMEE 5410	0	0	0	0	0	0	0	0	0	0	0	0	0	0	0	0	0	0	0
Acetanaerobacterium elongatum	0	0	0	0	0	0	0	0	0	0	0	0	0	0	3	0	0	3	0.000205668	3	0.000791941	0	0	0	0	0	0	0		Acetanaerobacterium elongatum	0	0	0	0	0	0	0	0	0	0	0	0	0	0	11	0	0	11	0.000794396
Acetivibrio cellulolyticus	2	0	0	2	0.000137112	2	0.000527961	1	0	0	1	6.85559e-05	1	0.00026398	1	0	0	1	6.85559e-05	1	0.00026398	0	0	0	0	0	0	0		Acetivibrio cellulolyticus	0	0	0	0	0	0	0	2	0	0	2	0.000144436	2	0.000271237	4	0	0	4	0.000288871
Acetivibrio ethanolgignens	0	0	0	0	0	0	0	0	0	0	0	0	0	0	1	0	0	1	6.85559e-05	1	0.00026398	0	0	0	0	0	0	0		Acetivibrio ethanolgignens	0	0	0	0	0	0	0	0	0	0	0	0	0	0	1	0	0	1	7.22178e-05
Acetoanaerobium noterae	0	0	0	0	0	0	0	0	0	0	0	0	0	0	2	0	0	2	0.000137112	2	0.000527961	0	0	0	0	0	0	0		Acetoanaerobium noterae	0	0	0	0	0	0	0	1	0	0	1	7.22178e-05	1	0.000135619	0	0	0	0	0
Acetobacter cibinongensis	0	0	0	0	0	0	0	0	0	0	0	0	0	0	0	0	0	0	0	0	0	1	0	0	1	6.85559e-05	1	0.00026398		Acetobacter orleanensis	0	0	0	0	0	0	0	0	0	0	0	0	0	0	0	0	0	0	0
Acetobacter malorum	0	0	0	0	0	0	0	0	0	0	0	0	0	0	0	0	0	0	0	0	0	2	0	0	2	0.000137112	2	0.000527961		Acetobacter pasteurianus	0	0	0	0	0	0	0	0	0	0	0	0	0	0	0	0	0	0	0
Acetobacter pasteurianus	0	0	0	0	0	0	0	0	0	0	0	0	0	0	0	0	0	0	0	0	0	1	0	0	1	6.85559e-05	1	0.00026398		Acetobacter tropicalis	0	0	0	0	0	0	0	0	0	0	0	0	0	0	0	0	0	0	0
Acetobacter syzygii	0	0	0	0	0	0	0	0	0	0	0	0	0	0	0	0	0	0	0	0	0	2	0	0	2	0.000137112	2	0.000527961		Acetobacterium bakii	0	0	0	0	0	0	0	0	0	0	0	0	0	0	4	0	0	4	0.000288871
Acetobacterium bakii	0	0	0	0	0	0	0	0	0	0	0	0	0	0	1	0	0	1	6.85559e-05	1	0.00026398	0	0	0	0	0	0	0		Acetobacterium dehalogenans	0	0	0	0	0	0	0	0	0	0	0	0	0	0	5	0	0	5	0.000361089
Acetobacterium dehalogenans	0	0	0	0	0	0	0	0	0	0	0	0	0	0	8	0	0	8	0.000548447	8	0.00211184	1	0	0	1	6.85559e-05	1	0.00026398		Acetobacterium wieringae	0	0	0	0	0	0	0	1	0	0	1	7.22178e-05	1	0.000135619	0	0	0	0	0
Acetobacterium wieringae	0	0	0	0	0	0	0	0	0	0	0	0	0	0	1	0	0	1	6.85559e-05	1	0.00026398	0	0	0	0	0	0	0		Acetobacterium woodii	3	0	0	3	0.000216653	3	0.000406856	0	0	0	0	0	0	0	0	0	0	0	0
Acetobacterium woodii	4	0	0	4	0.000274224	4	0.00105592	0	0	0	0	0	0	0	2	0	0	2	0.000137112	2	0.000527961	0	0	0	0	0	0	0		Acetohalobium arabaticum	0	0	0	0	0	0	0	0	0	0	0	0	0	0	2	0	0	2	0.000144436
Acetomicrobium flavidum	13	0	0	13	0.000891227	13	0.00343175	31	0	0	31	0.00212523	31	0.00818339	48	0	0	48	0.00329068	48	0.0126711	11	0	0	11	0.000754115	11	0.00290378		Acetomicrobium flavidum	25	0	0	25	0.00180545	25	0.00339046	25	0	0	25	0.00180545	25	0.00339046	53	0	0	53	0.00382754
Acetomicrobium hydrogeniformans	11	0	0	11	0.000754115	11	0.00290378	23	0	0	23	0.00157679	23	0.00607155	42	0	0	42	0.00287935	42	0.0110872	10	0	0	10	0.000685559	10	0.0026398		Acetomicrobium hydrogeniformans	14	0	0	14	0.00101105	14	0.00189866	19	0	0	19	0.00137214	19	0.00257675	43	0	0	43	0.00310537
Acetomicrobium mobile	2	0	0	2	0.000137112	2	0.000527961	1	0	0	1	6.85559e-05	1	0.00026398	2	0	0	2	0.000137112	2	0.000527961	1	0	0	1	6.85559e-05	1	0.00026398		Acetomicrobium mobile	1	0	0	1	7.22178e-05	1	0.000135619	0	0	0	0	0	0	0	1	0	0	1	7.22178e-05
Acetomicrobium thermoterrenum	0	0	0	0	0	0	0	0	0	0	0	0	0	0	0	0	0	0	0	0	0	2	0	0	2	0.000137112	2	0.000527961		Acetomicrobium thermoterrenum	0	0	0	0	0	0	0	0	0	0	0	0	0	0	3	0	0	3	0.000216653
Acetothermia bacterium 64_32	0	0	0	0	0	0	0	0	0	0	0	0	0	0	1	0	0	1	6.85559e-05	1	0.00026398	0	0	0	0	0	0	0		Acetonema longum	0	0	0	0	0	0	0	0	0	0	0	0	0	0	1	0	0	1	7.22178e-05
Acholeplasma laidlawii	0	0	0	0	0	0	0	0	0	0	0	0	0	0	3	0	0	3	0.000205668	3	0.000791941	0	0	0	0	0	0	0		Acholeplasma laidlawii	0	0	0	0	0	0	0	0	0	0	0	0	0	0	6	0	0	6	0.000433307
Achromatium sp. WMS3	0	0	0	0	0	0	0	1	0	0	1	6.85559e-05	1	0.00026398	0	0	0	0	0	0	0	0	0	0	0	0	0	0		Achromobacter sp. DMS1	0	0	0	0	0	0	0	0	0	0	0	0	0	0	4	0	0	4	0.000288871
Achromobacter arsenitoxydans	0	0	0	0	0	0	0	0	0	0	0	0	0	0	0	0	0	0	0	0	0	1	0	0	1	6.85559e-05	1	0.00026398		Achromobacter sp. KAs 3-5	0	0	0	0	0	0	0	0	0	0	0	0	0	0	3	0	0	3	0.000216653
Achromobacter denitrificans	1	0	0	1	6.85559e-05	1	0.00026398	0	0	0	0	0	0	0	0	0	0	0	0	0	0	0	0	0	0	0	0	0		Achromobacter xylosoxidans	0	0	0	0	0	0	0	0	0	0	0	0	0	0	3	0	0	3	0.000216653
Achromobacter sp. KAs 3-5	0	0	0	0	0	0	0	0	0	0	0	0	0	0	1	0	0	1	6.85559e-05	1	0.00026398	0	0	0	0	0	0	0		Acidaminobacter hydrogenoformans	0	0	0	0	0	0	0	0	0	0	0	0	0	0	3	0	0	3	0.000216653
Achromobacter sp. MFA1 R4	1	0	0	1	6.85559e-05	1	0.00026398	0	0	0	0	0	0	0	0	0	0	0	0	0	0	0	0	0	0	0	0	0		Acidaminococcus fermentans	1	0	0	1	7.22178e-05	1	0.000135619	1	0	0	1	7.22178e-05	1	0.000135619	3	0	0	3	0.000216653
Achromobacter xylosoxidans	0	0	0	0	0	0	0	0	0	0	0	0	0	0	1	0	0	1	6.85559e-05	1	0.00026398	0	0	0	0	0	0	0		Acidianus hospitalis	1	0	0	1	7.22178e-05	1	0.000135619	0	0	0	0	0	0	0	0	0	0	0	0
Acidaminobacter hydrogenoformans	0	0	0	0	0	0	0	0	0	0	0	0	0	0	1	0	0	1	6.85559e-05	1	0.00026398	0	0	0	0	0	0	0		Acidibacillus ferrooxidans	0	0	0	0	0	0	0	2	0	0	2	0.000144436	2	0.000271237	2	0	0	2	0.000144436
Acidaminococcus fermentans	1	0	0	1	6.85559e-05	1	0.00026398	0	0	0	0	0	0	0	1	0	0	1	6.85559e-05	1	0.00026398	0	0	0	0	0	0	0		Acidihalobacter ferrooxidans	0	0	0	0	0	0	0	0	0	0	0	0	0	0	1	0	0	1	7.22178e-05
Acidianus hospitalis	1	0	0	1	6.85559e-05	1	0.00026398	0	0	0	0	0	0	0	0	0	0	0	0	0	0	0	0	0	0	0	0	0		Acidihalobacter prosperus	0	0	0	0	0	0	0	1	0	0	1	7.22178e-05	1	0.000135619	1	0	0	1	7.22178e-05
Acidibacillus ferrooxidans	1	0	0	1	6.85559e-05	1	0.00026398	0	0	0	0	0	0	0	0	0	0	0	0	0	0	0	0	0	0	0	0	0		Acidiplasma aeolicum	0	0	0	0	0	0	0	2	0	0	2	0.000144436	2	0.000271237	0	0	0	0	0
Acidihalobacter prosperus	0	0	0	0	0	0	0	1	0	0	1	6.85559e-05	1	0.00026398	0	0	0	0	0	0	0	2	0	0	2	0.000137112	2	0.000527961		Acidithiobacillus ferrivorans	59	0	0	59	0.00426085	59	0.0080015	3	0	0	3	0.000216653	3	0.000406856	0	0	0	0	0
Acidimicrobiia bacterium BACL6 MAG-120924-bin43	0	0	0	0	0	0	0	0	0	0	0	0	0	0	1	0	0	1	6.85559e-05	1	0.00026398	0	0	0	0	0	0	0		Acidithiobacillus ferrooxidans	0	0	0	0	0	0	0	0	0	0	0	0	0	0	31	0	0	31	0.00223875
Acidiphilium multivorum	0	0	0	0	0	0	0	0	0	0	0	0	0	0	0	0	0	0	0	0	0	1	0	0	1	6.85559e-05	1	0.00026398		Acidithiobacillus thiooxidans	0	0	0	0	0	0	0	0	0	0	0	0	0	0	1	0	0	1	7.22178e-05
Acidipropionibacterium acidipropionici	0	0	0	0	0	0	0	0	0	0	0	0	0	0	1	0	0	1	6.85559e-05	1	0.00026398	0	0	0	0	0	0	0		Acidobacteria bacterium 13_1_20CM_2_60_10	1	0	0	1	7.22178e-05	1	0.000135619	0	0	0	0	0	0	0	0	0	0	0	0
Acidithiobacillus albertensis	1	0	0	1	6.85559e-05	1	0.00026398	0	0	0	0	0	0	0	0	0	0	0	0	0	0	0	0	0	0	0	0	0		Acidobacteria bacterium 13_1_20CM_3_53_8	0	0	0	0	0	0	0	0	0	0	0	0	0	0	0	0	0	0	0
Acidithiobacillus ferrivorans	30	0	0	30	0.00205668	30	0.00791941	2	0	0	2	0.000137112	2	0.000527961	1	0	0	1	6.85559e-05	1	0.00026398	0	0	0	0	0	0	0		Acidobacteria bacterium 13_1_20CM_3_58_11	0	0	0	0	0	0	0	0	0	0	0	0	0	0	5	0	0	5	0.000361089
Acidithiobacillus ferrooxidans	0	0	0	0	0	0	0	0	0	0	0	0	0	0	17	0	0	17	0.00116545	17	0.00448767	0	0	0	0	0	0	0		Acidobacteria bacterium 13_1_20CM_58_21	0	0	0	0	0	0	0	0	0	0	0	0	0	0	9	0	0	9	0.00064996
Acidithiobacillus thiooxidans	0	0	0	0	0	0	0	0	0	0	0	0	0	0	2	0	0	2	0.000137112	2	0.000527961	0	0	0	0	0	0	0		Acidobacteria bacterium 13_1_40CM_2_56_5	0	0	0	0	0	0	0	0	0	0	0	0	0	0	1	0	0	1	7.22178e-05
Acidobacteria bacterium 13_1_20CM_2_60_10	1	0	0	1	6.85559e-05	1	0.00026398	0	0	0	0	0	0	0	1	0	0	1	6.85559e-05	1	0.00026398	0	0	0	0	0	0	0		Acidobacteria bacterium 13_1_40CM_2_68_10	0	0	0	0	0	0	0	0	0	0	0	0	0	0	4	0	0	4	0.000288871
Acidobacteria bacterium 13_1_20CM_3_58_11	0	0	0	0	0	0	0	0	0	0	0	0	0	0	2	0	0	2	0.000137112	2	0.000527961	0	0	0	0	0	0	0		Acidobacteria bacterium 13_1_40CM_4_58_4	1	0	0	1	7.22178e-05	1	0.000135619	0	0	0	0	0	0	0	0	0	0	0	0
Acidobacteria bacterium 13_1_20CM_58_21	0	0	0	0	0	0	0	0	0	0	0	0	0	0	4	0	0	4	0.000274224	4	0.00105592	0	0	0	0	0	0	0		Acidobacteria bacterium 13_1_40CM_4_65_8	0	0	0	0	0	0	0	0	0	0	0	0	0	0	1	0	0	1	7.22178e-05
Acidobacteria bacterium 13_1_40CM_2_56_11	0	0	0	0	0	0	0	0	0	0	0	0	0	0	2	0	0	2	0.000137112	2	0.000527961	0	0	0	0	0	0	0		Acidobacteria bacterium KBS 146	0	0	0	0	0	0	0	0	0	0	0	0	0	0	1	0	0	1	7.22178e-05
Acidobacteria bacterium 13_1_40CM_3_55_6	1	0	0	1	6.85559e-05	1	0.00026398	0	0	0	0	0	0	0	0	0	0	0	0	0	0	0	0	0	0	0	0	0		Acidobacteria bacterium RIFCSPLOWO2_02_FULL_59_13	0	0	0	0	0	0	0	0	0	0	0	0	0	0	0	0	0	0	0
Acidobacteria bacterium 13_1_40CM_4_58_4	1	0	0	1	6.85559e-05	1	0.00026398	0	0	0	0	0	0	0	0	0	0	0	0	0	0	0	0	0	0	0	0	0		Acidobacteria bacterium RIFCSPLOWO2_02_FULL_61_28	0	0	0	0	0	0	0	0	0	0	0	0	0	0	3	0	0	3	0.000216653
Acidobacteria bacterium 13_1_40CM_4_65_8	0	0	0	0	0	0	0	0	0	0	0	0	0	0	1	0	0	1	6.85559e-05	1	0.00026398	3	0	0	3	0.000205668	3	0.000791941		Acidobacteria bacterium RIFCSPLOWO2_02_FULL_64_15	0	0	0	0	0	0	0	0	0	0	0	0	0	0	0	0	0	0	0
Acidobacteria bacterium 13_1_40CM_56_16	0	0	0	0	0	0	0	1	0	0	1	6.85559e-05	1	0.00026398	0	0	0	0	0	0	0	0	0	0	0	0	0	0		Acidobacteria bacterium RIFCSPLOWO2_02_FULL_67_21	0	0	0	0	0	0	0	0	0	0	0	0	0	0	1	0	0	1	7.22178e-05
Acidobacteria bacterium RIFCSPLOWO2_02_FULL_59_13	0	0	0	0	0	0	0	0	0	0	0	0	0	0	0	0	0	0	0	0	0	3	0	0	3	0.000205668	3	0.000791941		Acidobacteria bacterium RIFCSPLOWO2_12_FULL_54_10	0	0	0	0	0	0	0	0	0	0	0	0	0	0	3	0	0	3	0.000216653
Acidobacteria bacterium RIFCSPLOWO2_02_FULL_61_28	0	0	0	0	0	0	0	0	0	0	0	0	0	0	0	0	0	0	0	0	0	1	0	0	1	6.85559e-05	1	0.00026398		Acidobacteria bacterium SCN 69-37	0	0	0	0	0	0	0	3	0	0	3	0.000216653	3	0.000406856	0	0	0	0	0
Acidobacteria bacterium RIFCSPLOWO2_02_FULL_67_21	0	0	0	0	0	0	0	0	0	0	0	0	0	0	1	0	0	1	6.85559e-05	1	0.00026398	0	0	0	0	0	0	0		Acidobacteriaceae bacterium KBS 83	0	0	0	0	0	0	0	0	0	0	0	0	0	0	1	0	0	1	7.22178e-05
Acidobacteria bacterium RIFCSPLOWO2_02_FULL_68_18	0	0	0	0	0	0	0	0	0	0	0	0	0	0	1	0	0	1	6.85559e-05	1	0.00026398	0	0	0	0	0	0	0		Acidobacteriaceae bacterium KBS 89	0	0	0	0	0	0	0	2	0	0	2	0.000144436	2	0.000271237	2	0	0	2	0.000144436
Acidobacteria bacterium RIFCSPLOWO2_12_FULL_54_10	0	0	0	0	0	0	0	0	0	0	0	0	0	0	1	0	0	1	6.85559e-05	1	0.00026398	0	0	0	0	0	0	0		Acidobacteriaceae bacterium URHE0068	0	0	0	0	0	0	0	0	0	0	0	0	0	0	0	0	0	0	0
Acidobacteriaceae bacterium KBS 89	0	0	0	0	0	0	0	3	0	0	3	0.000205668	3	0.000791941	0	0	0	0	0	0	0	0	0	0	0	0	0	0		Acidobacterium ailaaui	1	0	0	1	7.22178e-05	1	0.000135619	0	0	0	0	0	0	0	0	0	0	0	0
Acidobacteriales bacterium 13_2_20CM_2_55_5	0	0	0	0	0	0	0	1	0	0	1	6.85559e-05	1	0.00026398	0	0	0	0	0	0	0	0	0	0	0	0	0	0		Acidomonas methanolica	0	0	0	0	0	0	0	1	0	0	1	7.22178e-05	1	0.000135619	0	0	0	0	0
Acidovorax caeni	3	0	0	3	0.000205668	3	0.000791941	0	0	0	0	0	0	0	0	0	0	0	0	0	0	0	0	0	0	0	0	0		Acidovorax delafieldii	0	0	0	0	0	0	0	0	0	0	0	0	0	0	1	0	0	1	7.22178e-05
Acidovorax sp. JHL-3	4	0	0	4	0.000274224	4	0.00105592	0	0	0	0	0	0	0	0	0	0	0	0	0	0	0	0	0	0	0	0	0		Acidovorax sp. JHL-3	12	0	0	12	0.000866614	12	0.00162742	0	0	0	0	0	0	0	0	0	0	0	0
Acidovorax sp. JS42	1	0	0	1	6.85559e-05	1	0.00026398	0	0	0	0	0	0	0	0	0	0	0	0	0	0	0	0	0	0	0	0	0		Acidovorax sp. JS42	2	0	0	2	0.000144436	2	0.000271237	0	0	0	0	0	0	0	0	0	0	0	0
Acidovorax sp. Root219	6	0	0	6	0.000411336	6	0.00158388	0	0	0	0	0	0	0	0	0	0	0	0	0	0	0	0	0	0	0	0	0		Acidovorax sp. Root217	0	0	0	0	0	0	0	2	0	0	2	0.000144436	2	0.000271237	1	0	0	1	7.22178e-05
Acidovorax temperans	0	0	0	0	0	0	0	0	0	0	0	0	0	0	0	0	0	0	0	0	0	2	0	0	2	0.000137112	2	0.000527961		Acidovorax sp. Root219	21	0	0	21	0.00151657	21	0.00284799	0	0	0	0	0	0	0	0	0	0	0	0
Aciduliprofundum boonei	9	0	0	9	0.000617003	9	0.00237582	4	0	0	4	0.000274224	4	0.00105592	7	0	0	7	0.000479892	7	0.00184786	2	0	0	2	0.000137112	2	0.000527961		Acidovorax sp. Root402	0	0	0	0	0	0	0	1	0	0	1	7.22178e-05	1	0.000135619	0	0	0	0	0
Acinetobacter albensis	0	0	0	0	0	0	0	1	0	0	1	6.85559e-05	1	0.00026398	0	0	0	0	0	0	0	0	0	0	0	0	0	0		Acidovorax sp. SCN 68-22	0	0	0	0	0	0	0	0	0	0	0	0	0	0	1	0	0	1	7.22178e-05
Acinetobacter baumannii	0	0	0	0	0	0	0	0	0	0	0	0	0	0	0	0	0	0	0	0	0	28	0	0	28	0.00191957	28	0.00739145		Acidovorax temperans	0	0	0	0	0	0	0	0	0	0	0	0	0	0	0	0	0	0	0
Acinetobacter haemolyticus	0	0	0	0	0	0	0	1	0	0	1	6.85559e-05	1	0.00026398	0	0	0	0	0	0	0	0	0	0	0	0	0	0		Aciduliprofundum boonei	16	0	0	16	0.00115548	16	0.0021699	5	0	0	5	0.000361089	5	0.000678093	8	0	0	8	0.000577742
Acinetobacter junii	0	0	0	0	0	0	0	0	0	0	0	0	0	0	1	0	0	1	6.85559e-05	1	0.00026398	0	0	0	0	0	0	0		Acinetobacter baumannii	1	0	0	1	7.22178e-05	1	0.000135619	2	0	0	2	0.000144436	2	0.000271237	1	0	0	1	7.22178e-05
Acinetobacter lwoffii	0	0	0	0	0	0	0	0	0	0	0	0	0	0	2	0	0	2	0.000137112	2	0.000527961	2	0	0	2	0.000137112	2	0.000527961		Acinetobacter calcoaceticus/baumannii complex	0	0	0	0	0	0	0	0	0	0	0	0	0	0	0	0	0	0	0
Acinetobacter pittii	0	0	0	0	0	0	0	0	0	0	0	0	0	0	0	0	0	0	0	0	0	1	0	0	1	6.85559e-05	1	0.00026398		Acinetobacter gerneri	0	0	0	0	0	0	0	0	0	0	0	0	0	0	1	0	0	1	7.22178e-05
Acinetobacter sp. ETR1	0	0	0	0	0	0	0	0	0	0	0	0	0	0	0	0	0	0	0	0	0	1	0	0	1	6.85559e-05	1	0.00026398		Acinetobacter junii	0	0	0	0	0	0	0	0	0	0	0	0	0	0	0	0	0	0	0
Acinetobacter venetianus	0	0	0	0	0	0	0	1	0	0	1	6.85559e-05	1	0.00026398	2	0	0	2	0.000137112	2	0.000527961	0	0	0	0	0	0	0		Acinetobacter lwoffii	0	0	0	0	0	0	0	0	0	0	0	0	0	0	2	0	0	2	0.000144436
Acromyrmex echinatior	1	0	0	1	6.85559e-05	1	0.00026398	0	0	0	0	0	0	0	0	0	0	0	0	0	0	0	0	0	0	0	0	0		Acinetobacter pittii	0	0	0	0	0	0	0	0	0	0	0	0	0	0	1	0	0	1	7.22178e-05
Actinoalloteichus cyanogriseus	0	0	0	0	0	0	0	0	0	0	0	0	0	0	0	0	0	0	0	0	0	1	0	0	1	6.85559e-05	1	0.00026398		Acinetobacter sp. 272263	0	0	0	0	0	0	0	0	0	0	0	0	0	0	1	0	0	1	7.22178e-05
Actinobacteria bacterium 13_1_20CM_2_66_18	0	0	0	0	0	0	0	0	0	0	0	0	0	0	1	0	0	1	6.85559e-05	1	0.00026398	0	0	0	0	0	0	0		Acinetobacter sp. ETR1	0	0	0	0	0	0	0	0	0	0	0	0	0	0	0	0	0	0	0
Actinobacteria bacterium 66_15	0	0	0	0	0	0	0	1	0	0	1	6.85559e-05	1	0.00026398	6	0	0	6	0.000411336	6	0.00158388	0	0	0	0	0	0	0		Acinetobacter venetianus	0	0	0	0	0	0	0	0	0	0	0	0	0	0	1	0	0	1	7.22178e-05
Actinobacteria bacterium CG2_30_50_142	0	0	0	0	0	0	0	0	0	0	0	0	0	0	0	0	0	0	0	0	0	5	0	0	5	0.00034278	5	0.0013199		Actinoalloteichus cyanogriseus	0	0	0	0	0	0	0	0	0	0	0	0	0	0	0	0	0	0	0
Actinobacteria bacterium GWC2_53_9	0	0	0	0	0	0	0	0	0	0	0	0	0	0	1	0	0	1	6.85559e-05	1	0.00026398	0	0	0	0	0	0	0		Actinobacillus pleuropneumoniae	1	0	0	1	7.22178e-05	1	0.000135619	0	0	0	0	0	0	0	0	0	0	0	0
Actinobacteria bacterium RBG_13_35_12	0	0	0	0	0	0	0	1	0	0	1	6.85559e-05	1	0.00026398	0	0	0	0	0	0	0	0	0	0	0	0	0	0		Actinobacteria bacterium 13_1_20CM_2_66_18	0	0	0	0	0	0	0	0	0	0	0	0	0	0	1	0	0	1	7.22178e-05
Actinobacteria bacterium RBG_13_55_18	1	0	0	1	6.85559e-05	1	0.00026398	0	0	0	0	0	0	0	3	0	0	3	0.000205668	3	0.000791941	0	0	0	0	0	0	0		Actinobacteria bacterium 13_2_20CM_2_66_6	1	0	0	1	7.22178e-05	1	0.000135619	0	0	0	0	0	0	0	4	0	0	4	0.000288871
Actinobacteria bacterium RBG_16_68_21	0	0	0	0	0	0	0	0	0	0	0	0	0	0	2	0	0	2	0.000137112	2	0.000527961	0	0	0	0	0	0	0		Actinobacteria bacterium 66_15	0	0	0	0	0	0	0	2	0	0	2	0.000144436	2	0.000271237	5	0	0	5	0.000361089
Actinobacteria bacterium RBG_16_70_17	0	0	0	0	0	0	0	0	0	0	0	0	0	0	0	0	0	0	0	0	0	1	0	0	1	6.85559e-05	1	0.00026398		Actinobacteria bacterium CG2_30_50_142	0	0	0	0	0	0	0	0	0	0	0	0	0	0	0	0	0	0	0
Actinobacteria bacterium RBG_19FT_COMBO_36_27	0	0	0	0	0	0	0	0	0	0	0	0	0	0	0	0	0	0	0	0	0	1	0	0	1	6.85559e-05	1	0.00026398		Actinobacteria bacterium GWC2_53_9	0	0	0	0	0	0	0	0	0	0	0	0	0	0	4	0	0	4	0.000288871
Actinokineospora enzanensis	0	0	0	0	0	0	0	0	0	0	0	0	0	0	1	0	0	1	6.85559e-05	1	0.00026398	0	0	0	0	0	0	0		Actinobacteria bacterium IMCC26207	0	0	0	0	0	0	0	1	0	0	1	7.22178e-05	1	0.000135619	0	0	0	0	0
Actinomadura atramentaria	0	0	0	0	0	0	0	1	0	0	1	6.85559e-05	1	0.00026398	0	0	0	0	0	0	0	0	0	0	0	0	0	0		Actinobacteria bacterium RBG_13_35_12	0	0	0	0	0	0	0	1	0	0	1	7.22178e-05	1	0.000135619	0	0	0	0	0
Actinomadura hibisca	0	0	0	0	0	0	0	2	0	0	2	0.000137112	2	0.000527961	0	0	0	0	0	0	0	1	0	0	1	6.85559e-05	1	0.00026398		Actinobacteria bacterium RBG_13_55_18	0	0	0	0	0	0	0	0	0	0	0	0	0	0	3	0	0	3	0.000216653
Actinomyces coleocanis	0	0	0	0	0	0	0	0	0	0	0	0	0	0	1	0	0	1	6.85559e-05	1	0.00026398	0	0	0	0	0	0	0		Actinobacteria bacterium RBG_16_64_13	0	0	0	0	0	0	0	0	0	0	0	0	0	0	0	0	0	0	0
Actinomyces denticolens	0	0	0	0	0	0	0	3	0	0	3	0.000205668	3	0.000791941	0	0	0	0	0	0	0	0	0	0	0	0	0	0		Actinobacteria bacterium RBG_16_67_15	0	0	0	0	0	0	0	0	0	0	0	0	0	0	0	0	0	0	0
Actinomyces odontolyticus	0	0	0	0	0	0	0	0	0	0	0	0	0	0	0	0	0	0	0	0	0	2	0	0	2	0.000137112	2	0.000527961		Actinobacteria bacterium RBG_16_68_21	0	0	0	0	0	0	0	0	0	0	0	0	0	0	3	0	0	3	0.000216653
Actinoplanes globisporus	1	0	0	1	6.85559e-05	1	0.00026398	0	0	0	0	0	0	0	0	0	0	0	0	0	0	0	0	0	0	0	0	0		Actinobacteria bacterium RBG_16_70_17	0	0	0	0	0	0	0	0	0	0	0	0	0	0	0	0	0	0	0
Actinopolymorpha singaporensis	2	0	0	2	0.000137112	2	0.000527961	0	0	0	0	0	0	0	0	0	0	0	0	0	0	0	0	0	0	0	0	0		Actinobacteria bacterium RBG_19FT_COMBO_36_27	0	0	0	0	0	0	0	0	0	0	0	0	0	0	1	0	0	1	7.22178e-05
Actinotignum schaalii	0	0	0	0	0	0	0	0	0	0	0	0	0	0	2	0	0	2	0.000137112	2	0.000527961	0	0	0	0	0	0	0		Actinomadura atramentaria	0	0	0	0	0	0	0	8	0	0	8	0.000577742	8	0.00108495	0	0	0	0	0
Aequorivita capsosiphonis	1	0	0	1	6.85559e-05	1	0.00026398	2	0	0	2	0.000137112	2	0.000527961	0	0	0	0	0	0	0	0	0	0	0	0	0	0		Actinomadura chibensis	0	0	0	0	0	0	0	0	0	0	0	0	0	0	2	0	0	2	0.000144436
Aequorivita sublithincola	0	0	0	0	0	0	0	1	0	0	1	6.85559e-05	1	0.00026398	0	0	0	0	0	0	0	0	0	0	0	0	0	0		Actinomadura echinospora	0	0	0	0	0	0	0	1	0	0	1	7.22178e-05	1	0.000135619	0	0	0	0	0
Aeribacillus pallidus	0	0	0	0	0	0	0	0	0	0	0	0	0	0	0	0	0	0	0	0	0	1	0	0	1	6.85559e-05	1	0.00026398		Actinomadura rubrobrunea	0	0	0	0	0	0	0	0	0	0	0	0	0	0	1	0	0	1	7.22178e-05
Aerococcus sanguinicola	0	0	0	0	0	0	0	0	0	0	0	0	0	0	1	0	0	1	6.85559e-05	1	0.00026398	0	0	0	0	0	0	0		Actinomyces coleocanis	0	0	0	0	0	0	0	0	0	0	0	0	0	0	2	0	0	2	0.000144436
Aerococcus urinaeequi	1	0	0	1	6.85559e-05	1	0.00026398	0	0	0	0	0	0	0	0	0	0	0	0	0	0	0	0	0	0	0	0	0		Actinomyces dentalis	0	0	0	0	0	0	0	7	0	0	7	0.000505525	7	0.00094933	0	0	0	0	0
Aeromicrobium sp. Root236	0	0	0	0	0	0	0	0	0	0	0	0	0	0	1	0	0	1	6.85559e-05	1	0.00026398	0	0	0	0	0	0	0		Actinomyces odontolyticus	0	0	0	0	0	0	0	0	0	0	0	0	0	0	0	0	0	0	0
Aeromonas aquatica	1	0	0	1	6.85559e-05	1	0.00026398	0	0	0	0	0	0	0	0	0	0	0	0	0	0	0	0	0	0	0	0	0		Actinomyces vaccimaxillae	0	0	0	0	0	0	0	1	0	0	1	7.22178e-05	1	0.000135619	0	0	0	0	0
Aeromonas hydrophila	2	0	0	2	0.000137112	2	0.000527961	0	0	0	0	0	0	0	1	0	0	1	6.85559e-05	1	0.00026398	0	0	0	0	0	0	0		Actinoplanes globisporus	4	0	0	4	0.000288871	4	0.000542474	0	0	0	0	0	0	0	1	0	0	1	7.22178e-05
Aeromonas piscicola	0	0	0	0	0	0	0	1	0	0	1	6.85559e-05	1	0.00026398	0	0	0	0	0	0	0	0	0	0	0	0	0	0		Actinoplanes sp. TFC3	1	0	0	1	7.22178e-05	1	0.000135619	0	0	0	0	0	0	0	0	0	0	0	0
Aestuariivita boseongensis	1	0	0	1	6.85559e-05	1	0.00026398	0	0	0	0	0	0	0	0	0	0	0	0	0	0	0	0	0	0	0	0	0		Actinopolymorpha cephalotaxi	1	0	0	1	7.22178e-05	1	0.000135619	0	0	0	0	0	0	0	0	0	0	0	0
Agathobaculum desmolans	0	0	0	0	0	0	0	0	0	0	0	0	0	0	1	0	0	1	6.85559e-05	1	0.00026398	0	0	0	0	0	0	0		Actinopolymorpha singaporensis	9	0	0	9	0.00064996	9	0.00122057	0	0	0	0	0	0	0	0	0	0	0	0
Agrobacterium genomosp. 7	0	0	0	0	0	0	0	1	0	0	1	6.85559e-05	1	0.00026398	0	0	0	0	0	0	0	0	0	0	0	0	0	0		Actinopolyspora halophila	0	0	0	0	0	0	0	0	0	0	0	0	0	0	1	0	0	1	7.22178e-05
Agrobacterium larrymoorei	0	0	0	0	0	0	0	1	0	0	1	6.85559e-05	1	0.00026398	0	0	0	0	0	0	0	0	0	0	0	0	0	0		Actinosporangium sp. NRRL B-3428	0	0	0	0	0	0	0	0	0	0	0	0	0	0	1	0	0	1	7.22178e-05
Agrobacterium sp. B131/95	3	0	0	3	0.000205668	3	0.000791941	0	0	0	0	0	0	0	0	0	0	0	0	0	0	0	0	0	0	0	0	0		Actinotignum schaalii	0	0	0	0	0	0	0	0	0	0	0	0	0	0	1	0	0	1	7.22178e-05
Agrococcus casei	0	0	0	0	0	0	0	0	0	0	0	0	0	0	1	0	0	1	6.85559e-05	1	0.00026398	0	0	0	0	0	0	0		Actinotignum urinale	0	0	0	0	0	0	0	0	0	0	0	0	0	0	1	0	0	1	7.22178e-05
Ahrensia kielensis	0	0	0	0	0	0	0	0	0	0	0	0	0	0	2	0	0	2	0.000137112	2	0.000527961	0	0	0	0	0	0	0		Acytostelium subglobosum	0	0	0	0	0	0	0	0	0	0	0	0	0	0	1	0	0	1	7.22178e-05
Akkermansia muciniphila	0	0	0	0	0	0	0	0	0	0	0	0	0	0	1	0	0	1	6.85559e-05	1	0.00026398	0	0	0	0	0	0	0		Advenella kashmirensis	0	0	0	0	0	0	0	0	0	0	0	0	0	0	1	0	0	1	7.22178e-05
Akkermansia sp. CAG:344	0	0	0	0	0	0	0	0	0	0	0	0	0	0	1	0	0	1	6.85559e-05	1	0.00026398	0	0	0	0	0	0	0		Aequorivita capsosiphonis	0	0	0	0	0	0	0	0	0	0	0	0	0	0	3	0	0	3	0.000216653
Alcanivorax dieselolei	0	0	0	0	0	0	0	0	0	0	0	0	0	0	0	0	0	0	0	0	0	1	0	0	1	6.85559e-05	1	0.00026398		Aequorivita viscosa	0	0	0	0	0	0	0	0	0	0	0	0	0	0	1	0	0	1	7.22178e-05
Alcanivorax hongdengensis	0	0	0	0	0	0	0	0	0	0	0	0	0	0	1	0	0	1	6.85559e-05	1	0.00026398	0	0	0	0	0	0	0		Aeribacillus pallidus	0	0	0	0	0	0	0	0	0	0	0	0	0	0	0	0	0	0	0
Alcanivorax sp. CP2C	0	0	0	0	0	0	0	0	0	0	0	0	0	0	1	0	0	1	6.85559e-05	1	0.00026398	0	0	0	0	0	0	0		Aerococcus christensenii	0	0	0	0	0	0	0	0	0	0	0	0	0	0	1	0	0	1	7.22178e-05
Alcanivorax sp. PN-3	0	0	0	0	0	0	0	0	0	0	0	0	0	0	1	0	0	1	6.85559e-05	1	0.00026398	0	0	0	0	0	0	0		Aerococcus urinae	0	0	0	0	0	0	0	1	0	0	1	7.22178e-05	1	0.000135619	0	0	0	0	0
Algoriphagus alkaliphilus	1	0	0	1	6.85559e-05	1	0.00026398	0	0	0	0	0	0	0	0	0	0	0	0	0	0	0	0	0	0	0	0	0		Aeromonas australiensis	1	0	0	1	7.22178e-05	1	0.000135619	0	0	0	0	0	0	0	0	0	0	0	0
Algoriphagus halophilus	0	0	0	0	0	0	0	0	0	0	0	0	0	0	1	0	0	1	6.85559e-05	1	0.00026398	0	0	0	0	0	0	0		Aeromonas hydrophila	1	0	0	1	7.22178e-05	1	0.000135619	0	0	0	0	0	0	0	0	0	0	0	0
Alicycliphilus denitrificans	0	0	0	0	0	0	0	0	0	0	0	0	0	0	1	0	0	1	6.85559e-05	1	0.00026398	0	0	0	0	0	0	0		Aeromonas schubertii	1	0	0	1	7.22178e-05	1	0.000135619	0	0	0	0	0	0	0	0	0	0	0	0
Alicycliphilus sp. 69-12	1	0	0	1	6.85559e-05	1	0.00026398	0	0	0	0	0	0	0	0	0	0	0	0	0	0	0	0	0	0	0	0	0		Aeropyrum camini	2	0	0	2	0.000144436	2	0.000271237	0	0	0	0	0	0	0	0	0	0	0	0
Alicyclobacillus acidocaldarius	0	0	0	0	0	0	0	2	0	0	2	0.000137112	2	0.000527961	1	0	0	1	6.85559e-05	1	0.00026398	0	0	0	0	0	0	0		Aeropyrum pernix	0	0	0	0	0	0	0	1	0	0	1	7.22178e-05	1	0.000135619	0	0	0	0	0
Alicyclobacillus acidocaldarius subsp. acidocaldarius	1	0	0	1	6.85559e-05	1	0.00026398	2	0	0	2	0.000137112	2	0.000527961	0	0	0	0	0	0	0	0	0	0	0	0	0	0		Aestuariibacter salexigens	1	0	0	1	7.22178e-05	1	0.000135619	0	0	0	0	0	0	0	0	0	0	0	0
Alicyclobacillus ferrooxydans	0	0	0	0	0	0	0	0	0	0	0	0	0	0	1	0	0	1	6.85559e-05	1	0.00026398	0	0	0	0	0	0	0		Aestuariivita boseongensis	1	0	0	1	7.22178e-05	1	0.000135619	0	0	0	0	0	0	0	0	0	0	0	0
Alicyclobacillus herbarius	0	0	0	0	0	0	0	0	0	0	0	0	0	0	2	0	0	2	0.000137112	2	0.000527961	0	0	0	0	0	0	0		Afifella marina	0	0	0	0	0	0	0	0	0	0	0	0	0	0	0	0	0	0	0
Alicyclobacillus hesperidum	0	0	0	0	0	0	0	0	0	0	0	0	0	0	1	0	0	1	6.85559e-05	1	0.00026398	0	0	0	0	0	0	0		Afipia broomeae	0	0	0	0	0	0	0	0	0	0	0	0	0	0	1	0	0	1	7.22178e-05
Alicyclobacillus kakegawensis	0	0	0	0	0	0	0	1	0	0	1	6.85559e-05	1	0.00026398	0	0	0	0	0	0	0	0	0	0	0	0	0	0		Afipia clevelandensis	0	0	0	0	0	0	0	0	0	0	0	0	0	0	1	0	0	1	7.22178e-05
Alicyclobacillus macrosporangiidus	0	0	0	0	0	0	0	0	0	0	0	0	0	0	1	0	0	1	6.85559e-05	1	0.00026398	1	0	0	1	6.85559e-05	1	0.00026398		Afipia massiliensis	0	0	0	0	0	0	0	0	0	0	0	0	0	0	1	0	0	1	7.22178e-05
Aliifodinibius roseus	0	0	0	0	0	0	0	0	0	0	0	0	0	0	1	0	0	1	6.85559e-05	1	0.00026398	0	0	0	0	0	0	0		Agathobaculum desmolans	0	0	0	0	0	0	0	0	0	0	0	0	0	0	1	0	0	1	7.22178e-05
Aliivibrio fischeri	0	0	0	0	0	0	0	0	0	0	0	0	0	0	6	0	0	6	0.000411336	6	0.00158388	0	0	0	0	0	0	0		Agrobacterium genomosp. 7	0	0	0	0	0	0	0	5	0	0	5	0.000361089	5	0.000678093	0	0	0	0	0
Alishewanella agri	2	0	0	2	0.000137112	2	0.000527961	0	0	0	0	0	0	0	0	0	0	0	0	0	0	0	0	0	0	0	0	0		Agrobacterium rhizogenes	0	0	0	0	0	0	0	1	0	0	1	7.22178e-05	1	0.000135619	1	0	0	1	7.22178e-05
Alistipes sp. HGB5	1	0	0	1	6.85559e-05	1	0.00026398	0	0	0	0	0	0	0	0	0	0	0	0	0	0	1	0	0	1	6.85559e-05	1	0.00026398		Agrococcus casei	0	0	0	0	0	0	0	0	0	0	0	0	0	0	1	0	0	1	7.22178e-05
Alkalibacter saccharofermentans	0	0	0	0	0	0	0	0	0	0	0	0	0	0	1	0	0	1	6.85559e-05	1	0.00026398	0	0	0	0	0	0	0		Akkermansia muciniphila	0	0	0	0	0	0	0	0	0	0	0	0	0	0	3	0	0	3	0.000216653
Alkalibacterium gilvum	0	0	0	0	0	0	0	1	0	0	1	6.85559e-05	1	0.00026398	0	0	0	0	0	0	0	1	0	0	1	6.85559e-05	1	0.00026398		Alcaligenes faecalis	0	0	0	0	0	0	0	0	0	0	0	0	0	0	1	0	0	1	7.22178e-05
Alkalibacterium pelagium	1	0	0	1	6.85559e-05	1	0.00026398	0	0	0	0	0	0	0	0	0	0	0	0	0	0	0	0	0	0	0	0	0		Alcanivorax hongdengensis	0	0	0	0	0	0	0	0	0	0	0	0	0	0	2	0	0	2	0.000144436
Alkalibacterium sp. AK22	0	0	0	0	0	0	0	0	0	0	0	0	0	0	0	0	0	0	0	0	0	3	0	0	3	0.000205668	3	0.000791941		Alcanivorax jadensis	0	0	0	0	0	0	0	0	0	0	0	0	0	0	1	0	0	1	7.22178e-05
Alkaliflexus imshenetskii	0	0	0	0	0	0	0	1	0	0	1	6.85559e-05	1	0.00026398	0	0	0	0	0	0	0	0	0	0	0	0	0	0		Alcanivorax nanhaiticus	0	0	0	0	0	0	0	0	0	0	0	0	0	0	5	0	0	5	0.000361089
Alkaliphilus metalliredigens	2	0	0	2	0.000137112	2	0.000527961	3	0	0	3	0.000205668	3	0.000791941	5	0	0	5	0.00034278	5	0.0013199	0	0	0	0	0	0	0		Alcanivorax sp. DG881	0	0	0	0	0	0	0	1	0	0	1	7.22178e-05	1	0.000135619	0	0	0	0	0
Alkaliphilus oremlandii	0	0	0	0	0	0	0	6	0	0	6	0.000411336	6	0.00158388	0	0	0	0	0	0	0	0	0	0	0	0	0	0		Algoriphagus alkaliphilus	0	0	0	0	0	0	0	0	0	0	0	0	0	0	2	0	0	2	0.000144436
Alkaliphilus peptidifermentans	1	0	0	1	6.85559e-05	1	0.00026398	2	0	0	2	0.000137112	2	0.000527961	0	0	0	0	0	0	0	0	0	0	0	0	0	0		Algoriphagus aquimarinus	1	0	0	1	7.22178e-05	1	0.000135619	0	0	0	0	0	0	0	0	0	0	0	0
Alkalispirochaeta americana	0	0	0	0	0	0	0	0	0	0	0	0	0	0	1	0	0	1	6.85559e-05	1	0.00026398	0	0	0	0	0	0	0		Algoriphagus boritolerans	0	0	0	0	0	0	0	0	0	0	0	0	0	0	1	0	0	1	7.22178e-05
Alkalitalea saponilacus	0	0	0	0	0	0	0	0	0	0	0	0	0	0	1	0	0	1	6.85559e-05	1	0.00026398	0	0	0	0	0	0	0		Algoriphagus marincola	1	0	0	1	7.22178e-05	1	0.000135619	0	0	0	0	0	0	0	0	0	0	0	0
Allochromatium vinosum	0	0	0	0	0	0	0	1	0	0	1	6.85559e-05	1	0.00026398	2	0	0	2	0.000137112	2	0.000527961	0	0	0	0	0	0	0		Alicycliphilus denitrificans	0	0	0	0	0	0	0	1	0	0	1	7.22178e-05	1	0.000135619	0	0	0	0	0
alpha proteobacterium AAP38	0	0	0	0	0	0	0	1	0	0	1	6.85559e-05	1	0.00026398	0	0	0	0	0	0	0	0	0	0	0	0	0	0		Alicyclobacillus acidocaldarius	5	0	0	5	0.000361089	5	0.000678093	4	0	0	4	0.000288871	4	0.000542474	3	0	0	3	0.000216653
alpha proteobacterium Mf 1.05b.01	0	0	0	0	0	0	0	0	0	0	0	0	0	0	0	0	0	0	0	0	0	1	0	0	1	6.85559e-05	1	0.00026398		Alicyclobacillus acidocaldarius subsp. acidocaldarius	2	0	0	2	0.000144436	2	0.000271237	4	0	0	4	0.000288871	4	0.000542474	0	0	0	0	0
Alphaproteobacteria bacterium 13_1_20CM_3_64_12	0	0	0	0	0	0	0	0	0	0	0	0	0	0	1	0	0	1	6.85559e-05	1	0.00026398	0	0	0	0	0	0	0		Alicyclobacillus contaminans	0	0	0	0	0	0	0	0	0	0	0	0	0	0	2	0	0	2	0.000144436
Altererythrobacter epoxidivorans	0	0	0	0	0	0	0	1	0	0	1	6.85559e-05	1	0.00026398	0	0	0	0	0	0	0	0	0	0	0	0	0	0		Alicyclobacillus ferrooxydans	1	0	0	1	7.22178e-05	1	0.000135619	0	0	0	0	0	0	0	0	0	0	0	0
Altererythrobacter sp. Root672	0	0	0	0	0	0	0	0	0	0	0	0	0	0	1	0	0	1	6.85559e-05	1	0.00026398	0	0	0	0	0	0	0		Alicyclobacillus hesperidum	1	0	0	1	7.22178e-05	1	0.000135619	0	0	0	0	0	0	0	1	0	0	1	7.22178e-05
Alteromonas macleodii	1	0	0	1	6.85559e-05	1	0.00026398	0	0	0	0	0	0	0	2	0	0	2	0.000137112	2	0.000527961	0	0	0	0	0	0	0		Alicyclobacillus kakegawensis	0	0	0	0	0	0	0	1	0	0	1	7.22178e-05	1	0.000135619	1	0	0	1	7.22178e-05
Alteromonas stellipolaris	0	0	0	0	0	0	0	0	0	0	0	0	0	0	1	0	0	1	6.85559e-05	1	0.00026398	0	0	0	0	0	0	0		Alicyclobacillus macrosporangiidus	0	0	0	0	0	0	0	1	0	0	1	7.22178e-05	1	0.000135619	0	0	0	0	0
Aminiphilus circumscriptus	2	0	0	2	0.000137112	2	0.000527961	2	0	0	2	0.000137112	2	0.000527961	25	0	0	25	0.0017139	25	0.00659951	3	0	0	3	0.000205668	3	0.000791941		Alicyclobacillus shizuokensis	0	0	0	0	0	0	0	0	0	0	0	0	0	0	1	0	0	1	7.22178e-05
Aminobacter aminovorans	0	0	0	0	0	0	0	1	0	0	1	6.85559e-05	1	0.00026398	0	0	0	0	0	0	0	0	0	0	0	0	0	0		Aliifodinibius roseus	0	0	0	0	0	0	0	0	0	0	0	0	0	0	1	0	0	1	7.22178e-05
Aminobacterium colombiense	1718	0	0	1718	0.117779	1718	0.453518	1720	0	0	1720	0.117916	1720	0.454046	4359	0	0	4359	0.298835	4359	1.15069	2851	0	0	2851	0.195453	2851	0.752608		Aliivibrio fischeri	0	0	0	0	0	0	0	0	0	0	0	0	0	0	6	0	0	6	0.000433307
Aminobacterium mobile	24	0	0	24	0.00164534	24	0.00633553	23	0	0	23	0.00157679	23	0.00607155	29	0	0	29	0.00198812	29	0.00765543	37	0	0	37	0.00253657	37	0.00976727		Aliivibrio logei	0	0	0	0	0	0	0	0	0	0	0	0	0	0	2	0	0	2	0.000144436
Aminomonas paucivorans	0	0	0	0	0	0	0	0	0	0	0	0	0	0	2	0	0	2	0.000137112	2	0.000527961	1	0	0	1	6.85559e-05	1	0.00026398		Alishewanella agri	4	0	0	4	0.000288871	4	0.000542474	0	0	0	0	0	0	0	0	0	0	0	0
Ammonifex degensii	0	0	0	0	0	0	0	0	0	0	0	0	0	0	5	0	0	5	0.00034278	5	0.0013199	0	0	0	0	0	0	0		Alistipes sp. 58_9_plus	0	0	0	0	0	0	0	0	0	0	0	0	0	0	1	0	0	1	7.22178e-05
Amphibacillus xylanus	0	0	0	0	0	0	0	0	0	0	0	0	0	0	1	0	0	1	6.85559e-05	1	0.00026398	0	0	0	0	0	0	0		Alistipes sp. HGB5	0	0	0	0	0	0	0	0	0	0	0	0	0	0	0	0	0	0	0
Amphritea atlantica	0	0	0	0	0	0	0	0	0	0	0	0	0	0	1	0	0	1	6.85559e-05	1	0.00026398	0	0	0	0	0	0	0		Aliterella atlantica	1	0	0	1	7.22178e-05	1	0.000135619	0	0	0	0	0	0	0	1	0	0	1	7.22178e-05
Amycolatopsis australiensis	0	0	0	0	0	0	0	0	0	0	0	0	0	0	1	0	0	1	6.85559e-05	1	0.00026398	0	0	0	0	0	0	0		Alkalibacillus haloalkaliphilus	0	0	0	0	0	0	0	0	0	0	0	0	0	0	0	0	0	0	0
Amycolatopsis endophytica	0	0	0	0	0	0	0	1	0	0	1	6.85559e-05	1	0.00026398	0	0	0	0	0	0	0	0	0	0	0	0	0	0		Alkalibacter saccharofermentans	0	0	0	0	0	0	0	0	0	0	0	0	0	0	3	0	0	3	0.000216653
Amycolatopsis halophila	0	0	0	0	0	0	0	0	0	0	0	0	0	0	1	0	0	1	6.85559e-05	1	0.00026398	0	0	0	0	0	0	0		Alkalibacterium gilvum	0	0	0	0	0	0	0	1	0	0	1	7.22178e-05	1	0.000135619	0	0	0	0	0
Amycolatopsis orientalis	0	0	0	0	0	0	0	0	0	0	0	0	0	0	1	0	0	1	6.85559e-05	1	0.00026398	0	0	0	0	0	0	0		Alkalibacterium pelagium	0	0	0	0	0	0	0	1	0	0	1	7.22178e-05	1	0.000135619	0	0	0	0	0
Amycolatopsis rifamycinica	0	0	0	0	0	0	0	0	0	0	0	0	0	0	1	0	0	1	6.85559e-05	1	0.00026398	0	0	0	0	0	0	0		Alkalibacterium sp. 20	0	0	0	0	0	0	0	0	0	0	0	0	0	0	0	0	0	0	0
Anabaena cylindrica	2	0	0	2	0.000137112	2	0.000527961	0	0	0	0	0	0	0	0	0	0	0	0	0	0	0	0	0	0	0	0	0		Alkalibacterium sp. AK22	0	0	0	0	0	0	0	0	0	0	0	0	0	0	0	0	0	0	0
Anabaena sp. 4-3	2	0	0	2	0.000137112	2	0.000527961	2	0	0	2	0.000137112	2	0.000527961	1	0	0	1	6.85559e-05	1	0.00026398	0	0	0	0	0	0	0		Alkaliflexus imshenetskii	0	0	0	0	0	0	0	1	0	0	1	7.22178e-05	1	0.000135619	1	0	0	1	7.22178e-05
Anabaena sp. 90	3	0	0	3	0.000205668	3	0.000791941	0	0	0	0	0	0	0	0	0	0	0	0	0	0	1	0	0	1	6.85559e-05	1	0.00026398		Alkalilimnicola ehrlichii	1	0	0	1	7.22178e-05	1	0.000135619	0	0	0	0	0	0	0	1	0	0	1	7.22178e-05
Anabaena sp. AL09	0	0	0	0	0	0	0	0	0	0	0	0	0	0	0	0	0	0	0	0	0	9	0	0	9	0.000617003	9	0.00237582		Alkaliphilus metalliredigens	0	0	0	0	0	0	0	1	0	0	1	7.22178e-05	1	0.000135619	3	0	0	3	0.000216653
Anabaena sp. AL93	1	0	0	1	6.85559e-05	1	0.00026398	0	0	0	0	0	0	0	0	0	0	0	0	0	0	0	0	0	0	0	0	0		Alkaliphilus oremlandii	2	0	0	2	0.000144436	2	0.000271237	3	0	0	3	0.000216653	3	0.000406856	1	0	0	1	7.22178e-05
Anabaena sp. CRKS33	0	0	0	0	0	0	0	0	0	0	0	0	0	0	0	0	0	0	0	0	0	1	0	0	1	6.85559e-05	1	0.00026398		Alkaliphilus peptidifermentans	0	0	0	0	0	0	0	0	0	0	0	0	0	0	4	0	0	4	0.000288871
Anabaena sp. LE011-02	0	0	0	0	0	0	0	0	0	0	0	0	0	0	0	0	0	0	0	0	0	18	0	0	18	0.00123401	18	0.00475165		Alkalispirochaeta alkalica	0	0	0	0	0	0	0	0	0	0	0	0	0	0	1	0	0	1	7.22178e-05
Anaeroarcus burkinensis	1	0	0	1	6.85559e-05	1	0.00026398	0	0	0	0	0	0	0	1	0	0	1	6.85559e-05	1	0.00026398	0	0	0	0	0	0	0		Alkalitalea saponilacus	0	0	0	0	0	0	0	0	0	0	0	0	0	0	5	0	0	5	0.000361089
Anaerobacillus alkalidiazotrophicus	0	0	0	0	0	0	0	0	0	0	0	0	0	0	1	0	0	1	6.85559e-05	1	0.00026398	23	0	0	23	0.00157679	23	0.00607155		Alligator mississippiensis	1	0	0	1	7.22178e-05	1	0.000135619	0	0	0	0	0	0	0	0	0	0	0	0
Anaerobacillus macyae	0	0	0	0	0	0	0	0	0	0	0	0	0	0	1	0	0	1	6.85559e-05	1	0.00026398	0	0	0	0	0	0	0		Allisonella histaminiformans	0	0	0	0	0	0	0	1	0	0	1	7.22178e-05	1	0.000135619	0	0	0	0	0
Anaerobranca californiensis	0	0	0	0	0	0	0	0	0	0	0	0	0	0	0	0	0	0	0	0	0	5	0	0	5	0.00034278	5	0.0013199		Allochromatium vinosum	0	0	0	0	0	0	0	1	0	0	1	7.22178e-05	1	0.000135619	1	0	0	1	7.22178e-05
Anaerobranca gottschalkii	2	0	0	2	0.000137112	2	0.000527961	0	0	0	0	0	0	0	0	0	0	0	0	0	0	0	0	0	0	0	0	0		Alphaproteobacteria bacterium 13_1_20CM_4_65_11	0	0	0	0	0	0	0	0	0	0	0	0	0	0	0	0	0	0	0
Anaerococcus hydrogenalis	1	0	0	1	6.85559e-05	1	0.00026398	1	0	0	1	6.85559e-05	1	0.00026398	1	0	0	1	6.85559e-05	1	0.00026398	0	0	0	0	0	0	0		Alphaproteobacteria bacterium 65-37	3	0	0	3	0.000216653	3	0.000406856	0	0	0	0	0	0	0	0	0	0	0	0
Anaerococcus mediterraneensis	0	0	0	0	0	0	0	0	0	0	0	0	0	0	0	0	0	0	0	0	0	1	0	0	1	6.85559e-05	1	0.00026398		Altererythrobacter dongtanensis	0	0	0	0	0	0	0	0	0	0	0	0	0	0	1	0	0	1	7.22178e-05
Anaerocolumna aminovalerica	0	0	0	0	0	0	0	0	0	0	0	0	0	0	7	0	0	7	0.000479892	7	0.00184786	0	0	0	0	0	0	0		Altererythrobacter sp. Root672	0	0	0	0	0	0	0	0	0	0	0	0	0	0	1	0	0	1	7.22178e-05
Anaerocolumna jejuensis	0	0	0	0	0	0	0	0	0	0	0	0	0	0	2	0	0	2	0.000137112	2	0.000527961	0	0	0	0	0	0	0		Alteromonadaceae bacterium Bs12	0	0	0	0	0	0	0	0	0	0	0	0	0	0	0	0	0	0	0
Anaerocolumna xylanovorans	0	0	0	0	0	0	0	0	0	0	0	0	0	0	0	0	0	0	0	0	0	1	0	0	1	6.85559e-05	1	0.00026398		Alteromonas macleodii	8	0	0	8	0.000577742	8	0.00108495	0	0	0	0	0	0	0	0	0	0	0	0
Anaeroglobus geminatus	0	0	0	0	0	0	0	0	0	0	0	0	0	0	1	0	0	1	6.85559e-05	1	0.00026398	0	0	0	0	0	0	0		Alteromonas mediterranea	0	0	0	0	0	0	0	2	0	0	2	0.000144436	2	0.000271237	0	0	0	0	0
Anaerolinea thermolimosa	0	0	0	0	0	0	0	0	0	0	0	0	0	0	3	0	0	3	0.000205668	3	0.000791941	0	0	0	0	0	0	0		Altibacter lentus	0	0	0	0	0	0	0	0	0	0	0	0	0	0	1	0	0	1	7.22178e-05
Anaerolinea thermophila	1	0	0	1	6.85559e-05	1	0.00026398	1	0	0	1	6.85559e-05	1	0.00026398	1	0	0	1	6.85559e-05	1	0.00026398	1	0	0	1	6.85559e-05	1	0.00026398		Aminiphilus circumscriptus	3	0	0	3	0.000216653	3	0.000406856	2	0	0	2	0.000144436	2	0.000271237	18	0	0	18	0.00129992
Anaerolineae bacterium CG2_30_57_67	0	0	0	0	0	0	0	2	0	0	2	0.000137112	2	0.000527961	0	0	0	0	0	0	0	0	0	0	0	0	0	0		Aminobacter aminovorans	0	0	0	0	0	0	0	4	0	0	4	0.000288871	4	0.000542474	1	0	0	1	7.22178e-05
Anaerolineae bacterium CG2_30_58_95	0	0	0	0	0	0	0	0	0	0	0	0	0	0	1	0	0	1	6.85559e-05	1	0.00026398	0	0	0	0	0	0	0		Aminobacter sp. Root100	0	0	0	0	0	0	0	0	0	0	0	0	0	0	1	0	0	1	7.22178e-05
Anaerolineae bacterium CG2_30_64_16	0	0	0	0	0	0	0	0	0	0	0	0	0	0	1	0	0	1	6.85559e-05	1	0.00026398	2	0	0	2	0.000137112	2	0.000527961		Aminobacterium colombiense	1866	0	0	1866	0.134758	1866	0.253064	1877	0	0	1877	0.135553	1877	0.254556	4981	0	0	4981	0.359717
Anaerolineae bacterium SM23_ 63	0	0	0	0	0	0	0	0	0	0	0	0	0	0	0	0	0	0	0	0	0	8	0	0	8	0.000548447	8	0.00211184		Aminobacterium mobile	21	0	0	21	0.00151657	21	0.00284799	15	0	0	15	0.00108327	15	0.00203428	24	0	0	24	0.00173323
Anaerolineae bacterium SM23_84	1	0	0	1	6.85559e-05	1	0.00026398	0	0	0	0	0	0	0	2	0	0	2	0.000137112	2	0.000527961	1	0	0	1	6.85559e-05	1	0.00026398		Aminomonas paucivorans	1	0	0	1	7.22178e-05	1	0.000135619	3	0	0	3	0.000216653	3	0.000406856	0	0	0	0	0
Anaeromassilibacillus senegalensis	0	0	0	0	0	0	0	0	0	0	0	0	0	0	1	0	0	1	6.85559e-05	1	0.00026398	0	0	0	0	0	0	0		Ammonifex degensii	0	0	0	0	0	0	0	0	0	0	0	0	0	0	13	0	0	13	0.000938832
Anaeromyxobacter dehalogenans	1	0	0	1	6.85559e-05	1	0.00026398	0	0	0	0	0	0	0	2	0	0	2	0.000137112	2	0.000527961	0	0	0	0	0	0	0		Amphritea atlantica	0	0	0	0	0	0	0	0	0	0	0	0	0	0	3	0	0	3	0.000216653
Anaeromyxobacter sp. Fw109-5	0	0	0	0	0	0	0	3	0	0	3	0.000205668	3	0.000791941	1	0	0	1	6.85559e-05	1	0.00026398	3	0	0	3	0.000205668	3	0.000791941		Amycolatopsis azurea	1	0	0	1	7.22178e-05	1	0.000135619	0	0	0	0	0	0	0	0	0	0	0	0
Anaeromyxobacter sp. RBG_16_69_14	1	0	0	1	6.85559e-05	1	0.00026398	0	0	0	0	0	0	0	3	0	0	3	0.000205668	3	0.000791941	0	0	0	0	0	0	0		Amycolatopsis orientalis	0	0	0	0	0	0	0	1	0	0	1	7.22178e-05	1	0.000135619	3	0	0	3	0.000216653
Anaerophaga thermohalophila	0	0	0	0	0	0	0	0	0	0	0	0	0	0	1	0	0	1	6.85559e-05	1	0.00026398	0	0	0	0	0	0	0		Amycolatopsis pretoriensis	0	0	0	0	0	0	0	0	0	0	0	0	0	0	1	0	0	1	7.22178e-05
Anaerosporobacter mobilis	1	0	0	1	6.85559e-05	1	0.00026398	1	0	0	1	6.85559e-05	1	0.00026398	0	0	0	0	0	0	0	0	0	0	0	0	0	0		Anabaena cylindrica	6	0	0	6	0.000433307	6	0.000813712	0	0	0	0	0	0	0	0	0	0	0	0
Anaerosporomusa subterranea	0	0	0	0	0	0	0	1	0	0	1	6.85559e-05	1	0.00026398	0	0	0	0	0	0	0	1	0	0	1	6.85559e-05	1	0.00026398		Anabaena sp. 4-3	6	0	0	6	0.000433307	6	0.000813712	9	0	0	9	0.00064996	9	0.00122057	2	0	0	2	0.000144436
Anaerostipes hadrus	1	0	0	1	6.85559e-05	1	0.00026398	0	0	0	0	0	0	0	1	0	0	1	6.85559e-05	1	0.00026398	0	0	0	0	0	0	0		Anabaena sp. 90	7	0	0	7	0.000505525	7	0.00094933	0	0	0	0	0	0	0	1	0	0	1	7.22178e-05
Anaerostipes sp. 494a	1	0	0	1	6.85559e-05	1	0.00026398	0	0	0	0	0	0	0	0	0	0	0	0	0	0	1	0	0	1	6.85559e-05	1	0.00026398		Anabaena sp. AL09	1	0	0	1	7.22178e-05	1	0.000135619	0	0	0	0	0	0	0	0	0	0	0	0
Anaerostipes sp. 992a	0	0	0	0	0	0	0	0	0	0	0	0	0	0	1	0	0	1	6.85559e-05	1	0.00026398	0	0	0	0	0	0	0		Anabaena sp. CA = ATCC 33047	1	0	0	1	7.22178e-05	1	0.000135619	0	0	0	0	0	0	0	0	0	0	0	0
Anaerotignum lactatifermentans	0	0	0	0	0	0	0	2	0	0	2	0.000137112	2	0.000527961	0	0	0	0	0	0	0	0	0	0	0	0	0	0		Anabaena sp. CRKS33	0	0	0	0	0	0	0	0	0	0	0	0	0	0	0	0	0	0	0
Anaerotignum neopropionicum	0	0	0	0	0	0	0	0	0	0	0	0	0	0	1	0	0	1	6.85559e-05	1	0.00026398	0	0	0	0	0	0	0		Anabaena sp. LE011-02	0	0	0	0	0	0	0	0	0	0	0	0	0	0	0	0	0	0	0
Anaerotruncus colihominis	0	0	0	0	0	0	0	2	0	0	2	0.000137112	2	0.000527961	2	0	0	2	0.000137112	2	0.000527961	5	0	0	5	0.00034278	5	0.0013199		Anaeroarcus burkinensis	1	0	0	1	7.22178e-05	1	0.000135619	0	0	0	0	0	0	0	0	0	0	0	0
Anaerotruncus sp. G3(2012)	0	0	0	0	0	0	0	0	0	0	0	0	0	0	1	0	0	1	6.85559e-05	1	0.00026398	0	0	0	0	0	0	0		Anaerobacillus alkalidiazotrophicus	0	0	0	0	0	0	0	1	0	0	1	7.22178e-05	1	0.000135619	1	0	0	1	7.22178e-05
Anaerovibrio lipolyticus	2	0	0	2	0.000137112	2	0.000527961	0	0	0	0	0	0	0	1	0	0	1	6.85559e-05	1	0.00026398	0	0	0	0	0	0	0		Anaerobium acetethylicum	0	0	0	0	0	0	0	0	0	0	0	0	0	0	0	0	0	0	0
Ancylobacter rudongensis	0	0	0	0	0	0	0	1	0	0	1	6.85559e-05	1	0.00026398	0	0	0	0	0	0	0	0	0	0	0	0	0	0		Anaerobranca californiensis	0	0	0	0	0	0	0	0	0	0	0	0	0	0	0	0	0	0	0
Aneurinibacillus aneurinilyticus	2	0	0	2	0.000137112	2	0.000527961	6	0	0	6	0.000411336	6	0.00158388	2	0	0	2	0.000137112	2	0.000527961	0	0	0	0	0	0	0		Anaerococcus hydrogenalis	1	0	0	1	7.22178e-05	1	0.000135619	2	0	0	2	0.000144436	2	0.000271237	0	0	0	0	0
Aneurinibacillus migulanus	0	0	0	0	0	0	0	1	0	0	1	6.85559e-05	1	0.00026398	2	0	0	2	0.000137112	2	0.000527961	1	0	0	1	6.85559e-05	1	0.00026398		Anaerococcus lactolyticus	0	0	0	0	0	0	0	0	0	0	0	0	0	0	1	0	0	1	7.22178e-05
Aneurinibacillus soli	0	0	0	0	0	0	0	0	0	0	0	0	0	0	0	0	0	0	0	0	0	1	0	0	1	6.85559e-05	1	0.00026398		Anaerococcus obesiensis	0	0	0	0	0	0	0	2	0	0	2	0.000144436	2	0.000271237	0	0	0	0	0
Anopheles aquasalis	0	0	0	0	0	0	0	0	0	0	0	0	0	0	0	0	0	0	0	0	0	5	0	0	5	0.00034278	5	0.0013199		Anaerococcus prevotii	0	0	0	0	0	0	0	1	0	0	1	7.22178e-05	1	0.000135619	0	0	0	0	0
Anoxybacillus amylolyticus	1	0	0	1	6.85559e-05	1	0.00026398	0	0	0	0	0	0	0	2	0	0	2	0.000137112	2	0.000527961	0	0	0	0	0	0	0		Anaerococcus tetradius	1	0	0	1	7.22178e-05	1	0.000135619	0	0	0	0	0	0	0	1	0	0	1	7.22178e-05
Anoxybacillus ayderensis	0	0	0	0	0	0	0	1	0	0	1	6.85559e-05	1	0.00026398	0	0	0	0	0	0	0	0	0	0	0	0	0	0		Anaerocolumna aminovalerica	0	0	0	0	0	0	0	1	0	0	1	7.22178e-05	1	0.000135619	18	0	0	18	0.00129992
Anoxybacillus flavithermus	1	0	0	1	6.85559e-05	1	0.00026398	1	0	0	1	6.85559e-05	1	0.00026398	3	0	0	3	0.000205668	3	0.000791941	0	0	0	0	0	0	0		Anaerolinea thermolimosa	3	0	0	3	0.000216653	3	0.000406856	0	0	0	0	0	0	0	10	0	0	10	0.000722178
Anoxybacillus mongoliensis	1	0	0	1	6.85559e-05	1	0.00026398	0	0	0	0	0	0	0	0	0	0	0	0	0	0	0	0	0	0	0	0	0		Anaerolinea thermophila	0	0	0	0	0	0	0	1	0	0	1	7.22178e-05	1	0.000135619	0	0	0	0	0
Anoxybacillus sp. P3H1B	2	0	0	2	0.000137112	2	0.000527961	0	0	0	0	0	0	0	0	0	0	0	0	0	0	0	0	0	0	0	0	0		Anaerolineaceae bacterium oral taxon 439	0	0	0	0	0	0	0	0	0	0	0	0	0	0	1	0	0	1	7.22178e-05
Anoxybacillus tepidamans	0	0	0	0	0	0	0	1	0	0	1	6.85559e-05	1	0.00026398	0	0	0	0	0	0	0	0	0	0	0	0	0	0		Anaerolineae bacterium CG2_30_57_67	2	0	0	2	0.000144436	2	0.000271237	4	0	0	4	0.000288871	4	0.000542474	0	0	0	0	0
Aphanizomenon flos-aquae	1	0	0	1	6.85559e-05	1	0.00026398	36	0	0	36	0.00246801	36	0.00950329	0	0	0	0	0	0	0	10	0	0	10	0.000685559	10	0.0026398		Anaerolineae bacterium CG2_30_58_95	0	0	0	0	0	0	0	0	0	0	0	0	0	0	2	0	0	2	0.000144436
Aphanocapsa montana	0	0	0	0	0	0	0	0	0	0	0	0	0	0	1	0	0	1	6.85559e-05	1	0.00026398	0	0	0	0	0	0	0		Anaerolineae bacterium CG2_30_64_16	9	0	0	9	0.00064996	9	0.00122057	0	0	0	0	0	0	0	1	0	0	1	7.22178e-05
Aquabacterium parvum	0	0	0	0	0	0	0	0	0	0	0	0	0	0	1	0	0	1	6.85559e-05	1	0.00026398	0	0	0	0	0	0	0		Anaerolineae bacterium SM23_ 63	0	0	0	0	0	0	0	0	0	0	0	0	0	0	0	0	0	0	0
Aquifex aeolicus	0	0	0	0	0	0	0	0	0	0	0	0	0	0	8	0	0	8	0.000548447	8	0.00211184	0	0	0	0	0	0	0		Anaerolineae bacterium SM23_84	0	0	0	0	0	0	0	0	0	0	0	0	0	0	2	0	0	2	0.000144436
Aquimarina agarivorans	0	0	0	0	0	0	0	0	0	0	0	0	0	0	1	0	0	1	6.85559e-05	1	0.00026398	0	0	0	0	0	0	0		Anaeromyxobacter dehalogenans	1	0	0	1	7.22178e-05	1	0.000135619	0	0	0	0	0	0	0	6	0	0	6	0.000433307
Aquimarina spongiae	1	0	0	1	6.85559e-05	1	0.00026398	0	0	0	0	0	0	0	0	0	0	0	0	0	0	0	0	0	0	0	0	0		Anaeromyxobacter sp. Fw109-5	0	0	0	0	0	0	0	12	0	0	12	0.000866614	12	0.00162742	0	0	0	0	0
Aquincola tertiaricarbonis	1	0	0	1	6.85559e-05	1	0.00026398	0	0	0	0	0	0	0	0	0	0	0	0	0	0	0	0	0	0	0	0	0		Anaeromyxobacter sp. RBG_16_69_14	1	0	0	1	7.22178e-05	1	0.000135619	0	0	0	0	0	0	0	4	0	0	4	0.000288871
Arc I group archaeon ADurb1013_Bin02101	0	0	0	0	0	0	0	5	0	0	5	0.00034278	5	0.0013199	8	0	0	8	0.000548447	8	0.00211184	0	0	0	0	0	0	0		Anaerosalibacter sp. Marseille-P3206	0	0	0	0	0	0	0	0	0	0	0	0	0	0	2	0	0	2	0.000144436
Arc I group archaeon B03fssc0709_Meth_Bin005	0	0	0	0	0	0	0	0	0	0	0	0	0	0	5	0	0	5	0.00034278	5	0.0013199	0	0	0	0	0	0	0		Anaerosporomusa subterranea	0	0	0	0	0	0	0	1	0	0	1	7.22178e-05	1	0.000135619	6	0	0	6	0.000433307
Archaeoglobus fulgidus	15	0	0	15	0.00102834	15	0.00395971	32	0	0	32	0.00219379	32	0.00844737	36	0	0	36	0.00246801	36	0.00950329	18	0	0	18	0.00123401	18	0.00475165		Anaerostipes caccae	0	0	0	0	0	0	0	0	0	0	0	0	0	0	0	0	0	0	0
Archaeoglobus profundus	0	0	0	0	0	0	0	3	0	0	3	0.000205668	3	0.000791941	4	0	0	4	0.000274224	4	0.00105592	1	0	0	1	6.85559e-05	1	0.00026398		Anaerostipes hadrus	0	0	0	0	0	0	0	0	0	0	0	0	0	0	2	0	0	2	0.000144436
Archaeoglobus sulfaticallidus	2	0	0	2	0.000137112	2	0.000527961	1	0	0	1	6.85559e-05	1	0.00026398	2	0	0	2	0.000137112	2	0.000527961	3	0	0	3	0.000205668	3	0.000791941		Anaerostipes sp. 992a	1	0	0	1	7.22178e-05	1	0.000135619	0	0	0	0	0	0	0	0	0	0	0	0
Archaeoglobus veneficus	9	0	0	9	0.000617003	9	0.00237582	4	0	0	4	0.000274224	4	0.00105592	8	0	0	8	0.000548447	8	0.00211184	2	0	0	2	0.000137112	2	0.000527961		Anaerotignum lactatifermentans	0	0	0	0	0	0	0	2	0	0	2	0.000144436	2	0.000271237	0	0	0	0	0
archaeon 13_1_40CM_2_52_13	1	0	0	1	6.85559e-05	1	0.00026398	0	0	0	0	0	0	0	0	0	0	0	0	0	0	3	0	0	3	0.000205668	3	0.000791941		Anaerotignum neopropionicum	0	0	0	0	0	0	0	1	0	0	1	7.22178e-05	1	0.000135619	1	0	0	1	7.22178e-05
Archangium gephyra	0	0	0	0	0	0	0	1	0	0	1	6.85559e-05	1	0.00026398	0	0	0	0	0	0	0	0	0	0	0	0	0	0		Anaerotruncus colihominis	0	0	0	0	0	0	0	0	0	0	0	0	0	0	1	0	0	1	7.22178e-05
Archangium sp. Cb G35	0	0	0	0	0	0	0	0	0	0	0	0	0	0	0	0	0	0	0	0	0	1	0	0	1	6.85559e-05	1	0.00026398		Anaerotruncus sp. CAG:390	1	0	0	1	7.22178e-05	1	0.000135619	4	0	0	4	0.000288871	4	0.000542474	0	0	0	0	0
Arcobacter butzleri	0	0	0	0	0	0	0	0	0	0	0	0	0	0	4	0	0	4	0.000274224	4	0.00105592	0	0	0	0	0	0	0		Anaerotruncus sp. CAG:528	0	0	0	0	0	0	0	0	0	0	0	0	0	0	1	0	0	1	7.22178e-05
Arcobacter skirrowii	0	0	0	0	0	0	0	0	0	0	0	0	0	0	1	0	0	1	6.85559e-05	1	0.00026398	1	0	0	1	6.85559e-05	1	0.00026398		Anaerotruncus sp. G3(2012)	0	0	0	0	0	0	0	1	0	0	1	7.22178e-05	1	0.000135619	0	0	0	0	0
Arcticibacter eurypsychrophilus	0	0	0	0	0	0	0	0	0	0	0	0	0	0	0	0	0	0	0	0	0	1	0	0	1	6.85559e-05	1	0.00026398		Anaerovibrio lipolyticus	9	0	0	9	0.00064996	9	0.00122057	2	0	0	2	0.000144436	2	0.000271237	2	0	0	2	0.000144436
Arcticibacter svalbardensis	0	0	0	0	0	0	0	0	0	0	0	0	0	0	0	0	0	0	0	0	0	1	0	0	1	6.85559e-05	1	0.00026398		Anaerovorax odorimutans	0	0	0	0	0	0	0	0	0	0	0	0	0	0	1	0	0	1	7.22178e-05
Ardenticatena maritima	1	0	0	1	6.85559e-05	1	0.00026398	0	0	0	0	0	0	0	1	0	0	1	6.85559e-05	1	0.00026398	0	0	0	0	0	0	0		Anas platyrhynchos	1	0	0	1	7.22178e-05	1	0.000135619	0	0	0	0	0	0	0	0	0	0	0	0
Arenibacter latericius	0	0	0	0	0	0	0	0	0	0	0	0	0	0	3	0	0	3	0.000205668	3	0.000791941	0	0	0	0	0	0	0		Aneurinibacillus aneurinilyticus	0	0	0	0	0	0	0	1	0	0	1	7.22178e-05	1	0.000135619	0	0	0	0	0
Armatimonadetes bacterium 13_1_40CM_64_14	0	0	0	0	0	0	0	0	0	0	0	0	0	0	0	0	0	0	0	0	0	1	0	0	1	6.85559e-05	1	0.00026398		Aneurinibacillus migulanus	0	0	0	0	0	0	0	2	0	0	2	0.000144436	2	0.000271237	0	0	0	0	0
Armatimonadetes bacterium CG2_30_59_28	0	0	0	0	0	0	0	1	0	0	1	6.85559e-05	1	0.00026398	0	0	0	0	0	0	0	0	0	0	0	0	0	0		Aneurinibacillus soli	0	0	0	0	0	0	0	0	0	0	0	0	0	0	0	0	0	0	0
Armatimonadetes bacterium CG2_30_66_41	0	0	0	0	0	0	0	0	0	0	0	0	0	0	0	0	0	0	0	0	0	9	0	0	9	0.000617003	9	0.00237582		Angelakisella massiliensis	0	0	0	0	0	0	0	0	0	0	0	0	0	0	1	0	0	1	7.22178e-05
Armatimonadetes bacterium CSP1-3	0	0	0	0	0	0	0	0	0	0	0	0	0	0	0	0	0	0	0	0	0	1	0	0	1	6.85559e-05	1	0.00026398		Anopheles aquasalis	0	0	0	0	0	0	0	0	0	0	0	0	0	0	0	0	0	0	0
Arsukibacterium ikkense	0	0	0	0	0	0	0	1	0	0	1	6.85559e-05	1	0.00026398	0	0	0	0	0	0	0	0	0	0	0	0	0	0		Anoxybacillus amylolyticus	0	0	0	0	0	0	0	1	0	0	1	7.22178e-05	1	0.000135619	1	0	0	1	7.22178e-05
Arthrobacter alpinus	0	0	0	0	0	0	0	0	0	0	0	0	0	0	1	0	0	1	6.85559e-05	1	0.00026398	0	0	0	0	0	0	0		Anoxybacillus flavithermus	2	0	0	2	0.000144436	2	0.000271237	2	0	0	2	0.000144436	2	0.000271237	3	0	0	3	0.000216653
Arthrobacter crystallopoietes	0	0	0	0	0	0	0	0	0	0	0	0	0	0	1	0	0	1	6.85559e-05	1	0.00026398	1	0	0	1	6.85559e-05	1	0.00026398		Anoxybacillus gonensis	2	0	0	2	0.000144436	2	0.000271237	0	0	0	0	0	0	0	0	0	0	0	0
Arthrobacter enclensis	0	0	0	0	0	0	0	0	0	0	0	0	0	0	1	0	0	1	6.85559e-05	1	0.00026398	0	0	0	0	0	0	0		Anoxybacillus sp. BCO1	0	0	0	0	0	0	0	0	0	0	0	0	0	0	0	0	0	0	0
Arthrobacter sp. 31Y	0	0	0	0	0	0	0	0	0	0	0	0	0	0	2	0	0	2	0.000137112	2	0.000527961	0	0	0	0	0	0	0		Anoxybacillus sp. P3H1B	1	0	0	1	7.22178e-05	1	0.000135619	0	0	0	0	0	0	0	0	0	0	0	0
Arthrobacter sp. CAL618	0	0	0	0	0	0	0	0	0	0	0	0	0	0	1	0	0	1	6.85559e-05	1	0.00026398	0	0	0	0	0	0	0		Aphanizomenon flos-aquae	7	0	0	7	0.000505525	7	0.00094933	68	0	0	68	0.00491081	68	0.00922206	0	0	0	0	0
Arthrobacter sp. cf158	1	0	0	1	6.85559e-05	1	0.00026398	0	0	0	0	0	0	0	0	0	0	0	0	0	0	0	0	0	0	0	0	0		Apis cerana	0	0	0	0	0	0	0	0	0	0	0	0	0	0	6	0	0	6	0.000433307
Arthrobacter sp. LS16	0	0	0	0	0	0	0	0	0	0	0	0	0	0	1	0	0	1	6.85559e-05	1	0.00026398	0	0	0	0	0	0	0		Apis dorsata	1	0	0	1	7.22178e-05	1	0.000135619	0	0	0	0	0	0	0	0	0	0	0	0
Arthrospira maxima	1	0	0	1	6.85559e-05	1	0.00026398	0	0	0	0	0	0	0	0	0	0	0	0	0	0	0	0	0	0	0	0	0		Aquamicrobium aerolatum	1	0	0	1	7.22178e-05	1	0.000135619	1	0	0	1	7.22178e-05	1	0.000135619	0	0	0	0	0
Arthrospira platensis	8	0	0	8	0.000548447	8	0.00211184	0	0	0	0	0	0	0	2	0	0	2	0.000137112	2	0.000527961	0	0	0	0	0	0	0		Aquaspirillum sp. LM1	0	0	0	0	0	0	0	0	0	0	0	0	0	0	0	0	0	0	0
Arthrospira sp. PCC 8005	0	0	0	0	0	0	0	1	0	0	1	6.85559e-05	1	0.00026398	0	0	0	0	0	0	0	0	0	0	0	0	0	0		Aquifex aeolicus	0	0	0	0	0	0	0	0	0	0	0	0	0	0	15	0	0	15	0.00108327
Arthrospira sp. TJSD091	1	0	0	1	6.85559e-05	1	0.00026398	0	0	0	0	0	0	0	0	0	0	0	0	0	0	0	0	0	0	0	0	0		Aquimarina amphilecti	0	0	0	0	0	0	0	1	0	0	1	7.22178e-05	1	0.000135619	0	0	0	0	0
Asticcacaulis biprosthecium	0	0	0	0	0	0	0	1	0	0	1	6.85559e-05	1	0.00026398	0	0	0	0	0	0	0	0	0	0	0	0	0	0		Aquimarina megaterium	0	0	0	0	0	0	0	1	0	0	1	7.22178e-05	1	0.000135619	0	0	0	0	0
Atta cephalotes	0	0	0	0	0	0	0	0	0	0	0	0	0	0	1	0	0	1	6.85559e-05	1	0.00026398	0	0	0	0	0	0	0		Aquimarina spongiae	1	0	0	1	7.22178e-05	1	0.000135619	0	0	0	0	0	0	0	0	0	0	0	0
Aurantimonas manganoxydans	0	0	0	0	0	0	0	0	0	0	0	0	0	0	0	0	0	0	0	0	0	1	0	0	1	6.85559e-05	1	0.00026398		Arabidopsis thaliana	1	0	0	1	7.22178e-05	1	0.000135619	0	0	0	0	0	0	0	0	0	0	0	0
Aurantimonas sp. USBA 369	0	0	0	0	0	0	0	1	0	0	1	6.85559e-05	1	0.00026398	0	0	0	0	0	0	0	0	0	0	0	0	0	0		Arc I group archaeon ADurb1013_Bin02101	0	0	0	0	0	0	0	28	0	0	28	0.0020221	28	0.00379732	19	0	0	19	0.00137214
Aureimonas altamirensis	0	0	0	0	0	0	0	0	0	0	0	0	0	0	1	0	0	1	6.85559e-05	1	0.00026398	0	0	0	0	0	0	0		Arc I group archaeon B03fssc0709_Meth_Bin005	0	0	0	0	0	0	0	0	0	0	0	0	0	0	25	0	0	25	0.00180545
Aureimonas sp. Leaf324	0	0	0	0	0	0	0	3	0	0	3	0.000205668	3	0.000791941	0	0	0	0	0	0	0	0	0	0	0	0	0	0		Archaeoglobus fulgidus	26	0	0	26	0.00187766	26	0.00352608	53	0	0	53	0.00382754	53	0.00718779	73	0	0	73	0.0052719
Auxenochlorella protothecoides	0	0	0	0	0	0	0	0	0	0	0	0	0	0	0	0	0	0	0	0	0	1	0	0	1	6.85559e-05	1	0.00026398		Archaeoglobus profundus	14	0	0	14	0.00101105	14	0.00189866	7	0	0	7	0.000505525	7	0.00094933	2	0	0	2	0.000144436
Azoarcus olearius	1	0	0	1	6.85559e-05	1	0.00026398	0	0	0	0	0	0	0	0	0	0	0	0	0	0	0	0	0	0	0	0	0		Archaeoglobus sulfaticallidus	0	0	0	0	0	0	0	6	0	0	6	0.000433307	6	0.000813712	10	0	0	10	0.000722178
Azoarcus sp. CIB	0	0	0	0	0	0	0	1	0	0	1	6.85559e-05	1	0.00026398	1	0	0	1	6.85559e-05	1	0.00026398	1	0	0	1	6.85559e-05	1	0.00026398		Archaeoglobus veneficus	18	0	0	18	0.00129992	18	0.00244113	7	0	0	7	0.000505525	7	0.00094933	20	0	0	20	0.00144436
Azohydromonas australica	0	0	0	0	0	0	0	1	0	0	1	6.85559e-05	1	0.00026398	0	0	0	0	0	0	0	0	0	0	0	0	0	0		archaeon 13_1_40CM_2_52_13	1	0	0	1	7.22178e-05	1	0.000135619	0	0	0	0	0	0	0	0	0	0	0	0
Azorhizobium caulinodans	0	0	0	0	0	0	0	1	0	0	1	6.85559e-05	1	0.00026398	0	0	0	0	0	0	0	0	0	0	0	0	0	0		archaeon GW2011_AR1	1	0	0	1	7.22178e-05	1	0.000135619	0	0	0	0	0	0	0	0	0	0	0	0
Azospirillum brasilense	0	0	0	0	0	0	0	2	0	0	2	0.000137112	2	0.000527961	0	0	0	0	0	0	0	0	0	0	0	0	0	0		Archangium gephyra	0	0	0	0	0	0	0	0	0	0	0	0	0	0	3	0	0	3	0.000216653
Azotobacter beijerinckii	0	0	0	0	0	0	0	0	0	0	0	0	0	0	1	0	0	1	6.85559e-05	1	0.00026398	0	0	0	0	0	0	0		Arcobacter butzleri	1	0	0	1	7.22178e-05	1	0.000135619	0	0	0	0	0	0	0	2	0	0	2	0.000144436
Bacillus acidicola	0	0	0	0	0	0	0	1	0	0	1	6.85559e-05	1	0.00026398	0	0	0	0	0	0	0	0	0	0	0	0	0	0		Arcobacter marinus	0	0	0	0	0	0	0	0	0	0	0	0	0	0	1	0	0	1	7.22178e-05
Bacillus acidiproducens	0	0	0	0	0	0	0	0	0	0	0	0	0	0	1	0	0	1	6.85559e-05	1	0.00026398	0	0	0	0	0	0	0		Arcticibacter eurypsychrophilus	0	0	0	0	0	0	0	0	0	0	0	0	0	0	0	0	0	0	0
Bacillus aidingensis	0	0	0	0	0	0	0	0	0	0	0	0	0	0	1	0	0	1	6.85559e-05	1	0.00026398	0	0	0	0	0	0	0		Ardenticatena maritima	4	0	0	4	0.000288871	4	0.000542474	0	0	0	0	0	0	0	0	0	0	0	0
Bacillus akibai	1	0	0	1	6.85559e-05	1	0.00026398	0	0	0	0	0	0	0	1	0	0	1	6.85559e-05	1	0.00026398	0	0	0	0	0	0	0		Arenibacter latericius	0	0	0	0	0	0	0	0	0	0	0	0	0	0	3	0	0	3	0.000216653
Bacillus alcalophilus	0	0	0	0	0	0	0	1	0	0	1	6.85559e-05	1	0.00026398	0	0	0	0	0	0	0	0	0	0	0	0	0	0		Arenibacter sp. C-21	0	0	0	0	0	0	0	0	0	0	0	0	0	0	1	0	0	1	7.22178e-05
Bacillus alkalitelluris	1	0	0	1	6.85559e-05	1	0.00026398	0	0	0	0	0	0	0	0	0	0	0	0	0	0	0	0	0	0	0	0	0		Armatimonadetes bacterium 13_1_40CM_3_65_7	0	0	0	0	0	0	0	1	0	0	1	7.22178e-05	1	0.000135619	1	0	0	1	7.22178e-05
Bacillus alveayuensis	2	0	0	2	0.000137112	2	0.000527961	0	0	0	0	0	0	0	2	0	0	2	0.000137112	2	0.000527961	0	0	0	0	0	0	0		Armatimonadetes bacterium 13_1_40CM_64_14	0	0	0	0	0	0	0	0	0	0	0	0	0	0	0	0	0	0	0
Bacillus amyloliquefaciens	0	0	0	0	0	0	0	1	0	0	1	6.85559e-05	1	0.00026398	3	0	0	3	0.000205668	3	0.000791941	1	0	0	1	6.85559e-05	1	0.00026398		Armatimonadetes bacterium CG2_30_59_28	0	0	0	0	0	0	0	3	0	0	3	0.000216653	3	0.000406856	1	0	0	1	7.22178e-05
Bacillus andreraoultii	4	0	0	4	0.000274224	4	0.00105592	2	0	0	2	0.000137112	2	0.000527961	1	0	0	1	6.85559e-05	1	0.00026398	2	0	0	2	0.000137112	2	0.000527961		Armatimonadetes bacterium CG2_30_66_41	0	0	0	0	0	0	0	0	0	0	0	0	0	0	0	0	0	0	0
Bacillus anthracis	0	0	0	0	0	0	0	0	0	0	0	0	0	0	0	0	0	0	0	0	0	1	0	0	1	6.85559e-05	1	0.00026398		Armatimonadetes bacterium CSP1-3	0	0	0	0	0	0	0	3	0	0	3	0.000216653	3	0.000406856	0	0	0	0	0
Bacillus aquimaris	1	0	0	1	6.85559e-05	1	0.00026398	0	0	0	0	0	0	0	1	0	0	1	6.85559e-05	1	0.00026398	0	0	0	0	0	0	0		Armatimonadetes bacterium DC	0	0	0	0	0	0	0	0	0	0	0	0	0	0	2	0	0	2	0.000144436
Bacillus azotoformans	2	0	0	2	0.000137112	2	0.000527961	8	0	0	8	0.000548447	8	0.00211184	1	0	0	1	6.85559e-05	1	0.00026398	1	0	0	1	6.85559e-05	1	0.00026398		Armatimonadetes bacterium GBS	8	0	0	8	0.000577742	8	0.00108495	0	0	0	0	0	0	0	0	0	0	0	0
Bacillus badius	0	0	0	0	0	0	0	0	0	0	0	0	0	0	1	0	0	1	6.85559e-05	1	0.00026398	1	0	0	1	6.85559e-05	1	0.00026398		Arthrobacter alpinus	0	0	0	0	0	0	0	0	0	0	0	0	0	0	7	0	0	7	0.000505525
Bacillus bataviensis	1	0	0	1	6.85559e-05	1	0.00026398	2	0	0	2	0.000137112	2	0.000527961	1	0	0	1	6.85559e-05	1	0.00026398	0	0	0	0	0	0	0		Arthrobacter enclensis	0	0	0	0	0	0	0	0	0	0	0	0	0	0	1	0	0	1	7.22178e-05
Bacillus bogoriensis	0	0	0	0	0	0	0	1	0	0	1	6.85559e-05	1	0.00026398	1	0	0	1	6.85559e-05	1	0.00026398	0	0	0	0	0	0	0		Arthrobacter sp. 31Y	0	0	0	0	0	0	0	0	0	0	0	0	0	0	4	0	0	4	0.000288871
Bacillus caseinilyticus	0	0	0	0	0	0	0	1	0	0	1	6.85559e-05	1	0.00026398	0	0	0	0	0	0	0	0	0	0	0	0	0	0		Arthrobacter sp. cf158	1	0	0	1	7.22178e-05	1	0.000135619	0	0	0	0	0	0	0	0	0	0	0	0
Bacillus cereus	5	0	0	5	0.00034278	5	0.0013199	5	0	0	5	0.00034278	5	0.0013199	11	0	0	11	0.000754115	11	0.00290378	18	0	0	18	0.00123401	18	0.00475165		Arthrobacter sp. Hiyo8	0	0	0	0	0	0	0	0	0	0	0	0	0	0	1	0	0	1	7.22178e-05
Bacillus chagannorensis	0	0	0	0	0	0	0	0	0	0	0	0	0	0	2	0	0	2	0.000137112	2	0.000527961	0	0	0	0	0	0	0		Arthrobacter sp. OV608	0	0	0	0	0	0	0	0	0	0	0	0	0	0	1	0	0	1	7.22178e-05
Bacillus cihuensis	1	0	0	1	6.85559e-05	1	0.00026398	1	0	0	1	6.85559e-05	1	0.00026398	0	0	0	0	0	0	0	0	0	0	0	0	0	0		Arthrobacter woluwensis	0	0	0	0	0	0	0	0	0	0	0	0	0	0	1	0	0	1	7.22178e-05
Bacillus clausii	0	0	0	0	0	0	0	0	0	0	0	0	0	0	2	0	0	2	0.000137112	2	0.000527961	0	0	0	0	0	0	0		Arthrospira maxima	1	0	0	1	7.22178e-05	1	0.000135619	0	0	0	0	0	0	0	0	0	0	0	0
Bacillus coagulans	2	0	0	2	0.000137112	2	0.000527961	13	0	0	13	0.000891227	13	0.00343175	2	0	0	2	0.000137112	2	0.000527961	21	0	0	21	0.00143967	21	0.00554359		Arthrospira platensis	19	0	0	19	0.00137214	19	0.00257675	0	0	0	0	0	0	0	6	0	0	6	0.000433307
Bacillus coahuilensis	0	0	0	0	0	0	0	0	0	0	0	0	0	0	1	0	0	1	6.85559e-05	1	0.00026398	0	0	0	0	0	0	0		Asaccharospora irregularis	0	0	0	0	0	0	0	0	0	0	0	0	0	0	1	0	0	1	7.22178e-05
Bacillus daliensis	1	0	0	1	6.85559e-05	1	0.00026398	0	0	0	0	0	0	0	0	0	0	0	0	0	0	0	0	0	0	0	0	0		Asticcacaulis benevestitus	1	0	0	1	7.22178e-05	1	0.000135619	0	0	0	0	0	0	0	0	0	0	0	0
Bacillus drentensis	0	0	0	0	0	0	0	0	0	0	0	0	0	0	1	0	0	1	6.85559e-05	1	0.00026398	0	0	0	0	0	0	0		Asticcacaulis biprosthecium	0	0	0	0	0	0	0	0	0	0	0	0	0	0	1	0	0	1	7.22178e-05
Bacillus eiseniae	0	0	0	0	0	0	0	0	0	0	0	0	0	0	2	0	0	2	0.000137112	2	0.000527961	0	0	0	0	0	0	0		Astyanax mexicanus	0	0	0	0	0	0	0	1	0	0	1	7.22178e-05	1	0.000135619	0	0	0	0	0
Bacillus endophyticus	1	0	0	1	6.85559e-05	1	0.00026398	0	0	0	0	0	0	0	1	0	0	1	6.85559e-05	1	0.00026398	0	0	0	0	0	0	0		Atopobium fossor	0	0	0	0	0	0	0	0	0	0	0	0	0	0	1	0	0	1	7.22178e-05
Bacillus firmus	4	0	0	4	0.000274224	4	0.00105592	1	0	0	1	6.85559e-05	1	0.00026398	2	0	0	2	0.000137112	2	0.000527961	0	0	0	0	0	0	0		Atopobium sp. oral taxon 810	0	0	0	0	0	0	0	0	0	0	0	0	0	0	2	0	0	2	0.000144436
Bacillus flexus	2	0	0	2	0.000137112	2	0.000527961	0	0	0	0	0	0	0	0	0	0	0	0	0	0	0	0	0	0	0	0	0		Atopostipes suicloacalis	0	0	0	0	0	0	0	0	0	0	0	0	0	0	0	0	0	0	0
Bacillus fumarioli	0	0	0	0	0	0	0	0	0	0	0	0	0	0	2	0	0	2	0.000137112	2	0.000527961	0	0	0	0	0	0	0		Atta cephalotes	0	0	0	0	0	0	0	0	0	0	0	0	0	0	1	0	0	1	7.22178e-05
Bacillus ginsengihumi	0	0	0	0	0	0	0	0	0	0	0	0	0	0	0	0	0	0	0	0	0	2	0	0	2	0.000137112	2	0.000527961		Aureimonas sp. AU4	0	0	0	0	0	0	0	2	0	0	2	0.000144436	2	0.000271237	0	0	0	0	0
Bacillus hemicellulosilyticus	0	0	0	0	0	0	0	0	0	0	0	0	0	0	2	0	0	2	0.000137112	2	0.000527961	0	0	0	0	0	0	0		Aureimonas sp. Leaf324	0	0	0	0	0	0	0	7	0	0	7	0.000505525	7	0.00094933	0	0	0	0	0
Bacillus horikoshii	0	0	0	0	0	0	0	0	0	0	0	0	0	0	2	0	0	2	0.000137112	2	0.000527961	0	0	0	0	0	0	0		Aureimonas sp. N4	0	0	0	0	0	0	0	0	0	0	0	0	0	0	1	0	0	1	7.22178e-05
Bacillus indicus	0	0	0	0	0	0	0	0	0	0	0	0	0	0	3	0	0	3	0.000205668	3	0.000791941	0	0	0	0	0	0	0		Azoarcus olearius	6	0	0	6	0.000433307	6	0.000813712	0	0	0	0	0	0	0	0	0	0	0	0
Bacillus jeotgali	0	0	0	0	0	0	0	1	0	0	1	6.85559e-05	1	0.00026398	0	0	0	0	0	0	0	0	0	0	0	0	0	0		Azoarcus sp. CIB	0	0	0	0	0	0	0	0	0	0	0	0	0	0	3	0	0	3	0.000216653
Bacillus lentus	1	0	0	1	6.85559e-05	1	0.00026398	0	0	0	0	0	0	0	0	0	0	0	0	0	0	0	0	0	0	0	0	0		Azoarcus sp. KH32C	0	0	0	0	0	0	0	0	0	0	0	0	0	0	2	0	0	2	0.000144436
Bacillus licheniformis	0	0	0	0	0	0	0	0	0	0	0	0	0	0	1	0	0	1	6.85559e-05	1	0.00026398	0	0	0	0	0	0	0		Azohydromonas australica	0	0	0	0	0	0	0	0	0	0	0	0	0	0	1	0	0	1	7.22178e-05
Bacillus ligniniphilus	0	0	0	0	0	0	0	0	0	0	0	0	0	0	0	0	0	0	0	0	0	1	0	0	1	6.85559e-05	1	0.00026398		Azospira oryzae	0	0	0	0	0	0	0	1	0	0	1	7.22178e-05	1	0.000135619	0	0	0	0	0
Bacillus marisflavi	0	0	0	0	0	0	0	1	0	0	1	6.85559e-05	1	0.00026398	0	0	0	0	0	0	0	0	0	0	0	0	0	0		Azospirillum brasilense	1	0	0	1	7.22178e-05	1	0.000135619	5	0	0	5	0.000361089	5	0.000678093	1	0	0	1	7.22178e-05
Bacillus massilioanorexius	1	0	0	1	6.85559e-05	1	0.00026398	0	0	0	0	0	0	0	0	0	0	0	0	0	0	0	0	0	0	0	0	0		Azospirillum lipoferum	0	0	0	0	0	0	0	0	0	0	0	0	0	0	0	0	0	0	0
Bacillus massilionigeriensis	0	0	0	0	0	0	0	1	0	0	1	6.85559e-05	1	0.00026398	0	0	0	0	0	0	0	0	0	0	0	0	0	0		Azospirillum sp. 47_25	0	0	0	0	0	0	0	0	0	0	0	0	0	0	1	0	0	1	7.22178e-05
Bacillus megaterium	1	0	0	1	6.85559e-05	1	0.00026398	1	0	0	1	6.85559e-05	1	0.00026398	1	0	0	1	6.85559e-05	1	0.00026398	3	0	0	3	0.000205668	3	0.000791941		Azotobacter vinelandii	1	0	0	1	7.22178e-05	1	0.000135619	0	0	0	0	0	0	0	0	0	0	0	0
Bacillus mojavensis	0	0	0	0	0	0	0	0	0	0	0	0	0	0	1	0	0	1	6.85559e-05	1	0.00026398	0	0	0	0	0	0	0		Bacillus acidiproducens	0	0	0	0	0	0	0	1	0	0	1	7.22178e-05	1	0.000135619	1	0	0	1	7.22178e-05
Bacillus muralis	2	0	0	2	0.000137112	2	0.000527961	0	0	0	0	0	0	0	1	0	0	1	6.85559e-05	1	0.00026398	0	0	0	0	0	0	0		Bacillus aidingensis	0	0	0	0	0	0	0	1	0	0	1	7.22178e-05	1	0.000135619	0	0	0	0	0
Bacillus niacini	2	0	0	2	0.000137112	2	0.000527961	1	0	0	1	6.85559e-05	1	0.00026398	2	0	0	2	0.000137112	2	0.000527961	2	0	0	2	0.000137112	2	0.000527961		Bacillus akibai	0	0	0	0	0	0	0	3	0	0	3	0.000216653	3	0.000406856	3	0	0	3	0.000216653
Bacillus niameyensis	0	0	0	0	0	0	0	0	0	0	0	0	0	0	1	0	0	1	6.85559e-05	1	0.00026398	0	0	0	0	0	0	0		Bacillus alkalitelluris	1	0	0	1	7.22178e-05	1	0.000135619	0	0	0	0	0	0	0	0	0	0	0	0
Bacillus oleronius	0	0	0	0	0	0	0	0	0	0	0	0	0	0	0	0	0	0	0	0	0	2	0	0	2	0.000137112	2	0.000527961		Bacillus alveayuensis	4	0	0	4	0.000288871	4	0.000542474	2	0	0	2	0.000144436	2	0.000271237	3	0	0	3	0.000216653
Bacillus oryziterrae	2	0	0	2	0.000137112	2	0.000527961	0	0	0	0	0	0	0	0	0	0	0	0	0	0	0	0	0	0	0	0	0		Bacillus amyloliquefaciens	0	0	0	0	0	0	0	2	0	0	2	0.000144436	2	0.000271237	6	0	0	6	0.000433307
Bacillus patagoniensis	0	0	0	0	0	0	0	0	0	0	0	0	0	0	1	0	0	1	6.85559e-05	1	0.00026398	0	0	0	0	0	0	0		Bacillus andreraoultii	2	0	0	2	0.000144436	2	0.000271237	6	0	0	6	0.000433307	6	0.000813712	0	0	0	0	0
Bacillus persicus	1	0	0	1	6.85559e-05	1	0.00026398	0	0	0	0	0	0	0	0	0	0	0	0	0	0	0	0	0	0	0	0	0		Bacillus anthracis	0	0	0	0	0	0	0	2	0	0	2	0.000144436	2	0.000271237	1	0	0	1	7.22178e-05
Bacillus pseudofirmus	1	0	0	1	6.85559e-05	1	0.00026398	0	0	0	0	0	0	0	0	0	0	0	0	0	0	0	0	0	0	0	0	0		Bacillus aquimaris	5	0	0	5	0.000361089	5	0.000678093	1	0	0	1	7.22178e-05	1	0.000135619	0	0	0	0	0
Bacillus pumilus	2	0	0	2	0.000137112	2	0.000527961	0	0	0	0	0	0	0	1	0	0	1	6.85559e-05	1	0.00026398	0	0	0	0	0	0	0		Bacillus aryabhattai	1	0	0	1	7.22178e-05	1	0.000135619	1	0	0	1	7.22178e-05	1	0.000135619	0	0	0	0	0
Bacillus shackletonii	0	0	0	0	0	0	0	2	0	0	2	0.000137112	2	0.000527961	0	0	0	0	0	0	0	0	0	0	0	0	0	0		Bacillus aurantiacus	1	0	0	1	7.22178e-05	1	0.000135619	0	0	0	0	0	0	0	0	0	0	0	0
Bacillus simplex	3	0	0	3	0.000205668	3	0.000791941	6	0	0	6	0.000411336	6	0.00158388	1	0	0	1	6.85559e-05	1	0.00026398	0	0	0	0	0	0	0		Bacillus azotoformans	0	0	0	0	0	0	0	22	0	0	22	0.00158879	22	0.00298361	3	0	0	3	0.000216653
Bacillus sinesaloumensis	2	0	0	2	0.000137112	2	0.000527961	1	0	0	1	6.85559e-05	1	0.00026398	0	0	0	0	0	0	0	0	0	0	0	0	0	0		Bacillus badius	1	0	0	1	7.22178e-05	1	0.000135619	0	0	0	0	0	0	0	3	0	0	3	0.000216653
Bacillus smithii	0	0	0	0	0	0	0	0	0	0	0	0	0	0	0	0	0	0	0	0	0	1	0	0	1	6.85559e-05	1	0.00026398		Bacillus bataviensis	0	0	0	0	0	0	0	2	0	0	2	0.000144436	2	0.000271237	2	0	0	2	0.000144436
Bacillus solimangrovi	0	0	0	0	0	0	0	1	0	0	1	6.85559e-05	1	0.00026398	0	0	0	0	0	0	0	0	0	0	0	0	0	0		Bacillus beveridgei	0	0	0	0	0	0	0	0	0	0	0	0	0	0	3	0	0	3	0.000216653
Bacillus sp. 123MFChir2	2	0	0	2	0.000137112	2	0.000527961	0	0	0	0	0	0	0	0	0	0	0	0	0	0	0	0	0	0	0	0	0		Bacillus bogoriensis	2	0	0	2	0.000144436	2	0.000271237	0	0	0	0	0	0	0	0	0	0	0	0
Bacillus sp. 1NLA3E	2	0	0	2	0.000137112	2	0.000527961	0	0	0	0	0	0	0	0	0	0	0	0	0	0	0	0	0	0	0	0	0		Bacillus boroniphilus	0	0	0	0	0	0	0	1	0	0	1	7.22178e-05	1	0.000135619	0	0	0	0	0
Bacillus sp. 522_BSPC	0	0	0	0	0	0	0	0	0	0	0	0	0	0	1	0	0	1	6.85559e-05	1	0.00026398	0	0	0	0	0	0	0		Bacillus campisalis	0	0	0	0	0	0	0	1	0	0	1	7.22178e-05	1	0.000135619	0	0	0	0	0
Bacillus sp. FJAT-27916	0	0	0	0	0	0	0	3	0	0	3	0.000205668	3	0.000791941	0	0	0	0	0	0	0	0	0	0	0	0	0	0		Bacillus caseinilyticus	0	0	0	0	0	0	0	1	0	0	1	7.22178e-05	1	0.000135619	2	0	0	2	0.000144436
Bacillus sp. FJAT-29937	0	0	0	0	0	0	0	0	0	0	0	0	0	0	0	0	0	0	0	0	0	1	0	0	1	6.85559e-05	1	0.00026398		Bacillus cecembensis	2	0	0	2	0.000144436	2	0.000271237	0	0	0	0	0	0	0	0	0	0	0	0
Bacillus sp. J33	1	0	0	1	6.85559e-05	1	0.00026398	0	0	0	0	0	0	0	0	0	0	0	0	0	0	0	0	0	0	0	0	0		Bacillus cellulosilyticus	2	0	0	2	0.000144436	2	0.000271237	0	0	0	0	0	0	0	0	0	0	0	0
Bacillus sp. LL01	0	0	0	0	0	0	0	1	0	0	1	6.85559e-05	1	0.00026398	0	0	0	0	0	0	0	0	0	0	0	0	0	0		Bacillus cereus	9	0	0	9	0.00064996	9	0.00122057	8	0	0	8	0.000577742	8	0.00108495	37	0	0	37	0.00267206
Bacillus sp. MUM 13	0	0	0	0	0	0	0	1	0	0	1	6.85559e-05	1	0.00026398	0	0	0	0	0	0	0	0	0	0	0	0	0	0		Bacillus chagannorensis	1	0	0	1	7.22178e-05	1	0.000135619	1	0	0	1	7.22178e-05	1	0.000135619	3	0	0	3	0.000216653
Bacillus sp. OxB-1	0	0	0	0	0	0	0	0	0	0	0	0	0	0	0	0	0	0	0	0	0	1	0	0	1	6.85559e-05	1	0.00026398		Bacillus cihuensis	1	0	0	1	7.22178e-05	1	0.000135619	0	0	0	0	0	0	0	0	0	0	0	0
Bacillus sp. SG-1	0	0	0	0	0	0	0	1	0	0	1	6.85559e-05	1	0.00026398	0	0	0	0	0	0	0	0	0	0	0	0	0	0		Bacillus clausii	1	0	0	1	7.22178e-05	1	0.000135619	0	0	0	0	0	0	0	5	0	0	5	0.000361089
Bacillus sp. SGD-V-76	0	0	0	0	0	0	0	0	0	0	0	0	0	0	2	0	0	2	0.000137112	2	0.000527961	0	0	0	0	0	0	0		Bacillus coagulans	6	0	0	6	0.000433307	6	0.000813712	16	0	0	16	0.00115548	16	0.0021699	5	0	0	5	0.000361089
Bacillus stratosphericus	0	0	0	0	0	0	0	0	0	0	0	0	0	0	1	0	0	1	6.85559e-05	1	0.00026398	3	0	0	3	0.000205668	3	0.000791941		Bacillus coahuilensis	0	0	0	0	0	0	0	2	0	0	2	0.000144436	2	0.000271237	3	0	0	3	0.000216653
Bacillus subtilis	5	0	0	5	0.00034278	5	0.0013199	2	0	0	2	0.000137112	2	0.000527961	5	0	0	5	0.00034278	5	0.0013199	0	0	0	0	0	0	0		Bacillus cytotoxicus	1	0	0	1	7.22178e-05	1	0.000135619	0	0	0	0	0	0	0	0	0	0	0	0
Bacillus subtilis group	0	0	0	0	0	0	0	0	0	0	0	0	0	0	0	0	0	0	0	0	0	1	0	0	1	6.85559e-05	1	0.00026398		Bacillus dakarensis	0	0	0	0	0	0	0	0	0	0	0	0	0	0	1	0	0	1	7.22178e-05
Bacillus subtilis subsp. spizizenii	1	0	0	1	6.85559e-05	1	0.00026398	0	0	0	0	0	0	0	0	0	0	0	0	0	0	0	0	0	0	0	0	0		Bacillus drentensis	0	0	0	0	0	0	0	0	0	0	0	0	0	0	1	0	0	1	7.22178e-05
Bacillus thermoamylovorans	1	0	0	1	6.85559e-05	1	0.00026398	1	0	0	1	6.85559e-05	1	0.00026398	0	0	0	0	0	0	0	0	0	0	0	0	0	0		Bacillus eiseniae	0	0	0	0	0	0	0	0	0	0	0	0	0	0	2	0	0	2	0.000144436
Bacillus thuringiensis	3	0	0	3	0.000205668	3	0.000791941	0	0	0	0	0	0	0	0	0	0	0	0	0	0	0	0	0	0	0	0	0		Bacillus endophyticus	1	0	0	1	7.22178e-05	1	0.000135619	0	0	0	0	0	0	0	1	0	0	1	7.22178e-05
Bacillus toyonensis	0	0	0	0	0	0	0	0	0	0	0	0	0	0	0	0	0	0	0	0	0	16	0	0	16	0.00109689	16	0.00422369		Bacillus fastidiosus	0	0	0	0	0	0	0	0	0	0	0	0	0	0	1	0	0	1	7.22178e-05
Bacillus tuaregi	0	0	0	0	0	0	0	0	0	0	0	0	0	0	1	0	0	1	6.85559e-05	1	0.00026398	0	0	0	0	0	0	0		Bacillus firmus	8	0	0	8	0.000577742	8	0.00108495	0	0	0	0	0	0	0	7	0	0	7	0.000505525
Bacillus vallismortis	1	0	0	1	6.85559e-05	1	0.00026398	0	0	0	0	0	0	0	0	0	0	0	0	0	0	0	0	0	0	0	0	0		Bacillus flexus	4	0	0	4	0.000288871	4	0.000542474	0	0	0	0	0	0	0	0	0	0	0	0
Bacillus wakoensis	1	0	0	1	6.85559e-05	1	0.00026398	0	0	0	0	0	0	0	0	0	0	0	0	0	0	0	0	0	0	0	0	0		Bacillus fordii	0	0	0	0	0	0	0	0	0	0	0	0	0	0	0	0	0	0	0
bacterium BRH_c32	0	0	0	0	0	0	0	0	0	0	0	0	0	0	1	0	0	1	6.85559e-05	1	0.00026398	0	0	0	0	0	0	0		Bacillus fumarioli	0	0	0	0	0	0	0	1	0	0	1	7.22178e-05	1	0.000135619	0	0	0	0	0
Bacteroidales bacterium 45-6	0	0	0	0	0	0	0	0	0	0	0	0	0	0	1	0	0	1	6.85559e-05	1	0.00026398	0	0	0	0	0	0	0		Bacillus galactosidilyticus	0	0	0	0	0	0	0	0	0	0	0	0	0	0	1	0	0	1	7.22178e-05
Bacteroides coprosuis	0	0	0	0	0	0	0	0	0	0	0	0	0	0	1	0	0	1	6.85559e-05	1	0.00026398	0	0	0	0	0	0	0		Bacillus glycinifermentans	0	0	0	0	0	0	0	1	0	0	1	7.22178e-05	1	0.000135619	0	0	0	0	0
Bacteroides fragilis	2	0	0	2	0.000137112	2	0.000527961	0	0	0	0	0	0	0	0	0	0	0	0	0	0	4	0	0	4	0.000274224	4	0.00105592		Bacillus gottheilii	1	0	0	1	7.22178e-05	1	0.000135619	0	0	0	0	0	0	0	0	0	0	0	0
Bacteroides ihuae	0	0	0	0	0	0	0	0	0	0	0	0	0	0	2	0	0	2	0.000137112	2	0.000527961	0	0	0	0	0	0	0		Bacillus hemicellulosilyticus	1	0	0	1	7.22178e-05	1	0.000135619	0	0	0	0	0	0	0	0	0	0	0	0
Bacteroides nordii	0	0	0	0	0	0	0	0	0	0	0	0	0	0	1	0	0	1	6.85559e-05	1	0.00026398	0	0	0	0	0	0	0		Bacillus horikoshii	0	0	0	0	0	0	0	1	0	0	1	7.22178e-05	1	0.000135619	1	0	0	1	7.22178e-05
Bacteroides ovatus	0	0	0	0	0	0	0	2	0	0	2	0.000137112	2	0.000527961	1	0	0	1	6.85559e-05	1	0.00026398	0	0	0	0	0	0	0		Bacillus indicus	0	0	0	0	0	0	0	0	0	0	0	0	0	0	4	0	0	4	0.000288871
Bacteroides pyogenes	0	0	0	0	0	0	0	1	0	0	1	6.85559e-05	1	0.00026398	0	0	0	0	0	0	0	0	0	0	0	0	0	0		Bacillus jeotgali	0	0	0	0	0	0	0	1	0	0	1	7.22178e-05	1	0.000135619	1	0	0	1	7.22178e-05
Bacteroides salyersiae	0	0	0	0	0	0	0	1	0	0	1	6.85559e-05	1	0.00026398	0	0	0	0	0	0	0	0	0	0	0	0	0	0		Bacillus kribbensis	0	0	0	0	0	0	0	0	0	0	0	0	0	0	1	0	0	1	7.22178e-05
Bacteroides sartorii	0	0	0	0	0	0	0	0	0	0	0	0	0	0	0	0	0	0	0	0	0	1	0	0	1	6.85559e-05	1	0.00026398		Bacillus kwashiorkori	1	0	0	1	7.22178e-05	1	0.000135619	0	0	0	0	0	0	0	1	0	0	1	7.22178e-05
Bacteroides sp. CAG:1076	0	0	0	0	0	0	0	0	0	0	0	0	0	0	1	0	0	1	6.85559e-05	1	0.00026398	0	0	0	0	0	0	0		Bacillus lehensis	0	0	0	0	0	0	0	0	0	0	0	0	0	0	2	0	0	2	0.000144436
Bacteroides sp. SM1_62	0	0	0	0	0	0	0	1	0	0	1	6.85559e-05	1	0.00026398	0	0	0	0	0	0	0	0	0	0	0	0	0	0		Bacillus lentus	0	0	0	0	0	0	0	0	0	0	0	0	0	0	0	0	0	0	0
Bacteroides sp. SM23_62	0	0	0	0	0	0	0	0	0	0	0	0	0	0	5	0	0	5	0.00034278	5	0.0013199	0	0	0	0	0	0	0		Bacillus licheniformis	1	0	0	1	7.22178e-05	1	0.000135619	0	0	0	0	0	0	0	1	0	0	1	7.22178e-05
Bacteroides sp. SM23_62_1	0	0	0	0	0	0	0	1	0	0	1	6.85559e-05	1	0.00026398	0	0	0	0	0	0	0	0	0	0	0	0	0	0		Bacillus mannanilyticus	0	0	0	0	0	0	0	0	0	0	0	0	0	0	0	0	0	0	0
Bacteroides thetaiotaomicron	2	0	0	2	0.000137112	2	0.000527961	0	0	0	0	0	0	0	4	0	0	4	0.000274224	4	0.00105592	1	0	0	1	6.85559e-05	1	0.00026398		Bacillus marisflavi	4	0	0	4	0.000288871	4	0.000542474	0	0	0	0	0	0	0	1	0	0	1	7.22178e-05
Bacteroides uniformis	1	0	0	1	6.85559e-05	1	0.00026398	0	0	0	0	0	0	0	0	0	0	0	0	0	0	0	0	0	0	0	0	0		Bacillus massiliogorillae	0	0	0	0	0	0	0	0	0	0	0	0	0	0	1	0	0	1	7.22178e-05
Bacteroidetes bacterium GWA2_40_15	0	0	0	0	0	0	0	0	0	0	0	0	0	0	2	0	0	2	0.000137112	2	0.000527961	0	0	0	0	0	0	0		Bacillus massilionigeriensis	0	0	0	0	0	0	0	1	0	0	1	7.22178e-05	1	0.000135619	0	0	0	0	0
Bacteroidetes bacterium GWF2_49_14	0	0	0	0	0	0	0	0	0	0	0	0	0	0	1	0	0	1	6.85559e-05	1	0.00026398	0	0	0	0	0	0	0		Bacillus massiliosenegalensis	0	0	0	0	0	0	0	0	0	0	0	0	0	0	1	0	0	1	7.22178e-05
Bartonella bacilliformis	1	0	0	1	6.85559e-05	1	0.00026398	0	0	0	0	0	0	0	0	0	0	0	0	0	0	0	0	0	0	0	0	0		Bacillus megaterium	0	0	0	0	0	0	0	4	0	0	4	0.000288871	4	0.000542474	1	0	0	1	7.22178e-05
Bartonella schoenbuchensis	0	0	0	0	0	0	0	0	0	0	0	0	0	0	1	0	0	1	6.85559e-05	1	0.00026398	0	0	0	0	0	0	0		Bacillus mojavensis	1	0	0	1	7.22178e-05	1	0.000135619	0	0	0	0	0	0	0	0	0	0	0	0
Bavariicoccus seileri	0	0	0	0	0	0	0	1	0	0	1	6.85559e-05	1	0.00026398	0	0	0	0	0	0	0	0	0	0	0	0	0	0		Bacillus muralis	0	0	0	0	0	0	0	0	0	0	0	0	0	0	3	0	0	3	0.000216653
Bdellovibrio bacteriovorus	0	0	0	0	0	0	0	0	0	0	0	0	0	0	1	0	0	1	6.85559e-05	1	0.00026398	1	0	0	1	6.85559e-05	1	0.00026398		Bacillus mycoides	0	0	0	0	0	0	0	0	0	0	0	0	0	0	2	0	0	2	0.000144436
Bdellovibrionales bacterium GWA1_52_35	2	0	0	2	0.000137112	2	0.000527961	0	0	0	0	0	0	0	0	0	0	0	0	0	0	0	0	0	0	0	0	0		Bacillus niacini	3	0	0	3	0.000216653	3	0.000406856	2	0	0	2	0.000144436	2	0.000271237	0	0	0	0	0
Beggiatoa alba	0	0	0	0	0	0	0	0	0	0	0	0	0	0	0	0	0	0	0	0	0	1	0	0	1	6.85559e-05	1	0.00026398		Bacillus oceanisediminis	0	0	0	0	0	0	0	0	0	0	0	0	0	0	2	0	0	2	0.000144436
Beggiatoa sp. PS	1	0	0	1	6.85559e-05	1	0.00026398	0	0	0	0	0	0	0	0	0	0	0	0	0	0	0	0	0	0	0	0	0		Bacillus paralicheniformis	0	0	0	0	0	0	0	0	0	0	0	0	0	0	1	0	0	1	7.22178e-05
Beijerinckia indica	0	0	0	0	0	0	0	0	0	0	0	0	0	0	2	0	0	2	0.000137112	2	0.000527961	0	0	0	0	0	0	0		Bacillus persicus	1	0	0	1	7.22178e-05	1	0.000135619	0	0	0	0	0	0	0	0	0	0	0	0
Beijerinckia sp. 28-YEA-48	0	0	0	0	0	0	0	0	0	0	0	0	0	0	0	0	0	0	0	0	0	1	0	0	1	6.85559e-05	1	0.00026398		Bacillus pseudofirmus	0	0	0	0	0	0	0	0	0	0	0	0	0	0	2	0	0	2	0.000144436
Belliella baltica	0	0	0	0	0	0	0	0	0	0	0	0	0	0	2	0	0	2	0.000137112	2	0.000527961	0	0	0	0	0	0	0		Bacillus pumilus	3	0	0	3	0.000216653	3	0.000406856	1	0	0	1	7.22178e-05	1	0.000135619	3	0	0	3	0.000216653
Bellilinea caldifistulae	0	0	0	0	0	0	0	0	0	0	0	0	0	0	3	0	0	3	0.000205668	3	0.000791941	0	0	0	0	0	0	0		Bacillus rubiinfantis	1	0	0	1	7.22178e-05	1	0.000135619	0	0	0	0	0	0	0	0	0	0	0	0
Belnapia moabensis	0	0	0	0	0	0	0	0	0	0	0	0	0	0	1	0	0	1	6.85559e-05	1	0.00026398	0	0	0	0	0	0	0		Bacillus safensis	0	0	0	0	0	0	0	1	0	0	1	7.22178e-05	1	0.000135619	0	0	0	0	0
Beta vulgaris subsp. vulgaris	0	0	0	0	0	0	0	0	0	0	0	0	0	0	0	0	0	0	0	0	0	4	0	0	4	0.000274224	4	0.00105592		Bacillus shackletonii	0	0	0	0	0	0	0	4	0	0	4	0.000288871	4	0.000542474	0	0	0	0	0
Betaproteobacteria bacterium 13_1_20CM_3_63_8	0	0	0	0	0	0	0	0	0	0	0	0	0	0	2	0	0	2	0.000137112	2	0.000527961	0	0	0	0	0	0	0		Bacillus simplex	7	0	0	7	0.000505525	7	0.00094933	5	0	0	5	0.000361089	5	0.000678093	1	0	0	1	7.22178e-05
Betaproteobacteria bacterium RBG_16_64_18	0	0	0	0	0	0	0	3	0	0	3	0.000205668	3	0.000791941	0	0	0	0	0	0	0	0	0	0	0	0	0	0		Bacillus smithii	1	0	0	1	7.22178e-05	1	0.000135619	0	0	0	0	0	0	0	1	0	0	1	7.22178e-05
Betaproteobacteria bacterium RIFCSPLOWO2_02_67_12	0	0	0	0	0	0	0	0	0	0	0	0	0	0	2	0	0	2	0.000137112	2	0.000527961	0	0	0	0	0	0	0		Bacillus solimangrovi	0	0	0	0	0	0	0	1	0	0	1	7.22178e-05	1	0.000135619	0	0	0	0	0
Betaproteobacteria bacterium RIFCSPLOWO2_02_FULL_67_26	1	0	0	1	6.85559e-05	1	0.00026398	0	0	0	0	0	0	0	0	0	0	0	0	0	0	0	0	0	0	0	0	0		Bacillus sp. 17376	0	0	0	0	0	0	0	0	0	0	0	0	0	0	0	0	0	0	0
Betaproteobacteria bacterium RIFCSPLOWO2_12_FULL_62_58	0	0	0	0	0	0	0	7	0	0	7	0.000479892	7	0.00184786	0	0	0	0	0	0	0	0	0	0	0	0	0	0		Bacillus sp. 1NLA3E	0	0	0	0	0	0	0	1	0	0	1	7.22178e-05	1	0.000135619	0	0	0	0	0
Betaproteobacteria bacterium RIFCSPLOWO2_12_FULL_65_14	0	0	0	0	0	0	0	0	0	0	0	0	0	0	3	0	0	3	0.000205668	3	0.000791941	6	0	0	6	0.000411336	6	0.00158388		Bacillus sp. 2_A_57_CT2	0	0	0	0	0	0	0	0	0	0	0	0	0	0	0	0	0	0	0
Bifidobacterium animalis subsp. lactis	0	0	0	0	0	0	0	1	0	0	1	6.85559e-05	1	0.00026398	0	0	0	0	0	0	0	0	0	0	0	0	0	0		Bacillus sp. 522_BSPC	0	0	0	0	0	0	0	2	0	0	2	0.000144436	2	0.000271237	1	0	0	1	7.22178e-05
Bilophila wadsworthia	0	0	0	0	0	0	0	0	0	0	0	0	0	0	2	0	0	2	0.000137112	2	0.000527961	0	0	0	0	0	0	0		Bacillus sp. FJAT-29814	0	0	0	0	0	0	0	0	0	0	0	0	0	0	0	0	0	0	0
Biomphalaria glabrata	0	0	0	0	0	0	0	0	0	0	0	0	0	0	0	0	0	0	0	0	0	1	0	0	1	6.85559e-05	1	0.00026398		Bacillus sp. FJAT-29937	0	0	0	0	0	0	0	0	0	0	0	0	0	0	0	0	0	0	0
Blautia hydrogenotrophica	0	0	0	0	0	0	0	0	0	0	0	0	0	0	6	0	0	6	0.000411336	6	0.00158388	0	0	0	0	0	0	0		Bacillus sp. J33	0	0	0	0	0	0	0	0	0	0	0	0	0	0	0	0	0	0	0
Blautia massiliensis	0	0	0	0	0	0	0	0	0	0	0	0	0	0	0	0	0	0	0	0	0	1	0	0	1	6.85559e-05	1	0.00026398		Bacillus sp. JCM 19047	1	0	0	1	7.22178e-05	1	0.000135619	0	0	0	0	0	0	0	0	0	0	0	0
Blautia obeum	0	0	0	0	0	0	0	1	0	0	1	6.85559e-05	1	0.00026398	2	0	0	2	0.000137112	2	0.000527961	0	0	0	0	0	0	0		Bacillus sp. MRMR6	0	0	0	0	0	0	0	0	0	0	0	0	0	0	0	0	0	0	0
Blautia producta	0	0	0	0	0	0	0	0	0	0	0	0	0	0	1	0	0	1	6.85559e-05	1	0.00026398	0	0	0	0	0	0	0		Bacillus sp. MUM 13	0	0	0	0	0	0	0	3	0	0	3	0.000216653	3	0.000406856	0	0	0	0	0
Blautia schinkii	1	0	0	1	6.85559e-05	1	0.00026398	0	0	0	0	0	0	0	0	0	0	0	0	0	0	0	0	0	0	0	0	0		Bacillus sp. Root239	0	0	0	0	0	0	0	1	0	0	1	7.22178e-05	1	0.000135619	0	0	0	0	0
Blautia sp. CAG:237	0	0	0	0	0	0	0	1	0	0	1	6.85559e-05	1	0.00026398	0	0	0	0	0	0	0	0	0	0	0	0	0	0		Bacillus sp. SJS	0	0	0	0	0	0	0	1	0	0	1	7.22178e-05	1	0.000135619	0	0	0	0	0
Blautia sp. Marseille-P3201T	0	0	0	0	0	0	0	1	0	0	1	6.85559e-05	1	0.00026398	0	0	0	0	0	0	0	0	0	0	0	0	0	0		Bacillus sporothermodurans	0	0	0	0	0	0	0	0	0	0	0	0	0	0	4	0	0	4	0.000288871
Blautia sp. YL58	0	0	0	0	0	0	0	1	0	0	1	6.85559e-05	1	0.00026398	0	0	0	0	0	0	0	0	0	0	0	0	0	0		Bacillus subtilis	1	0	0	1	7.22178e-05	1	0.000135619	1	0	0	1	7.22178e-05	1	0.000135619	2	0	0	2	0.000144436
Blautia wexlerae	0	0	0	0	0	0	0	0	0	0	0	0	0	0	1	0	0	1	6.85559e-05	1	0.00026398	0	0	0	0	0	0	0		Bacillus subtilis group	0	0	0	0	0	0	0	0	0	0	0	0	0	0	2	0	0	2	0.000144436
Bordetella bronchialis	0	0	0	0	0	0	0	0	0	0	0	0	0	0	0	0	0	0	0	0	0	1	0	0	1	6.85559e-05	1	0.00026398		Bacillus thermoamylovorans	2	0	0	2	0.000144436	2	0.000271237	0	0	0	0	0	0	0	1	0	0	1	7.22178e-05
Bordetella bronchiseptica	0	0	0	0	0	0	0	1	0	0	1	6.85559e-05	1	0.00026398	0	0	0	0	0	0	0	0	0	0	0	0	0	0		Bacillus thuringiensis	0	0	0	0	0	0	0	4	0	0	4	0.000288871	4	0.000542474	0	0	0	0	0
Bordetella hinzii	0	0	0	0	0	0	0	1	0	0	1	6.85559e-05	1	0.00026398	0	0	0	0	0	0	0	0	0	0	0	0	0	0		Bacillus toyonensis	0	0	0	0	0	0	0	0	0	0	0	0	0	0	0	0	0	0	0
Bordetella pertussis	0	0	0	0	0	0	0	0	0	0	0	0	0	0	0	0	0	0	0	0	0	1	0	0	1	6.85559e-05	1	0.00026398		Bacillus velezensis	0	0	0	0	0	0	0	1	0	0	1	7.22178e-05	1	0.000135619	0	0	0	0	0
Bosea lathyri	0	0	0	0	0	0	0	0	0	0	0	0	0	0	2	0	0	2	0.000137112	2	0.000527961	0	0	0	0	0	0	0		Bacillus vietnamensis	1	0	0	1	7.22178e-05	1	0.000135619	0	0	0	0	0	0	0	1	0	0	1	7.22178e-05
Bosea robiniae	1	0	0	1	6.85559e-05	1	0.00026398	0	0	0	0	0	0	0	0	0	0	0	0	0	0	0	0	0	0	0	0	0		Bacillus vireti	1	0	0	1	7.22178e-05	1	0.000135619	0	0	0	0	0	0	0	0	0	0	0	0
Bosea sp. PAMC 26642	0	0	0	0	0	0	0	0	0	0	0	0	0	0	1	0	0	1	6.85559e-05	1	0.00026398	0	0	0	0	0	0	0		bacterium BRH_c32	0	0	0	0	0	0	0	0	0	0	0	0	0	0	1	0	0	1	7.22178e-05
Bosea sp. Root670	1	0	0	1	6.85559e-05	1	0.00026398	0	0	0	0	0	0	0	0	0	0	0	0	0	0	0	0	0	0	0	0	0		bacterium F082	0	0	0	0	0	0	0	0	0	0	0	0	0	0	0	0	0	0	0
Bosea thiooxidans	0	0	0	0	0	0	0	0	0	0	0	0	0	0	1	0	0	1	6.85559e-05	1	0.00026398	0	0	0	0	0	0	0		Bacteroidales bacterium 36-12	0	0	0	0	0	0	0	0	0	0	0	0	0	0	2	0	0	2	0.000144436
Botryobasidium botryosum	0	0	0	0	0	0	0	0	0	0	0	0	0	0	2	0	0	2	0.000137112	2	0.000527961	0	0	0	0	0	0	0		Bacteroidales bacterium 52_46	0	0	0	0	0	0	0	0	0	0	0	0	0	0	0	0	0	0	0
Brachybacterium faecium	0	0	0	0	0	0	0	1	0	0	1	6.85559e-05	1	0.00026398	0	0	0	0	0	0	0	0	0	0	0	0	0	0		Bacteroidales bacterium 6E	0	0	0	0	0	0	0	2	0	0	2	0.000144436	2	0.000271237	0	0	0	0	0
Brachyspira hampsonii	0	0	0	0	0	0	0	0	0	0	0	0	0	0	3	0	0	3	0.000205668	3	0.000791941	0	0	0	0	0	0	0		Bacteroides caccae	0	0	0	0	0	0	0	0	0	0	0	0	0	0	1	0	0	1	7.22178e-05
Brachyspira pilosicoli	0	0	0	0	0	0	0	0	0	0	0	0	0	0	2	0	0	2	0.000137112	2	0.000527961	0	0	0	0	0	0	0		Bacteroides cellulosilyticus	0	0	0	0	0	0	0	0	0	0	0	0	0	0	1	0	0	1	7.22178e-05
Bradyrhizobium diazoefficiens	0	0	0	0	0	0	0	1	0	0	1	6.85559e-05	1	0.00026398	0	0	0	0	0	0	0	0	0	0	0	0	0	0		Bacteroides clarus	0	0	0	0	0	0	0	0	0	0	0	0	0	0	1	0	0	1	7.22178e-05
Bradyrhizobium elkanii	0	0	0	0	0	0	0	2	0	0	2	0.000137112	2	0.000527961	1	0	0	1	6.85559e-05	1	0.00026398	2	0	0	2	0.000137112	2	0.000527961		Bacteroides dorei	0	0	0	0	0	0	0	0	0	0	0	0	0	0	0	0	0	0	0
Bradyrhizobium erythrophlei	0	0	0	0	0	0	0	0	0	0	0	0	0	0	0	0	0	0	0	0	0	2	0	0	2	0.000137112	2	0.000527961		Bacteroides eggerthii	0	0	0	0	0	0	0	2	0	0	2	0.000144436	2	0.000271237	0	0	0	0	0
Bradyrhizobium lablabi	1	0	0	1	6.85559e-05	1	0.00026398	0	0	0	0	0	0	0	0	0	0	0	0	0	0	0	0	0	0	0	0	0		Bacteroides finegoldii	0	0	0	0	0	0	0	0	0	0	0	0	0	0	1	0	0	1	7.22178e-05
Bradyrhizobium manausense	0	0	0	0	0	0	0	0	0	0	0	0	0	0	0	0	0	0	0	0	0	1	0	0	1	6.85559e-05	1	0.00026398		Bacteroides fragilis	0	0	0	0	0	0	0	1	0	0	1	7.22178e-05	1	0.000135619	0	0	0	0	0
Bradyrhizobium oligotrophicum	0	0	0	0	0	0	0	1	0	0	1	6.85559e-05	1	0.00026398	0	0	0	0	0	0	0	0	0	0	0	0	0	0		Bacteroides graminisolvens	0	0	0	0	0	0	0	0	0	0	0	0	0	0	1	0	0	1	7.22178e-05
Bradyrhizobium sp.	0	0	0	0	0	0	0	0	0	0	0	0	0	0	1	0	0	1	6.85559e-05	1	0.00026398	0	0	0	0	0	0	0		Bacteroides ihuae	0	0	0	0	0	0	0	0	0	0	0	0	0	0	2	0	0	2	0.000144436
Bradyrhizobium sp. LTSPM299	0	0	0	0	0	0	0	1	0	0	1	6.85559e-05	1	0.00026398	0	0	0	0	0	0	0	0	0	0	0	0	0	0		Bacteroides intestinalis	0	0	0	0	0	0	0	0	0	0	0	0	0	0	1	0	0	1	7.22178e-05
Bradyrhizobium sp. Tv2a-2	0	0	0	0	0	0	0	2	0	0	2	0.000137112	2	0.000527961	0	0	0	0	0	0	0	0	0	0	0	0	0	0		Bacteroides luti	0	0	0	0	0	0	0	0	0	0	0	0	0	0	2	0	0	2	0.000144436
Bradyrhizobium yuanmingense	1	0	0	1	6.85559e-05	1	0.00026398	0	0	0	0	0	0	0	0	0	0	0	0	0	0	0	0	0	0	0	0	0		Bacteroides nordii	0	0	0	0	0	0	0	0	0	0	0	0	0	0	3	0	0	3	0.000216653
Brevibacillus agri	1	0	0	1	6.85559e-05	1	0.00026398	1	0	0	1	6.85559e-05	1	0.00026398	0	0	0	0	0	0	0	0	0	0	0	0	0	0		Bacteroides oleiciplenus	0	0	0	0	0	0	0	0	0	0	0	0	0	0	1	0	0	1	7.22178e-05
Brevibacillus borstelensis	1	0	0	1	6.85559e-05	1	0.00026398	1	0	0	1	6.85559e-05	1	0.00026398	1	0	0	1	6.85559e-05	1	0.00026398	0	0	0	0	0	0	0		Bacteroides ovatus	0	0	0	0	0	0	0	1	0	0	1	7.22178e-05	1	0.000135619	0	0	0	0	0
Brevibacillus brevis	1	0	0	1	6.85559e-05	1	0.00026398	3	0	0	3	0.000205668	3	0.000791941	2	0	0	2	0.000137112	2	0.000527961	2	0	0	2	0.000137112	2	0.000527961		Bacteroides plebeius	0	0	0	0	0	0	0	0	0	0	0	0	0	0	1	0	0	1	7.22178e-05
Brevibacillus choshinensis	2	0	0	2	0.000137112	2	0.000527961	3	0	0	3	0.000205668	3	0.000791941	0	0	0	0	0	0	0	1	0	0	1	6.85559e-05	1	0.00026398		Bacteroides plebeius CAG:211	0	0	0	0	0	0	0	0	0	0	0	0	0	0	3	0	0	3	0.000216653
Brevibacillus laterosporus	0	0	0	0	0	0	0	0	0	0	0	0	0	0	1	0	0	1	6.85559e-05	1	0.00026398	0	0	0	0	0	0	0		Bacteroides pyogenes	0	0	0	0	0	0	0	0	0	0	0	0	0	0	1	0	0	1	7.22178e-05
Brevibacillus parabrevis	0	0	0	0	0	0	0	1	0	0	1	6.85559e-05	1	0.00026398	0	0	0	0	0	0	0	1	0	0	1	6.85559e-05	1	0.00026398		Bacteroides salyersiae	0	0	0	0	0	0	0	1	0	0	1	7.22178e-05	1	0.000135619	0	0	0	0	0
Brevibacillus reuszeri	0	0	0	0	0	0	0	0	0	0	0	0	0	0	2	0	0	2	0.000137112	2	0.000527961	0	0	0	0	0	0	0		Bacteroides sartorii	0	0	0	0	0	0	0	0	0	0	0	0	0	0	0	0	0	0	0
Brevibacillus sp. Leaf182	0	0	0	0	0	0	0	1	0	0	1	6.85559e-05	1	0.00026398	0	0	0	0	0	0	0	0	0	0	0	0	0	0		Bacteroides sp. SM23_62	0	0	0	0	0	0	0	0	0	0	0	0	0	0	9	0	0	9	0.00064996
Brevibacterium epidermidis	0	0	0	0	0	0	0	0	0	0	0	0	0	0	1	0	0	1	6.85559e-05	1	0.00026398	0	0	0	0	0	0	0		Bacteroides sp. SM23_62_1	1	0	0	1	7.22178e-05	1	0.000135619	0	0	0	0	0	0	0	1	0	0	1	7.22178e-05
Brevibacterium linens	0	0	0	0	0	0	0	0	0	0	0	0	0	0	1	0	0	1	6.85559e-05	1	0.00026398	0	0	0	0	0	0	0		Bacteroides stercoris	0	0	0	0	0	0	0	0	0	0	0	0	0	0	1	0	0	1	7.22178e-05
Brevundimonas diminuta	1	0	0	1	6.85559e-05	1	0.00026398	0	0	0	0	0	0	0	1	0	0	1	6.85559e-05	1	0.00026398	0	0	0	0	0	0	0		Bacteroides thetaiotaomicron	1	0	0	1	7.22178e-05	1	0.000135619	0	0	0	0	0	0	0	12	0	0	12	0.000866614
Brevundimonas sp. LM2	1	0	0	1	6.85559e-05	1	0.00026398	0	0	0	0	0	0	0	0	0	0	0	0	0	0	0	0	0	0	0	0	0		Bacteroides vulgatus	1	0	0	1	7.22178e-05	1	0.000135619	0	0	0	0	0	0	0	2	0	0	2	0.000144436
Brucella abortus	0	0	0	0	0	0	0	0	0	0	0	0	0	0	0	0	0	0	0	0	0	1	0	0	1	6.85559e-05	1	0.00026398		Bacteroidetes bacterium GWA2_32_17	0	0	0	0	0	0	0	2	0	0	2	0.000144436	2	0.000271237	0	0	0	0	0
Brucella sp. 09RB8910	0	0	0	0	0	0	0	0	0	0	0	0	0	0	1	0	0	1	6.85559e-05	1	0.00026398	0	0	0	0	0	0	0		Bacteroidetes bacterium GWA2_40_15	0	0	0	0	0	0	0	2	0	0	2	0.000144436	2	0.000271237	2	0	0	2	0.000144436
Burkholderia cenocepacia	1	0	0	1	6.85559e-05	1	0.00026398	1	0	0	1	6.85559e-05	1	0.00026398	1	0	0	1	6.85559e-05	1	0.00026398	3	0	0	3	0.000205668	3	0.000791941		Bacteroidetes bacterium GWA2_42_15	0	0	0	0	0	0	0	0	0	0	0	0	0	0	1	0	0	1	7.22178e-05
Burkholderia cepacia	0	0	0	0	0	0	0	1	0	0	1	6.85559e-05	1	0.00026398	0	0	0	0	0	0	0	0	0	0	0	0	0	0		Bacteroidetes bacterium GWF2_35_48	1	0	0	1	7.22178e-05	1	0.000135619	0	0	0	0	0	0	0	0	0	0	0	0
Burkholderia diffusa	0	0	0	0	0	0	0	0	0	0	0	0	0	0	1	0	0	1	6.85559e-05	1	0.00026398	0	0	0	0	0	0	0		Bacteroidetes bacterium RBG_13_42_15	0	0	0	0	0	0	0	0	0	0	0	0	0	0	1	0	0	1	7.22178e-05
Burkholderia multivorans	0	0	0	0	0	0	0	1	0	0	1	6.85559e-05	1	0.00026398	0	0	0	0	0	0	0	2	0	0	2	0.000137112	2	0.000527961		Bacteroidetes bacterium RBG_13_46_8	0	0	0	0	0	0	0	0	0	0	0	0	0	0	1	0	0	1	7.22178e-05
Burkholderia pseudomallei	3	0	0	3	0.000205668	3	0.000791941	1	0	0	1	6.85559e-05	1	0.00026398	0	0	0	0	0	0	0	1	0	0	1	6.85559e-05	1	0.00026398		Bacteroidia bacterium 43-41	1	0	0	1	7.22178e-05	1	0.000135619	0	0	0	0	0	0	0	0	0	0	0	0
Burkholderia pyrrocinia	0	0	0	0	0	0	0	0	0	0	0	0	0	0	1	0	0	1	6.85559e-05	1	0.00026398	0	0	0	0	0	0	0		Balneola sp. EhC07	0	0	0	0	0	0	0	0	0	0	0	0	0	0	1	0	0	1	7.22178e-05
Burkholderia seminalis	0	0	0	0	0	0	0	0	0	0	0	0	0	0	1	0	0	1	6.85559e-05	1	0.00026398	0	0	0	0	0	0	0		Bartonella apis	0	0	0	0	0	0	0	0	0	0	0	0	0	0	1	0	0	1	7.22178e-05
Burkholderia sp. 9120	0	0	0	0	0	0	0	0	0	0	0	0	0	0	2	0	0	2	0.000137112	2	0.000527961	0	0	0	0	0	0	0		Bartonella bacilliformis	1	0	0	1	7.22178e-05	1	0.000135619	0	0	0	0	0	0	0	0	0	0	0	0
Burkholderia sp. BDU18	0	0	0	0	0	0	0	0	0	0	0	0	0	0	1	0	0	1	6.85559e-05	1	0.00026398	0	0	0	0	0	0	0		Bartonella grahamii	1	0	0	1	7.22178e-05	1	0.000135619	0	0	0	0	0	0	0	0	0	0	0	0
Burkholderia sp. BT03	1	0	0	1	6.85559e-05	1	0.00026398	0	0	0	0	0	0	0	2	0	0	2	0.000137112	2	0.000527961	0	0	0	0	0	0	0		Bartonella henselae	0	0	0	0	0	0	0	0	0	0	0	0	0	0	2	0	0	2	0.000144436
Burkholderia sp. H160	0	0	0	0	0	0	0	0	0	0	0	0	0	0	2	0	0	2	0.000137112	2	0.000527961	0	0	0	0	0	0	0		Bartonella sp. AR 15-3	0	0	0	0	0	0	0	1	0	0	1	7.22178e-05	1	0.000135619	0	0	0	0	0
Burkholderia sp. PAMC 26561	0	0	0	0	0	0	0	0	0	0	0	0	0	0	0	0	0	0	0	0	0	6	0	0	6	0.000411336	6	0.00158388		Bdellovibrio bacteriovorus	0	0	0	0	0	0	0	0	0	0	0	0	0	0	0	0	0	0	0
Burkholderia sp. SJ98	0	0	0	0	0	0	0	30	0	0	30	0.00205668	30	0.00791941	0	0	0	0	0	0	0	0	0	0	0	0	0	0		Bdellovibrionales bacterium GWA1_52_35	1	0	0	1	7.22178e-05	1	0.000135619	0	0	0	0	0	0	0	0	0	0	0	0
Burkholderia sp. YI23	0	0	0	0	0	0	0	1	0	0	1	6.85559e-05	1	0.00026398	0	0	0	0	0	0	0	0	0	0	0	0	0	0		Bdellovibrionales bacterium RIFOXYC1_FULL_37_79	0	0	0	0	0	0	0	0	0	0	0	0	0	0	1	0	0	1	7.22178e-05
Burkholderia stagnalis	0	0	0	0	0	0	0	0	0	0	0	0	0	0	4	0	0	4	0.000274224	4	0.00105592	0	0	0	0	0	0	0		Beggiatoa alba	1	0	0	1	7.22178e-05	1	0.000135619	0	0	0	0	0	0	0	0	0	0	0	0
Burkholderia territorii	0	0	0	0	0	0	0	0	0	0	0	0	0	0	5	0	0	5	0.00034278	5	0.0013199	0	0	0	0	0	0	0		Beggiatoa sp. PS	1	0	0	1	7.22178e-05	1	0.000135619	0	0	0	0	0	0	0	0	0	0	0	0
Burkholderia thailandensis	0	0	0	0	0	0	0	0	0	0	0	0	0	0	1	0	0	1	6.85559e-05	1	0.00026398	0	0	0	0	0	0	0		Beijerinckia indica	0	0	0	0	0	0	0	0	0	0	0	0	0	0	3	0	0	3	0.000216653
Burkholderia ubonensis	1	0	0	1	6.85559e-05	1	0.00026398	1	0	0	1	6.85559e-05	1	0.00026398	0	0	0	0	0	0	0	0	0	0	0	0	0	0		Beijerinckia sp. 28-YEA-48	0	0	0	0	0	0	0	0	0	0	0	0	0	0	1	0	0	1	7.22178e-05
Burkholderia vietnamiensis	0	0	0	0	0	0	0	0	0	0	0	0	0	0	2	0	0	2	0.000137112	2	0.000527961	0	0	0	0	0	0	0		Bellilinea caldifistulae	1	0	0	1	7.22178e-05	1	0.000135619	0	0	0	0	0	0	0	5	0	0	5	0.000361089
Burkholderiales bacterium RIFOXYC12_FULL_65_23	1	0	0	1	6.85559e-05	1	0.00026398	0	0	0	0	0	0	0	0	0	0	0	0	0	0	0	0	0	0	0	0	0		beta proteobacterium AAP51	0	0	0	0	0	0	0	1	0	0	1	7.22178e-05	1	0.000135619	0	0	0	0	0
Butyricicoccus pullicaecorum	0	0	0	0	0	0	0	0	0	0	0	0	0	0	2	0	0	2	0.000137112	2	0.000527961	0	0	0	0	0	0	0		Beta vulgaris subsp. vulgaris	0	0	0	0	0	0	0	0	0	0	0	0	0	0	0	0	0	0	0
Butyrivibrio fibrisolvens	1	0	0	1	6.85559e-05	1	0.00026398	1	0	0	1	6.85559e-05	1	0.00026398	2	0	0	2	0.000137112	2	0.000527961	0	0	0	0	0	0	0		Betaproteobacteria bacterium 13_1_20CM_3_63_8	0	0	0	0	0	0	0	0	0	0	0	0	0	0	3	0	0	3	0.000216653
Butyrivibrio hungatei	1	0	0	1	6.85559e-05	1	0.00026398	0	0	0	0	0	0	0	1	0	0	1	6.85559e-05	1	0.00026398	1	0	0	1	6.85559e-05	1	0.00026398		Betaproteobacteria bacterium 13_1_40CM_4_64_4	0	0	0	0	0	0	0	0	0	0	0	0	0	0	1	0	0	1	7.22178e-05
Butyrivibrio proteoclasticus	3	0	0	3	0.000205668	3	0.000791941	0	0	0	0	0	0	0	0	0	0	0	0	0	0	0	0	0	0	0	0	0		Betaproteobacteria bacterium GR16-43	0	0	0	0	0	0	0	0	0	0	0	0	0	0	2	0	0	2	0.000144436
Butyrivibrio sp. AD3002	0	0	0	0	0	0	0	1	0	0	1	6.85559e-05	1	0.00026398	1	0	0	1	6.85559e-05	1	0.00026398	0	0	0	0	0	0	0		Betaproteobacteria bacterium RBG_16_64_18	0	0	0	0	0	0	0	1	0	0	1	7.22178e-05	1	0.000135619	1	0	0	1	7.22178e-05
Butyrivibrio sp. AE2032	0	0	0	0	0	0	0	0	0	0	0	0	0	0	5	0	0	5	0.00034278	5	0.0013199	0	0	0	0	0	0	0		Betaproteobacteria bacterium RIFCSPLOWO2_02_64_14	0	0	0	0	0	0	0	0	0	0	0	0	0	0	3	0	0	3	0.000216653
Butyrivibrio sp. AE3004	0	0	0	0	0	0	0	0	0	0	0	0	0	0	4	0	0	4	0.000274224	4	0.00105592	0	0	0	0	0	0	0		Betaproteobacteria bacterium RIFCSPLOWO2_02_67_12	0	0	0	0	0	0	0	0	0	0	0	0	0	0	1	0	0	1	7.22178e-05
Butyrivibrio sp. AE3006	0	0	0	0	0	0	0	0	0	0	0	0	0	0	2	0	0	2	0.000137112	2	0.000527961	0	0	0	0	0	0	0		Betaproteobacteria bacterium RIFCSPLOWO2_02_FULL_65_24	1	0	0	1	7.22178e-05	1	0.000135619	0	0	0	0	0	0	0	0	0	0	0	0
Butyrivibrio sp. AE3009	0	0	0	0	0	0	0	0	0	0	0	0	0	0	2	0	0	2	0.000137112	2	0.000527961	0	0	0	0	0	0	0		Betaproteobacteria bacterium RIFCSPLOWO2_02_FULL_67_26	0	0	0	0	0	0	0	0	0	0	0	0	0	0	0	0	0	0	0
Butyrivibrio sp. CAG:318	0	0	0	0	0	0	0	0	0	0	0	0	0	0	1	0	0	1	6.85559e-05	1	0.00026398	0	0	0	0	0	0	0		Betaproteobacteria bacterium RIFCSPLOWO2_12_FULL_62_13	0	0	0	0	0	0	0	0	0	0	0	0	0	0	0	0	0	0	0
Butyrivibrio sp. FC2001	1	0	0	1	6.85559e-05	1	0.00026398	0	0	0	0	0	0	0	0	0	0	0	0	0	0	0	0	0	0	0	0	0		Betaproteobacteria bacterium RIFCSPLOWO2_12_FULL_62_58	0	0	0	0	0	0	0	12	0	0	12	0.000866614	12	0.00162742	2	0	0	2	0.000144436
Butyrivibrio sp. FCS014	1	0	0	1	6.85559e-05	1	0.00026398	0	0	0	0	0	0	0	0	0	0	0	0	0	0	0	0	0	0	0	0	0		Betaproteobacteria bacterium RIFCSPLOWO2_12_FULL_64_23	0	0	0	0	0	0	0	0	0	0	0	0	0	0	1	0	0	1	7.22178e-05
Butyrivibrio sp. INlla14	0	0	0	0	0	0	0	0	0	0	0	0	0	0	4	0	0	4	0.000274224	4	0.00105592	0	0	0	0	0	0	0		Betaproteobacteria bacterium RIFCSPLOWO2_12_FULL_65_14	0	0	0	0	0	0	0	0	0	0	0	0	0	0	4	0	0	4	0.000288871
Butyrivibrio sp. NC3005	0	0	0	0	0	0	0	0	0	0	0	0	0	0	1	0	0	1	6.85559e-05	1	0.00026398	0	0	0	0	0	0	0		Bhargavaea beijingensis	0	0	0	0	0	0	0	0	0	0	0	0	0	0	0	0	0	0	0
Butyrivibrio sp. ob235	0	0	0	0	0	0	0	0	0	0	0	0	0	0	0	0	0	0	0	0	0	2	0	0	2	0.000137112	2	0.000527961		Bhargavaea cecembensis	0	0	0	0	0	0	0	0	0	0	0	0	0	0	2	0	0	2	0.000144436
Butyrivibrio sp. VCD2006	0	0	0	0	0	0	0	0	0	0	0	0	0	0	3	0	0	3	0.000205668	3	0.000791941	0	0	0	0	0	0	0		Bifidobacterium adolescentis	0	0	0	0	0	0	0	1	0	0	1	7.22178e-05	1	0.000135619	0	0	0	0	0
Butyrivibrio sp. WCD3002	0	0	0	0	0	0	0	0	0	0	0	0	0	0	1	0	0	1	6.85559e-05	1	0.00026398	0	0	0	0	0	0	0		Bifidobacterium animalis	0	0	0	0	0	0	0	0	0	0	0	0	0	0	1	0	0	1	7.22178e-05
Caballeronia glathei	0	0	0	0	0	0	0	2	0	0	2	0.000137112	2	0.000527961	0	0	0	0	0	0	0	4	0	0	4	0.000274224	4	0.00105592		Bifidobacterium animalis subsp. lactis	0	0	0	0	0	0	0	0	0	0	0	0	0	0	1	0	0	1	7.22178e-05
Caballeronia grimmiae	1	0	0	1	6.85559e-05	1	0.00026398	0	0	0	0	0	0	0	0	0	0	0	0	0	0	0	0	0	0	0	0	0		Bifidobacterium asteroides	0	0	0	0	0	0	0	0	0	0	0	0	0	0	1	0	0	1	7.22178e-05
Caballeronia udeis	0	0	0	0	0	0	0	1	0	0	1	6.85559e-05	1	0.00026398	0	0	0	0	0	0	0	0	0	0	0	0	0	0		Bifidobacterium bifidum	0	0	0	0	0	0	0	1	0	0	1	7.22178e-05	1	0.000135619	0	0	0	0	0
Cajanus cajan	1	0	0	1	6.85559e-05	1	0.00026398	0	0	0	0	0	0	0	0	0	0	0	0	0	0	1	0	0	1	6.85559e-05	1	0.00026398		Bifidobacterium pseudolongum	0	0	0	0	0	0	0	1	0	0	1	7.22178e-05	1	0.000135619	0	0	0	0	0
Caldalkalibacillus thermarum	2	0	0	2	0.000137112	2	0.000527961	0	0	0	0	0	0	0	0	0	0	0	0	0	0	0	0	0	0	0	0	0		Bilophila wadsworthia	0	0	0	0	0	0	0	0	0	0	0	0	0	0	4	0	0	4	0.000288871
Caldanaerobacter subterraneus	0	0	0	0	0	0	0	0	0	0	0	0	0	0	7	0	0	7	0.000479892	7	0.00184786	0	0	0	0	0	0	0		Bipolaris maydis	1	0	0	1	7.22178e-05	1	0.000135619	0	0	0	0	0	0	0	0	0	0	0	0
Caldanaerobacter subterraneus subsp. pacificus	0	0	0	0	0	0	0	0	0	0	0	0	0	0	2	0	0	2	0.000137112	2	0.000527961	0	0	0	0	0	0	0		Bittarella massiliensis	0	0	0	0	0	0	0	0	0	0	0	0	0	0	1	0	0	1	7.22178e-05
Caldanaerobacter subterraneus subsp. tengcongensis	0	0	0	0	0	0	0	0	0	0	0	0	0	0	1	0	0	1	6.85559e-05	1	0.00026398	0	0	0	0	0	0	0		Blastocystis sp. subtype 1	1	0	0	1	7.22178e-05	1	0.000135619	0	0	0	0	0	0	0	0	0	0	0	0
Caldanaerobius polysaccharolyticus	0	0	0	0	0	0	0	0	0	0	0	0	0	0	13	0	0	13	0.000891227	13	0.00343175	0	0	0	0	0	0	0		Blastomonas sp. AAP53	0	0	0	0	0	0	0	1	0	0	1	7.22178e-05	1	0.000135619	0	0	0	0	0
Caldanaerovirga acetigignens	0	0	0	0	0	0	0	0	0	0	0	0	0	0	3	0	0	3	0.000205668	3	0.000791941	2	0	0	2	0.000137112	2	0.000527961		Blautia hansenii	0	0	0	0	0	0	0	0	0	0	0	0	0	0	0	0	0	0	0
Caldicellulosiruptor acetigenus	1	0	0	1	6.85559e-05	1	0.00026398	0	0	0	0	0	0	0	0	0	0	0	0	0	0	1	0	0	1	6.85559e-05	1	0.00026398		Blautia hydrogenotrophica	0	0	0	0	0	0	0	0	0	0	0	0	0	0	14	0	0	14	0.00101105
Caldicellulosiruptor bescii	1	0	0	1	6.85559e-05	1	0.00026398	5	0	0	5	0.00034278	5	0.0013199	30	0	0	30	0.00205668	30	0.00791941	0	0	0	0	0	0	0		Blautia obeum	0	0	0	0	0	0	0	0	0	0	0	0	0	0	6	0	0	6	0.000433307
Caldicellulosiruptor danielii	0	0	0	0	0	0	0	1	0	0	1	6.85559e-05	1	0.00026398	3	0	0	3	0.000205668	3	0.000791941	0	0	0	0	0	0	0		Blautia producta	1	0	0	1	7.22178e-05	1	0.000135619	0	0	0	0	0	0	0	4	0	0	4	0.000288871
Caldicellulosiruptor hydrothermalis	0	0	0	0	0	0	0	0	0	0	0	0	0	0	6	0	0	6	0.000411336	6	0.00158388	0	0	0	0	0	0	0		Blautia schinkii	2	0	0	2	0.000144436	2	0.000271237	0	0	0	0	0	0	0	0	0	0	0	0
Caldicellulosiruptor naganoensis	0	0	0	0	0	0	0	0	0	0	0	0	0	0	1	0	0	1	6.85559e-05	1	0.00026398	0	0	0	0	0	0	0		Blautia sp. CAG:237	0	0	0	0	0	0	0	1	0	0	1	7.22178e-05	1	0.000135619	0	0	0	0	0
Caldicellulosiruptor owensensis	4	0	0	4	0.000274224	4	0.00105592	0	0	0	0	0	0	0	0	0	0	0	0	0	0	0	0	0	0	0	0	0		Blautia sp. KLE 1732	0	0	0	0	0	0	0	1	0	0	1	7.22178e-05	1	0.000135619	0	0	0	0	0
Caldicellulosiruptor saccharolyticus	0	0	0	0	0	0	0	0	0	0	0	0	0	0	4	0	0	4	0.000274224	4	0.00105592	0	0	0	0	0	0	0		Blautia sp. Marseille-P2398	0	0	0	0	0	0	0	1	0	0	1	7.22178e-05	1	0.000135619	0	0	0	0	0
Caldicoprobacter faecalis	0	0	0	0	0	0	0	1	0	0	1	6.85559e-05	1	0.00026398	0	0	0	0	0	0	0	0	0	0	0	0	0	0		Blautia sp. YL58	0	0	0	0	0	0	0	1	0	0	1	7.22178e-05	1	0.000135619	0	0	0	0	0
Caldimonas manganoxidans	0	0	0	0	0	0	0	13	0	0	13	0.000891227	13	0.00343175	0	0	0	0	0	0	0	0	0	0	0	0	0	0		Blautia wexlerae	0	0	0	0	0	0	0	1	0	0	1	7.22178e-05	1	0.000135619	1	0	0	1	7.22178e-05
Caldisericum sp. CG2_30_36_11	0	0	0	0	0	0	0	0	0	0	0	0	0	0	1	0	0	1	6.85559e-05	1	0.00026398	0	0	0	0	0	0	0		Bombus terrestris	0	0	0	0	0	0	0	0	0	0	0	0	0	0	0	0	0	0	0
Calditerrivibrio nitroreducens	0	0	0	0	0	0	0	0	0	0	0	0	0	0	0	0	0	0	0	0	0	1	0	0	1	6.85559e-05	1	0.00026398		Bordetella bronchialis	0	0	0	0	0	0	0	0	0	0	0	0	0	0	0	0	0	0	0
Caldithrix abyssi	0	0	0	0	0	0	0	0	0	0	0	0	0	0	0	0	0	0	0	0	0	1	0	0	1	6.85559e-05	1	0.00026398		Bordetella bronchiseptica	2	0	0	2	0.000144436	2	0.000271237	0	0	0	0	0	0	0	2	0	0	2	0.000144436
Caldithrix sp. RBG_13_44_9	1	0	0	1	6.85559e-05	1	0.00026398	0	0	0	0	0	0	0	0	0	0	0	0	0	0	0	0	0	0	0	0	0		Bordetella hinzii	0	0	0	0	0	0	0	3	0	0	3	0.000216653	3	0.000406856	0	0	0	0	0
Caloramator australicus	0	0	0	0	0	0	0	0	0	0	0	0	0	0	5	0	0	5	0.00034278	5	0.0013199	2	0	0	2	0.000137112	2	0.000527961		Bordetella parapertussis	0	0	0	0	0	0	0	0	0	0	0	0	0	0	3	0	0	3	0.000216653
Caloramator fervidus	0	0	0	0	0	0	0	0	0	0	0	0	0	0	0	0	0	0	0	0	0	1	0	0	1	6.85559e-05	1	0.00026398		Bordetella pertussis	0	0	0	0	0	0	0	0	0	0	0	0	0	0	0	0	0	0	0
Caloramator mitchellensis	1	0	0	1	6.85559e-05	1	0.00026398	0	0	0	0	0	0	0	2	0	0	2	0.000137112	2	0.000527961	0	0	0	0	0	0	0		Bordetella sp. FB-8	0	0	0	0	0	0	0	0	0	0	0	0	0	0	3	0	0	3	0.000216653
Caloramator proteoclasticus	0	0	0	0	0	0	0	0	0	0	0	0	0	0	2	0	0	2	0.000137112	2	0.000527961	0	0	0	0	0	0	0		Bordetella sp. N	1	0	0	1	7.22178e-05	1	0.000135619	0	0	0	0	0	0	0	0	0	0	0	0
Caloramator quimbayensis	0	0	0	0	0	0	0	4	0	0	4	0.000274224	4	0.00105592	1	0	0	1	6.85559e-05	1	0.00026398	0	0	0	0	0	0	0		Borreliella burgdorferi	1	0	0	1	7.22178e-05	1	0.000135619	0	0	0	0	0	0	0	0	0	0	0	0
Caloranaerobacter azorensis	2	0	0	2	0.000137112	2	0.000527961	4	0	0	4	0.000274224	4	0.00105592	12	0	0	12	0.000822671	12	0.00316776	3	0	0	3	0.000205668	3	0.000791941		Bosea lathyri	0	0	0	0	0	0	0	0	0	0	0	0	0	0	2	0	0	2	0.000144436
Caloranaerobacter ferrireducens	0	0	0	0	0	0	0	0	0	0	0	0	0	0	2	0	0	2	0.000137112	2	0.000527961	0	0	0	0	0	0	0		Bosea sp. BIWAKO-01	0	0	0	0	0	0	0	0	0	0	0	0	0	0	1	0	0	1	7.22178e-05
Caloranaerobacter sp. TR13	0	0	0	0	0	0	0	0	0	0	0	0	0	0	2	0	0	2	0.000137112	2	0.000527961	0	0	0	0	0	0	0		Bosea sp. PAMC 26642	0	0	0	0	0	0	0	0	0	0	0	0	0	0	1	0	0	1	7.22178e-05
Calothrix parietina	1	0	0	1	6.85559e-05	1	0.00026398	0	0	0	0	0	0	0	2	0	0	2	0.000137112	2	0.000527961	0	0	0	0	0	0	0		Bosea thiooxidans	2	0	0	2	0.000144436	2	0.000271237	0	0	0	0	0	0	0	0	0	0	0	0
Calothrix sp. 336/3	1	0	0	1	6.85559e-05	1	0.00026398	0	0	0	0	0	0	0	0	0	0	0	0	0	0	0	0	0	0	0	0	0		Botryobasidium botryosum	0	0	0	0	0	0	0	0	0	0	0	0	0	0	1	0	0	1	7.22178e-05
Calothrix sp. HK-06	0	0	0	0	0	0	0	0	0	0	0	0	0	0	1	0	0	1	6.85559e-05	1	0.00026398	1	0	0	1	6.85559e-05	1	0.00026398		Botrytis cinerea	1	0	0	1	7.22178e-05	1	0.000135619	0	0	0	0	0	0	0	0	0	0	0	0
Caminicella sporogenes	4	0	0	4	0.000274224	4	0.00105592	0	0	0	0	0	0	0	1	0	0	1	6.85559e-05	1	0.00026398	1	0	0	1	6.85559e-05	1	0.00026398		Brachybacterium faecium	0	0	0	0	0	0	0	1	0	0	1	7.22178e-05	1	0.000135619	0	0	0	0	0
Campylobacter concisus	0	0	0	0	0	0	0	0	0	0	0	0	0	0	4	0	0	4	0.000274224	4	0.00105592	0	0	0	0	0	0	0		Brachyspira hampsonii	0	0	0	0	0	0	0	0	0	0	0	0	0	0	1	0	0	1	7.22178e-05
Campylobacter jejuni subsp. jejuni	0	0	0	0	0	0	0	0	0	0	0	0	0	0	1	0	0	1	6.85559e-05	1	0.00026398	0	0	0	0	0	0	0		Brachyspira hyodysenteriae	1	0	0	1	7.22178e-05	1	0.000135619	0	0	0	0	0	0	0	0	0	0	0	0
candidate division BRC1 bacterium SM23_51	0	0	0	0	0	0	0	0	0	0	0	0	0	0	0	0	0	0	0	0	0	1	0	0	1	6.85559e-05	1	0.00026398		Bradyrhizobium elkanii	1	0	0	1	7.22178e-05	1	0.000135619	5	0	0	5	0.000361089	5	0.000678093	3	0	0	3	0.000216653
candidate division KSB1 bacterium 4484_188	0	0	0	0	0	0	0	0	0	0	0	0	0	0	1	0	0	1	6.85559e-05	1	0.00026398	0	0	0	0	0	0	0		Bradyrhizobium erythrophlei	0	0	0	0	0	0	0	0	0	0	0	0	0	0	3	0	0	3	0.000216653
candidate division KSB1 bacterium RBG_16_48_16	0	0	0	0	0	0	0	0	0	0	0	0	0	0	1	0	0	1	6.85559e-05	1	0.00026398	0	0	0	0	0	0	0		Bradyrhizobium icense	0	0	0	0	0	0	0	1	0	0	1	7.22178e-05	1	0.000135619	0	0	0	0	0
candidate division NC10 bacterium RBG_16_65_8	0	0	0	0	0	0	0	0	0	0	0	0	0	0	1	0	0	1	6.85559e-05	1	0.00026398	0	0	0	0	0	0	0		Bradyrhizobium japonicum	2	0	0	2	0.000144436	2	0.000271237	0	0	0	0	0	0	0	3	0	0	3	0.000216653
candidate division SR1 bacterium RAAC1_SR1_1	0	0	0	0	0	0	0	0	0	0	0	0	0	0	6	0	0	6	0.000411336	6	0.00158388	0	0	0	0	0	0	0		Bradyrhizobium lablabi	0	0	0	0	0	0	0	1	0	0	1	7.22178e-05	1	0.000135619	1	0	0	1	7.22178e-05
candidate division TA06 bacterium 34_109	0	0	0	0	0	0	0	0	0	0	0	0	0	0	0	0	0	0	0	0	0	1	0	0	1	6.85559e-05	1	0.00026398		Bradyrhizobium retamae	0	0	0	0	0	0	0	1	0	0	1	7.22178e-05	1	0.000135619	0	0	0	0	0
candidate division TA06 bacterium DG_24	0	0	0	0	0	0	0	0	0	0	0	0	0	0	0	0	0	0	0	0	0	1	0	0	1	6.85559e-05	1	0.00026398		Bradyrhizobium sp.	0	0	0	0	0	0	0	0	0	0	0	0	0	0	4	0	0	4	0.000288871
candidate division TA06 bacterium DG_78	0	0	0	0	0	0	0	0	0	0	0	0	0	0	0	0	0	0	0	0	0	2	0	0	2	0.000137112	2	0.000527961		Bradyrhizobium sp. BR 10303	0	0	0	0	0	0	0	0	0	0	0	0	0	0	1	0	0	1	7.22178e-05
candidate division TA06 bacterium SM1_40	0	0	0	0	0	0	0	0	0	0	0	0	0	0	1	0	0	1	6.85559e-05	1	0.00026398	0	0	0	0	0	0	0		Bradyrhizobium sp. Ghvi	1	0	0	1	7.22178e-05	1	0.000135619	0	0	0	0	0	0	0	0	0	0	0	0
candidate division TM6 bacterium GW2011_GWF2_43_17	1	0	0	1	6.85559e-05	1	0.00026398	0	0	0	0	0	0	0	0	0	0	0	0	0	0	0	0	0	0	0	0	0		Bradyrhizobium sp. LTSPM299	0	0	0	0	0	0	0	5	0	0	5	0.000361089	5	0.000678093	0	0	0	0	0
candidate division TM6 bacterium RIFCSPHIGHO2_12_FULL_32_22	0	0	0	0	0	0	0	0	0	0	0	0	0	0	1	0	0	1	6.85559e-05	1	0.00026398	0	0	0	0	0	0	0		Bradyrhizobium sp. NFR13	0	0	0	0	0	0	0	0	0	0	0	0	0	0	0	0	0	0	0
candidate division WOR_3 bacterium SM1_77	2	0	0	2	0.000137112	2	0.000527961	0	0	0	0	0	0	0	3	0	0	3	0.000205668	3	0.000791941	3	0	0	3	0.000205668	3	0.000791941		Branchiibius sp. NY16-3462-2	0	0	0	0	0	0	0	0	0	0	0	0	0	0	1	0	0	1	7.22178e-05
candidate division WOR_3 bacterium SM23_42	1	0	0	1	6.85559e-05	1	0.00026398	0	0	0	0	0	0	0	3	0	0	3	0.000205668	3	0.000791941	2	0	0	2	0.000137112	2	0.000527961		Brassica napus	0	0	0	0	0	0	0	0	0	0	0	0	0	0	0	0	0	0	0
candidate division WOR_3 bacterium SM23_60	0	0	0	0	0	0	0	0	0	0	0	0	0	0	12	0	0	12	0.000822671	12	0.00316776	4	0	0	4	0.000274224	4	0.00105592		Brassica oleracea	0	0	0	0	0	0	0	0	0	0	0	0	0	0	0	0	0	0	0
candidate division WOR-1 bacterium DG_54_3	0	0	0	0	0	0	0	0	0	0	0	0	0	0	1	0	0	1	6.85559e-05	1	0.00026398	0	0	0	0	0	0	0		Brettanomyces bruxellensis	0	0	0	0	0	0	0	1	0	0	1	7.22178e-05	1	0.000135619	0	0	0	0	0
candidate division WOR-1 bacterium RIFCSPHIGHO2_01_FULL_53_15	0	0	0	0	0	0	0	0	0	0	0	0	0	0	1	0	0	1	6.85559e-05	1	0.00026398	0	0	0	0	0	0	0		Brevibacillus agri	2	0	0	2	0.000144436	2	0.000271237	0	0	0	0	0	0	0	0	0	0	0	0
candidate division WOR-1 bacterium RIFCSPHIGHO2_02_FULL_45_12	0	0	0	0	0	0	0	0	0	0	0	0	0	0	2	0	0	2	0.000137112	2	0.000527961	0	0	0	0	0	0	0		Brevibacillus borstelensis	7	0	0	7	0.000505525	7	0.00094933	1	0	0	1	7.22178e-05	1	0.000135619	1	0	0	1	7.22178e-05
candidate division WOR-1 bacterium RIFOXYA12_FULL_43_27	0	0	0	0	0	0	0	0	0	0	0	0	0	0	2	0	0	2	0.000137112	2	0.000527961	1	0	0	1	6.85559e-05	1	0.00026398		Brevibacillus brevis	2	0	0	2	0.000144436	2	0.000271237	7	0	0	7	0.000505525	7	0.00094933	7	0	0	7	0.000505525
candidate division WOR-1 bacterium RIFOXYA2_FULL_36_21	0	0	0	0	0	0	0	0	0	0	0	0	0	0	1	0	0	1	6.85559e-05	1	0.00026398	0	0	0	0	0	0	0		Brevibacillus choshinensis	0	0	0	0	0	0	0	7	0	0	7	0.000505525	7	0.00094933	4	0	0	4	0.000288871
candidate division WOR-1 bacterium RIFOXYA2_FULL_41_14	0	0	0	0	0	0	0	0	0	0	0	0	0	0	2	0	0	2	0.000137112	2	0.000527961	0	0	0	0	0	0	0		Brevibacillus laterosporus	2	0	0	2	0.000144436	2	0.000271237	4	0	0	4	0.000288871	4	0.000542474	1	0	0	1	7.22178e-05
candidate division WOR-1 bacterium RIFOXYA2_FULL_51_19	0	0	0	0	0	0	0	0	0	0	0	0	0	0	0	0	0	0	0	0	0	1	0	0	1	6.85559e-05	1	0.00026398		Brevibacillus massiliensis	0	0	0	0	0	0	0	0	0	0	0	0	0	0	1	0	0	1	7.22178e-05
candidate division WOR-1 bacterium RIFOXYB2_FULL_48_7	0	0	0	0	0	0	0	0	0	0	0	0	0	0	0	0	0	0	0	0	0	1	0	0	1	6.85559e-05	1	0.00026398		Brevibacillus parabrevis	0	0	0	0	0	0	0	4	0	0	4	0.000288871	4	0.000542474	3	0	0	3	0.000216653
candidate division WS6 bacterium GW2011_GWB1_33_6	0	0	0	0	0	0	0	0	0	0	0	0	0	0	1	0	0	1	6.85559e-05	1	0.00026398	0	0	0	0	0	0	0		Brevibacillus reuszeri	0	0	0	0	0	0	0	0	0	0	0	0	0	0	7	0	0	7	0.000505525
candidate division WWE3 bacterium RIFOXYC2_FULL_42_13	0	0	0	0	0	0	0	3	0	0	3	0.000205668	3	0.000791941	0	0	0	0	0	0	0	0	0	0	0	0	0	0		Brevibacterium casei	1	0	0	1	7.22178e-05	1	0.000135619	0	0	0	0	0	0	0	1	0	0	1	7.22178e-05
candidate division Zixibacteria bacterium DG_27	1	0	0	1	6.85559e-05	1	0.00026398	0	0	0	0	0	0	0	0	0	0	0	0	0	0	0	0	0	0	0	0	0		Brevibacterium epidermidis	0	0	0	0	0	0	0	0	0	0	0	0	0	0	2	0	0	2	0.000144436
candidate division Zixibacteria bacterium RBG_16_43_9	0	0	0	0	0	0	0	1	0	0	1	6.85559e-05	1	0.00026398	1	0	0	1	6.85559e-05	1	0.00026398	1	0	0	1	6.85559e-05	1	0.00026398		Brevibacterium linens	0	0	0	0	0	0	0	0	0	0	0	0	0	0	3	0	0	3	0.000216653
candidate division Zixibacteria bacterium RBG_16_48_11	0	0	0	0	0	0	0	0	0	0	0	0	0	0	1	0	0	1	6.85559e-05	1	0.00026398	0	0	0	0	0	0	0		Brevundimonas diminuta	0	0	0	0	0	0	0	0	0	0	0	0	0	0	2	0	0	2	0.000144436
candidate division Zixibacteria bacterium RBG_16_53_22	0	0	0	0	0	0	0	0	0	0	0	0	0	0	2	0	0	2	0.000137112	2	0.000527961	0	0	0	0	0	0	0		Brevundimonas nasdae	0	0	0	0	0	0	0	1	0	0	1	7.22178e-05	1	0.000135619	0	0	0	0	0
candidate division Zixibacteria bacterium SM1_73	0	0	0	0	0	0	0	0	0	0	0	0	0	0	0	0	0	0	0	0	0	2	0	0	2	0.000137112	2	0.000527961		Brevundimonas vesicularis	0	0	0	0	0	0	0	0	0	0	0	0	0	0	2	0	0	2	0.000144436
candidate division Zixibacteria bacterium SM23_73	0	0	0	0	0	0	0	0	0	0	0	0	0	0	2	0	0	2	0.000137112	2	0.000527961	0	0	0	0	0	0	0		Brochothrix thermosphacta	0	0	0	0	0	0	0	0	0	0	0	0	0	0	1	0	0	1	7.22178e-05
candidate division Zixibacteria bacterium SM23_73_2	0	0	0	0	0	0	0	0	0	0	0	0	0	0	1	0	0	1	6.85559e-05	1	0.00026398	4	0	0	4	0.000274224	4	0.00105592		Brucella abortus	0	0	0	0	0	0	0	1	0	0	1	7.22178e-05	1	0.000135619	1	0	0	1	7.22178e-05
candidate division Zixibacteria bacterium SM23_81	1	0	0	1	6.85559e-05	1	0.00026398	0	0	0	0	0	0	0	0	0	0	0	0	0	0	0	0	0	0	0	0	0		Brucella inopinata	0	0	0	0	0	0	0	0	0	0	0	0	0	0	2	0	0	2	0.000144436
candidate divison MSBL1 archaeon SCGC-AAA259A05	0	0	0	0	0	0	0	0	0	0	0	0	0	0	1	0	0	1	6.85559e-05	1	0.00026398	0	0	0	0	0	0	0		Brucella sp. 09RB8910	0	0	0	0	0	0	0	0	0	0	0	0	0	0	1	0	0	1	7.22178e-05
candidate divison MSBL1 archaeon SCGC-AAA259B11	0	0	0	0	0	0	0	0	0	0	0	0	0	0	1	0	0	1	6.85559e-05	1	0.00026398	0	0	0	0	0	0	0		Burkholderia anthina	0	0	0	0	0	0	0	0	0	0	0	0	0	0	0	0	0	0	0
candidate divison MSBL1 archaeon SCGC-AAA259E17	0	0	0	0	0	0	0	0	0	0	0	0	0	0	3	0	0	3	0.000205668	3	0.000791941	0	0	0	0	0	0	0		Burkholderia cenocepacia	0	0	0	0	0	0	0	2	0	0	2	0.000144436	2	0.000271237	2	0	0	2	0.000144436
candidate divison MSBL1 archaeon SCGC-AAA261C02	2	0	0	2	0.000137112	2	0.000527961	0	0	0	0	0	0	0	0	0	0	0	0	0	0	0	0	0	0	0	0	0		Burkholderia cepacia	0	0	0	0	0	0	0	0	0	0	0	0	0	0	5	0	0	5	0.000361089
candidate divison MSBL1 archaeon SCGC-AAA261D19	0	0	0	0	0	0	0	0	0	0	0	0	0	0	1	0	0	1	6.85559e-05	1	0.00026398	0	0	0	0	0	0	0		Burkholderia diffusa	0	0	0	0	0	0	0	0	0	0	0	0	0	0	2	0	0	2	0.000144436
candidate divison MSBL1 archaeon SCGC-AAA382A03	1	0	0	1	6.85559e-05	1	0.00026398	0	0	0	0	0	0	0	0	0	0	0	0	0	0	0	0	0	0	0	0	0		Burkholderia gladioli	0	0	0	0	0	0	0	3	0	0	3	0.000216653	3	0.000406856	3	0	0	3	0.000216653
Candidatus Accumulibacter aalborgensis	0	0	0	0	0	0	0	0	0	0	0	0	0	0	2	0	0	2	0.000137112	2	0.000527961	0	0	0	0	0	0	0		Burkholderia insecticola	0	0	0	0	0	0	0	0	0	0	0	0	0	0	1	0	0	1	7.22178e-05
Candidatus Accumulibacter phosphatis	0	0	0	0	0	0	0	0	0	0	0	0	0	0	1	0	0	1	6.85559e-05	1	0.00026398	0	0	0	0	0	0	0		Burkholderia multivorans	0	0	0	0	0	0	0	1	0	0	1	7.22178e-05	1	0.000135619	0	0	0	0	0
Candidatus Accumulibacter sp. BA-91	0	0	0	0	0	0	0	0	0	0	0	0	0	0	0	0	0	0	0	0	0	1	0	0	1	6.85559e-05	1	0.00026398		Burkholderia oklahomensis	1	0	0	1	7.22178e-05	1	0.000135619	0	0	0	0	0	0	0	0	0	0	0	0
Candidatus Accumulibacter sp. BA-92	0	0	0	0	0	0	0	1	0	0	1	6.85559e-05	1	0.00026398	0	0	0	0	0	0	0	0	0	0	0	0	0	0		Burkholderia pseudomallei	13	0	0	13	0.000938832	13	0.00176304	0	0	0	0	0	0	0	0	0	0	0	0
Candidatus Aegiribacteria bacterium MLS_C	1	0	0	1	6.85559e-05	1	0.00026398	0	0	0	0	0	0	0	1	0	0	1	6.85559e-05	1	0.00026398	0	0	0	0	0	0	0		Burkholderia pyrrocinia	0	0	0	0	0	0	0	0	0	0	0	0	0	0	1	0	0	1	7.22178e-05
Candidatus Altiarchaeales archaeon WOR_SM1_79	0	0	0	0	0	0	0	3	0	0	3	0.000205668	3	0.000791941	0	0	0	0	0	0	0	0	0	0	0	0	0	0		Burkholderia seminalis	0	0	0	0	0	0	0	0	0	0	0	0	0	0	1	0	0	1	7.22178e-05
Candidatus Altiarchaeum sp. CG2_30_32_3053	0	0	0	0	0	0	0	0	0	0	0	0	0	0	0	0	0	0	0	0	0	1	0	0	1	6.85559e-05	1	0.00026398		Burkholderia sp. 9120	0	0	0	0	0	0	0	0	0	0	0	0	0	0	1	0	0	1	7.22178e-05
Candidatus Aminicenantes bacterium RBG_13_63_10	0	0	0	0	0	0	0	0	0	0	0	0	0	0	0	0	0	0	0	0	0	1	0	0	1	6.85559e-05	1	0.00026398		Burkholderia sp. E7m39	0	0	0	0	0	0	0	1	0	0	1	7.22178e-05	1	0.000135619	0	0	0	0	0
Candidatus Aminicenantes bacterium RBG_13_64_14	0	0	0	0	0	0	0	0	0	0	0	0	0	0	2	0	0	2	0.000137112	2	0.000527961	0	0	0	0	0	0	0		Burkholderia sp. H160	0	0	0	0	0	0	0	0	0	0	0	0	0	0	7	0	0	7	0.000505525
Candidatus Aminicenantes bacterium RBG_16_63_16	1	0	0	1	6.85559e-05	1	0.00026398	0	0	0	0	0	0	0	0	0	0	0	0	0	0	2	0	0	2	0.000137112	2	0.000527961		Burkholderia sp. PAMC 26561	0	0	0	0	0	0	0	0	0	0	0	0	0	0	0	0	0	0	0
Candidatus Aminicenantes bacterium RBG_16_66_30	0	0	0	0	0	0	0	0	0	0	0	0	0	0	1	0	0	1	6.85559e-05	1	0.00026398	0	0	0	0	0	0	0		Burkholderia sp. SJ98	0	0	0	0	0	0	0	55	0	0	55	0.00397198	55	0.00745902	0	0	0	0	0
Candidatus Arthromitus sp. SFB-4	0	0	0	0	0	0	0	0	0	0	0	0	0	0	4	0	0	4	0.000274224	4	0.00105592	0	0	0	0	0	0	0		Burkholderia sp. YI23	0	0	0	0	0	0	0	1	0	0	1	7.22178e-05	1	0.000135619	0	0	0	0	0
Candidatus Arthromitus sp. SFB-5	1	0	0	1	6.85559e-05	1	0.00026398	0	0	0	0	0	0	0	0	0	0	0	0	0	0	0	0	0	0	0	0	0		Burkholderia sp. yr281	1	0	0	1	7.22178e-05	1	0.000135619	0	0	0	0	0	0	0	0	0	0	0	0
Candidatus Atribacteria bacterium CG2_30_33_13	4	0	0	4	0.000274224	4	0.00105592	0	0	0	0	0	0	0	8	0	0	8	0.000548447	8	0.00211184	2	0	0	2	0.000137112	2	0.000527961		Burkholderia stagnalis	0	0	0	0	0	0	0	1	0	0	1	7.22178e-05	1	0.000135619	7	0	0	7	0.000505525
Candidatus Atribacteria bacterium RBG_16_35_8	0	0	0	0	0	0	0	1	0	0	1	6.85559e-05	1	0.00026398	0	0	0	0	0	0	0	0	0	0	0	0	0	0		Burkholderia territorii	0	0	0	0	0	0	0	0	0	0	0	0	0	0	4	0	0	4	0.000288871
Candidatus Azambacteria bacterium GW2011_GWC1_46_13	0	0	0	0	0	0	0	0	0	0	0	0	0	0	1	0	0	1	6.85559e-05	1	0.00026398	0	0	0	0	0	0	0		Burkholderia thailandensis	0	0	0	0	0	0	0	0	0	0	0	0	0	0	1	0	0	1	7.22178e-05
Candidatus Bathyarchaeota archaeon B23	1	0	0	1	6.85559e-05	1	0.00026398	0	0	0	0	0	0	0	0	0	0	0	0	0	0	0	0	0	0	0	0	0		Burkholderia ubonensis	3	0	0	3	0.000216653	3	0.000406856	0	0	0	0	0	0	0	1	0	0	1	7.22178e-05
Candidatus Bathyarchaeota archaeon B24	0	0	0	0	0	0	0	0	0	0	0	0	0	0	2	0	0	2	0.000137112	2	0.000527961	0	0	0	0	0	0	0		Burkholderia vietnamiensis	0	0	0	0	0	0	0	3	0	0	3	0.000216653	3	0.000406856	4	0	0	4	0.000288871
Candidatus Bathyarchaeota archaeon B25	0	0	0	0	0	0	0	0	0	0	0	0	0	0	0	0	0	0	0	0	0	2	0	0	2	0.000137112	2	0.000527961		Burkholderiales bacterium 68-10	2	0	0	2	0.000144436	2	0.000271237	0	0	0	0	0	0	0	0	0	0	0	0
Candidatus Bathyarchaeota archaeon B26-1	0	0	0	0	0	0	0	0	0	0	0	0	0	0	4	0	0	4	0.000274224	4	0.00105592	1	0	0	1	6.85559e-05	1	0.00026398		Burkholderiales bacterium 68-12	1	0	0	1	7.22178e-05	1	0.000135619	0	0	0	0	0	0	0	0	0	0	0	0
Candidatus Bathyarchaeota archaeon BA1	0	0	0	0	0	0	0	0	0	0	0	0	0	0	2	0	0	2	0.000137112	2	0.000527961	0	0	0	0	0	0	0		Burkholderiales bacterium RIFCSPLOWO2_02_FULL_57_36	0	0	0	0	0	0	0	0	0	0	0	0	0	0	0	0	0	0	0
Candidatus Brocadia caroliniensis	7	0	0	7	0.000479892	7	0.00184786	1	0	0	1	6.85559e-05	1	0.00026398	0	0	0	0	0	0	0	4	0	0	4	0.000274224	4	0.00105592		Burkholderiales bacterium RIFCSPLOWO2_12_FULL_65_40	0	0	0	0	0	0	0	0	0	0	0	0	0	0	0	0	0	0	0
Candidatus Brocadia fulgida	0	0	0	0	0	0	0	0	0	0	0	0	0	0	1	0	0	1	6.85559e-05	1	0.00026398	0	0	0	0	0	0	0		Burkholderiales bacterium RIFOXYC12_FULL_65_23	2	0	0	2	0.000144436	2	0.000271237	0	0	0	0	0	0	0	0	0	0	0	0
Candidatus Brocadia sapporoensis	11	0	0	11	0.000754115	11	0.00290378	0	0	0	0	0	0	0	0	0	0	0	0	0	0	1	0	0	1	6.85559e-05	1	0.00026398		Buttiauxella agrestis	0	0	0	0	0	0	0	1	0	0	1	7.22178e-05	1	0.000135619	0	0	0	0	0
Candidatus Brocadia sinica	1	0	0	1	6.85559e-05	1	0.00026398	4	0	0	4	0.000274224	4	0.00105592	3	0	0	3	0.000205668	3	0.000791941	0	0	0	0	0	0	0		Butyricicoccus pullicaecorum	0	0	0	0	0	0	0	0	0	0	0	0	0	0	4	0	0	4	0.000288871
Candidatus Buchananbacteria bacterium RBG_13_36_9	1	0	0	1	6.85559e-05	1	0.00026398	0	0	0	0	0	0	0	0	0	0	0	0	0	0	0	0	0	0	0	0	0		Butyrivibrio fibrisolvens	1	0	0	1	7.22178e-05	1	0.000135619	4	0	0	4	0.000288871	4	0.000542474	5	0	0	5	0.000361089
Candidatus Chrysopegis kryptomonas	1	0	0	1	6.85559e-05	1	0.00026398	0	0	0	0	0	0	0	0	0	0	0	0	0	0	0	0	0	0	0	0	0		Butyrivibrio hungatei	0	0	0	0	0	0	0	1	0	0	1	7.22178e-05	1	0.000135619	1	0	0	1	7.22178e-05
Candidatus Cloacimonas acidaminovorans	0	0	0	0	0	0	0	0	0	0	0	0	0	0	2	0	0	2	0.000137112	2	0.000527961	0	0	0	0	0	0	0		Butyrivibrio proteoclasticus	0	0	0	0	0	0	0	1	0	0	1	7.22178e-05	1	0.000135619	4	0	0	4	0.000288871
Candidatus Cloacimonas sp. SDB	0	0	0	0	0	0	0	0	0	0	0	0	0	0	0	0	0	0	0	0	0	1	0	0	1	6.85559e-05	1	0.00026398		Butyrivibrio sp. AD3002	0	0	0	0	0	0	0	0	0	0	0	0	0	0	1	0	0	1	7.22178e-05
Candidatus Collierbacteria bacterium GW2011_GWA1_44_12	0	0	0	0	0	0	0	1	0	0	1	6.85559e-05	1	0.00026398	0	0	0	0	0	0	0	0	0	0	0	0	0	0		Butyrivibrio sp. AE2032	0	0	0	0	0	0	0	0	0	0	0	0	0	0	7	0	0	7	0.000505525
Candidatus Collierbacteria bacterium GW2011_GWA2_44_13	0	0	0	0	0	0	0	1	0	0	1	6.85559e-05	1	0.00026398	0	0	0	0	0	0	0	0	0	0	0	0	0	0		Butyrivibrio sp. AE3004	0	0	0	0	0	0	0	0	0	0	0	0	0	0	2	0	0	2	0.000144436
Candidatus Contendobacter odensis	0	0	0	0	0	0	0	10	0	0	10	0.000685559	10	0.0026398	1	0	0	1	6.85559e-05	1	0.00026398	0	0	0	0	0	0	0		Butyrivibrio sp. AE3006	0	0	0	0	0	0	0	1	0	0	1	7.22178e-05	1	0.000135619	0	0	0	0	0
Candidatus Dadabacteria bacterium RIFCSPHIGHO2_12_FULL_53_21	4	0	0	4	0.000274224	4	0.00105592	0	0	0	0	0	0	0	1	0	0	1	6.85559e-05	1	0.00026398	0	0	0	0	0	0	0		Butyrivibrio sp. AE3009	0	0	0	0	0	0	0	0	0	0	0	0	0	0	5	0	0	5	0.000361089
Candidatus Daviesbacteria bacterium GW2011_GWA2_39_33	2	0	0	2	0.000137112	2	0.000527961	0	0	0	0	0	0	0	1	0	0	1	6.85559e-05	1	0.00026398	0	0	0	0	0	0	0		Butyrivibrio sp. FC2001	1	0	0	1	7.22178e-05	1	0.000135619	4	0	0	4	0.000288871	4	0.000542474	0	0	0	0	0
Candidatus Delongbacteria bacterium GWF2_40_14	0	0	0	0	0	0	0	0	0	0	0	0	0	0	1	0	0	1	6.85559e-05	1	0.00026398	0	0	0	0	0	0	0		Butyrivibrio sp. FCS006	0	0	0	0	0	0	0	0	0	0	0	0	0	0	1	0	0	1	7.22178e-05
Candidatus Desantisbacteria bacterium CG1_02_38_46	0	0	0	0	0	0	0	0	0	0	0	0	0	0	1	0	0	1	6.85559e-05	1	0.00026398	0	0	0	0	0	0	0		Butyrivibrio sp. INlla14	0	0	0	0	0	0	0	0	0	0	0	0	0	0	2	0	0	2	0.000144436
Candidatus Desulfofervidus auxilii	0	0	0	0	0	0	0	0	0	0	0	0	0	0	6	0	0	6	0.000411336	6	0.00158388	0	0	0	0	0	0	0		Butyrivibrio sp. VCD2006	0	0	0	0	0	0	0	0	0	0	0	0	0	0	3	0	0	3	0.000216653
Candidatus Desulforudis audaxviator	12	0	0	12	0.000822671	12	0.00316776	0	0	0	0	0	0	0	8	0	0	8	0.000548447	8	0.00211184	0	0	0	0	0	0	0		Caballeronia choica	0	0	0	0	0	0	0	0	0	0	0	0	0	0	1	0	0	1	7.22178e-05
Candidatus Eisenbacteria bacterium RBG_16_71_46	0	0	0	0	0	0	0	0	0	0	0	0	0	0	1	0	0	1	6.85559e-05	1	0.00026398	0	0	0	0	0	0	0		Caballeronia glathei	0	0	0	0	0	0	0	0	0	0	0	0	0	0	0	0	0	0	0
Candidatus Endobugula sertula	0	0	0	0	0	0	0	0	0	0	0	0	0	0	0	0	0	0	0	0	0	4	0	0	4	0.000274224	4	0.00105592		Caballeronia sordidicola	0	0	0	0	0	0	0	0	0	0	0	0	0	0	0	0	0	0	0
Candidatus Endomicrobium trichonymphae	1	0	0	1	6.85559e-05	1	0.00026398	0	0	0	0	0	0	0	2	0	0	2	0.000137112	2	0.000527961	0	0	0	0	0	0	0		Caenispirillum salinarum	0	0	0	0	0	0	0	1	0	0	1	7.22178e-05	1	0.000135619	0	0	0	0	0
Candidatus Entotheonella gemina	0	0	0	0	0	0	0	1	0	0	1	6.85559e-05	1	0.00026398	0	0	0	0	0	0	0	0	0	0	0	0	0	0		Cajanus cajan	0	0	0	0	0	0	0	0	0	0	0	0	0	0	0	0	0	0	0
Candidatus Falkowbacteria bacterium GW2011_GWF2_38_1205	0	0	0	0	0	0	0	0	0	0	0	0	0	0	3	0	0	3	0.000205668	3	0.000791941	0	0	0	0	0	0	0		Caldalkalibacillus thermarum	6	0	0	6	0.000433307	6	0.000813712	0	0	0	0	0	0	0	0	0	0	0	0
Candidatus Falkowbacteria bacterium RIFOXYB2_FULL_35_7	0	0	0	0	0	0	0	0	0	0	0	0	0	0	4	0	0	4	0.000274224	4	0.00105592	0	0	0	0	0	0	0		Caldanaerobacter subterraneus	0	0	0	0	0	0	0	0	0	0	0	0	0	0	6	0	0	6	0.000433307
Candidatus Filomicrobium marinum	7	0	0	7	0.000479892	7	0.00184786	0	0	0	0	0	0	0	0	0	0	0	0	0	0	0	0	0	0	0	0	0		Caldanaerobacter subterraneus subsp. pacificus	4	0	0	4	0.000288871	4	0.000542474	0	0	0	0	0	0	0	0	0	0	0	0
Candidatus Fischerbacteria bacterium RBG_13_37_8	0	0	0	0	0	0	0	0	0	0	0	0	0	0	1	0	0	1	6.85559e-05	1	0.00026398	0	0	0	0	0	0	0		Caldanaerobacter subterraneus subsp. tengcongensis	0	0	0	0	0	0	0	0	0	0	0	0	0	0	1	0	0	1	7.22178e-05
Candidatus Frackibacter sp. T328-2	0	0	0	0	0	0	0	0	0	0	0	0	0	0	2	0	0	2	0.000137112	2	0.000527961	0	0	0	0	0	0	0		Caldanaerobius fijiensis	0	0	0	0	0	0	0	0	0	0	0	0	0	0	1	0	0	1	7.22178e-05
Candidatus Frankia californiensis	1	0	0	1	6.85559e-05	1	0.00026398	0	0	0	0	0	0	0	0	0	0	0	0	0	0	0	0	0	0	0	0	0		Caldanaerobius polysaccharolyticus	0	0	0	0	0	0	0	0	0	0	0	0	0	0	39	0	0	39	0.00281649
Candidatus Gallionella acididurans	1	0	0	1	6.85559e-05	1	0.00026398	0	0	0	0	0	0	0	0	0	0	0	0	0	0	0	0	0	0	0	0	0		Caldanaerovirga acetigignens	0	0	0	0	0	0	0	0	0	0	0	0	0	0	5	0	0	5	0.000361089
Candidatus Glomeribacter gigasporarum	1	0	0	1	6.85559e-05	1	0.00026398	0	0	0	0	0	0	0	0	0	0	0	0	0	0	0	0	0	0	0	0	0		Caldicellulosiruptor acetigenus	1	0	0	1	7.22178e-05	1	0.000135619	1	0	0	1	7.22178e-05	1	0.000135619	3	0	0	3	0.000216653
Candidatus Gottesmanbacteria bacterium GW2011_GWA2_41_12	1	0	0	1	6.85559e-05	1	0.00026398	0	0	0	0	0	0	0	0	0	0	0	0	0	0	0	0	0	0	0	0	0		Caldicellulosiruptor bescii	1	0	0	1	7.22178e-05	1	0.000135619	5	0	0	5	0.000361089	5	0.000678093	57	0	0	57	0.00411642
Candidatus Gottesmanbacteria bacterium RIFCSPLOWO2_02_FULL_38_8	0	0	0	0	0	0	0	0	0	0	0	0	0	0	1	0	0	1	6.85559e-05	1	0.00026398	0	0	0	0	0	0	0		Caldicellulosiruptor danielii	0	0	0	0	0	0	0	1	0	0	1	7.22178e-05	1	0.000135619	1	0	0	1	7.22178e-05
Candidatus Halobonum tyrrellensis	0	0	0	0	0	0	0	1	0	0	1	6.85559e-05	1	0.00026398	0	0	0	0	0	0	0	0	0	0	0	0	0	0		Caldicellulosiruptor hydrothermalis	0	0	0	0	0	0	0	0	0	0	0	0	0	0	8	0	0	8	0.000577742
Candidatus Handelsmanbacteria bacterium RIFCSPLOWO2_12_FULL_64_10	0	0	0	0	0	0	0	1	0	0	1	6.85559e-05	1	0.00026398	1	0	0	1	6.85559e-05	1	0.00026398	3	0	0	3	0.000205668	3	0.000791941		Caldicellulosiruptor kristjanssonii	0	0	0	0	0	0	0	0	0	0	0	0	0	0	1	0	0	1	7.22178e-05
Candidatus Heimdallarchaeota archaeon AB_125	1	0	0	1	6.85559e-05	1	0.00026398	0	0	0	0	0	0	0	0	0	0	0	0	0	0	0	0	0	0	0	0	0		Caldicellulosiruptor lactoaceticus	0	0	0	0	0	0	0	0	0	0	0	0	0	0	1	0	0	1	7.22178e-05
Candidatus Hydrogenedentes bacterium CG1_02_42_14	1	0	0	1	6.85559e-05	1	0.00026398	0	0	0	0	0	0	0	0	0	0	0	0	0	0	0	0	0	0	0	0	0		Caldicellulosiruptor morganii	0	0	0	0	0	0	0	0	0	0	0	0	0	0	1	0	0	1	7.22178e-05
Candidatus Jettenia caeni	0	0	0	0	0	0	0	0	0	0	0	0	0	0	0	0	0	0	0	0	0	3	0	0	3	0.000205668	3	0.000791941		Caldicellulosiruptor obsidiansis	3	0	0	3	0.000216653	3	0.000406856	0	0	0	0	0	0	0	0	0	0	0	0
Candidatus Jorgensenbacteria bacterium GWA1_49_17	0	0	0	0	0	0	0	0	0	0	0	0	0	0	1	0	0	1	6.85559e-05	1	0.00026398	0	0	0	0	0	0	0		Caldicellulosiruptor owensensis	12	0	0	12	0.000866614	12	0.00162742	0	0	0	0	0	0	0	0	0	0	0	0
Candidatus Kaiserbacteria bacterium GW2011_GWA2_49_56	1	0	0	1	6.85559e-05	1	0.00026398	0	0	0	0	0	0	0	0	0	0	0	0	0	0	0	0	0	0	0	0	0		Caldicellulosiruptor saccharolyticus	0	0	0	0	0	0	0	0	0	0	0	0	0	0	7	0	0	7	0.000505525
Candidatus Kaiserbacteria bacterium RIFCSPHIGHO2_01_FULL_55_17	0	0	0	0	0	0	0	0	0	0	0	0	0	0	1	0	0	1	6.85559e-05	1	0.00026398	0	0	0	0	0	0	0		Caldicoprobacter faecalis	0	0	0	0	0	0	0	0	0	0	0	0	0	0	4	0	0	4	0.000288871
Candidatus Kaiserbacteria bacterium RIFCSPLOWO2_01_FULL_54_13	0	0	0	0	0	0	0	0	0	0	0	0	0	0	1	0	0	1	6.85559e-05	1	0.00026398	0	0	0	0	0	0	0		Caldilinea aerophila	1	0	0	1	7.22178e-05	1	0.000135619	0	0	0	0	0	0	0	0	0	0	0	0
Candidatus Kryptonium thompsoni	0	0	0	0	0	0	0	2	0	0	2	0.000137112	2	0.000527961	1	0	0	1	6.85559e-05	1	0.00026398	0	0	0	0	0	0	0		Caldimicrobium thiodismutans	0	0	0	0	0	0	0	0	0	0	0	0	0	0	4	0	0	4	0.000288871
Candidatus Kuenenia stuttgartiensis	3	0	0	3	0.000205668	3	0.000791941	0	0	0	0	0	0	0	0	0	0	0	0	0	0	0	0	0	0	0	0	0		Caldimonas manganoxidans	0	0	0	0	0	0	0	29	0	0	29	0.00209432	29	0.00393294	0	0	0	0	0
Candidatus Lambdaproteobacteria bacterium RIFOXYC1_FULL_56_13	0	0	0	0	0	0	0	1	0	0	1	6.85559e-05	1	0.00026398	0	0	0	0	0	0	0	0	0	0	0	0	0	0		Caldisalinibacter kiritimatiensis	0	0	0	0	0	0	0	0	0	0	0	0	0	0	0	0	0	0	0
Candidatus Levybacteria bacterium GW2011_GWA1_37_16	0	0	0	0	0	0	0	0	0	0	0	0	0	0	1	0	0	1	6.85559e-05	1	0.00026398	0	0	0	0	0	0	0		Caldisericum exile	0	0	0	0	0	0	0	1	0	0	1	7.22178e-05	1	0.000135619	0	0	0	0	0
Candidatus Levybacteria bacterium GW2011_GWA1_39_11	0	0	0	0	0	0	0	0	0	0	0	0	0	0	1	0	0	1	6.85559e-05	1	0.00026398	0	0	0	0	0	0	0		Caldisericum sp. CG2_30_36_11	0	0	0	0	0	0	0	0	0	0	0	0	0	0	1	0	0	1	7.22178e-05
Candidatus Liberibacter asiaticus	1	0	0	1	6.85559e-05	1	0.00026398	0	0	0	0	0	0	0	0	0	0	0	0	0	0	0	0	0	0	0	0	0		Calditerrivibrio nitroreducens	1	0	0	1	7.22178e-05	1	0.000135619	0	0	0	0	0	0	0	0	0	0	0	0
Candidatus Lokiarchaeota archaeon CR_4	0	0	0	0	0	0	0	0	0	0	0	0	0	0	1	0	0	1	6.85559e-05	1	0.00026398	0	0	0	0	0	0	0		Caldithrix abyssi	1	0	0	1	7.22178e-05	1	0.000135619	0	0	0	0	0	0	0	0	0	0	0	0
Candidatus Magasanikbacteria bacterium GW2011_GWC2_42_27	0	0	0	0	0	0	0	0	0	0	0	0	0	0	1	0	0	1	6.85559e-05	1	0.00026398	0	0	0	0	0	0	0		Caldithrix sp. RBG_13_44_9	4	0	0	4	0.000288871	4	0.000542474	0	0	0	0	0	0	0	0	0	0	0	0
Candidatus Magnetobacterium bavaricum	0	0	0	0	0	0	0	0	0	0	0	0	0	0	3	0	0	3	0.000205668	3	0.000791941	0	0	0	0	0	0	0		Caldivirga maquilingensis	0	0	0	0	0	0	0	0	0	0	0	0	0	0	1	0	0	1	7.22178e-05
Candidatus Magnetobacterium casensis	0	0	0	0	0	0	0	0	0	0	0	0	0	0	1	0	0	1	6.85559e-05	1	0.00026398	0	0	0	0	0	0	0		Caloramator australicus	0	0	0	0	0	0	0	0	0	0	0	0	0	0	6	0	0	6	0.000433307
Candidatus Magnetoglobus multicellularis	1	0	0	1	6.85559e-05	1	0.00026398	1	0	0	1	6.85559e-05	1	0.00026398	14	0	0	14	0.000959783	14	0.00369573	2	0	0	2	0.000137112	2	0.000527961		Caloramator fervidus	0	0	0	0	0	0	0	0	0	0	0	0	0	0	1	0	0	1	7.22178e-05
Candidatus Magnetomorum sp. HK-1	1	0	0	1	6.85559e-05	1	0.00026398	1	0	0	1	6.85559e-05	1	0.00026398	1	0	0	1	6.85559e-05	1	0.00026398	2	0	0	2	0.000137112	2	0.000527961		Caloramator mitchellensis	0	0	0	0	0	0	0	0	0	0	0	0	0	0	2	0	0	2	0.000144436
Candidatus Magnetoovum chiemensis	0	0	0	0	0	0	0	5	0	0	5	0.00034278	5	0.0013199	0	0	0	0	0	0	0	1	0	0	1	6.85559e-05	1	0.00026398		Caloramator quimbayensis	0	0	0	0	0	0	0	2	0	0	2	0.000144436	2	0.000271237	2	0	0	2	0.000144436
Candidatus Margulisbacteria bacterium GWD2_39_127	0	0	0	0	0	0	0	0	0	0	0	0	0	0	0	0	0	0	0	0	0	4	0	0	4	0.000274224	4	0.00105592		Caloranaerobacter azorensis	2	0	0	2	0.000144436	2	0.000271237	2	0	0	2	0.000144436	2	0.000271237	12	0	0	12	0.000866614
Candidatus Melainabacteria bacterium 35_41	0	0	0	0	0	0	0	0	0	0	0	0	0	0	1	0	0	1	6.85559e-05	1	0.00026398	0	0	0	0	0	0	0		Caloranaerobacter ferrireducens	1	0	0	1	7.22178e-05	1	0.000135619	0	0	0	0	0	0	0	0	0	0	0	0
Candidatus Melainabacteria bacterium RIFCSPLOWO2_12_FULL_35_11	0	0	0	0	0	0	0	0	0	0	0	0	0	0	1	0	0	1	6.85559e-05	1	0.00026398	0	0	0	0	0	0	0		Caloranaerobacter sp. TR13	1	0	0	1	7.22178e-05	1	0.000135619	0	0	0	0	0	0	0	2	0	0	2	0.000144436
Candidatus Methanomassiliicoccus intestinalis	7	0	0	7	0.000479892	7	0.00184786	0	0	0	0	0	0	0	0	0	0	0	0	0	0	0	0	0	0	0	0	0		Calothrix parietina	12	0	0	12	0.000866614	12	0.00162742	0	0	0	0	0	0	0	2	0	0	2	0.000144436
Candidatus Methanomethylophilus alvus	3	0	0	3	0.000205668	3	0.000791941	0	0	0	0	0	0	0	1	0	0	1	6.85559e-05	1	0.00026398	0	0	0	0	0	0	0		Calothrix sp. HK-06	0	0	0	0	0	0	0	1	0	0	1	7.22178e-05	1	0.000135619	1	0	0	1	7.22178e-05
Candidatus Methanoperedens nitroreducens	9	0	0	9	0.000617003	9	0.00237582	76	0	0	76	0.00521025	76	0.0200625	35	0	0	35	0.00239946	35	0.00923931	16	0	0	16	0.00109689	16	0.00422369		Caminicella sporogenes	1	0	0	1	7.22178e-05	1	0.000135619	0	0	0	0	0	0	0	3	0	0	3	0.000216653
Candidatus Methanoperedens sp. BLZ1	9	0	0	9	0.000617003	9	0.00237582	25	0	0	25	0.0017139	25	0.00659951	19	0	0	19	0.00130256	19	0.00501563	11	0	0	11	0.000754115	11	0.00290378		Campylobacter concisus	0	0	0	0	0	0	0	0	0	0	0	0	0	0	6	0	0	6	0.000433307
Candidatus Methanoplasma termitum	3	0	0	3	0.000205668	3	0.000791941	0	0	0	0	0	0	0	0	0	0	0	0	0	0	0	0	0	0	0	0	0		Campylobacter corcagiensis	0	0	0	0	0	0	0	0	0	0	0	0	0	0	0	0	0	0	0
Candidatus Micrarchaeota archaeon CG1_02_47_40	0	0	0	0	0	0	0	1	0	0	1	6.85559e-05	1	0.00026398	0	0	0	0	0	0	0	15	0	0	15	0.00102834	15	0.00395971		Campylobacter fetus	1	0	0	1	7.22178e-05	1	0.000135619	0	0	0	0	0	0	0	2	0	0	2	0.000144436
Candidatus Micrarchaeota archaeon CG1_02_49_24	0	0	0	0	0	0	0	0	0	0	0	0	0	0	0	0	0	0	0	0	0	1	0	0	1	6.85559e-05	1	0.00026398		Campylobacter fetus subsp. venerealis	1	0	0	1	7.22178e-05	1	0.000135619	0	0	0	0	0	0	0	0	0	0	0	0
Candidatus Micropelagos thuwalensis	0	0	0	0	0	0	0	1	0	0	1	6.85559e-05	1	0.00026398	0	0	0	0	0	0	0	0	0	0	0	0	0	0		Campylobacter jejuni	0	0	0	0	0	0	0	0	0	0	0	0	0	0	1	0	0	1	7.22178e-05
Candidatus Microthrix parvicella	0	0	0	0	0	0	0	0	0	0	0	0	0	0	0	0	0	0	0	0	0	2	0	0	2	0.000137112	2	0.000527961		candidate division BRC1 bacterium SM23_51	0	0	0	0	0	0	0	0	0	0	0	0	0	0	0	0	0	0	0
Candidatus Moduliflexus flocculans	3	0	0	3	0.000205668	3	0.000791941	0	0	0	0	0	0	0	4	0	0	4	0.000274224	4	0.00105592	0	0	0	0	0	0	0		candidate division KSB1 bacterium RBG_16_48_16	1	0	0	1	7.22178e-05	1	0.000135619	0	0	0	0	0	0	0	4	0	0	4	0.000288871
Candidatus Moranbacteria bacterium GW2011_GWC2_37_73	0	0	0	0	0	0	0	1	0	0	1	6.85559e-05	1	0.00026398	0	0	0	0	0	0	0	0	0	0	0	0	0	0		candidate division SR1 bacterium RAAC1_SR1_1	0	0	0	0	0	0	0	0	0	0	0	0	0	0	8	0	0	8	0.000577742
Candidatus Moranbacteria bacterium GW2011_GWC2_40_12	1	0	0	1	6.85559e-05	1	0.00026398	0	0	0	0	0	0	0	0	0	0	0	0	0	0	0	0	0	0	0	0	0		candidate division TA06 bacterium 34_109	0	0	0	0	0	0	0	0	0	0	0	0	0	0	0	0	0	0	0
Candidatus Moranbacteria bacterium GW2011_GWE2_35_2-	1	0	0	1	6.85559e-05	1	0.00026398	0	0	0	0	0	0	0	0	0	0	0	0	0	0	0	0	0	0	0	0	0		candidate division TA06 bacterium DG_24	0	0	0	0	0	0	0	0	0	0	0	0	0	0	1	0	0	1	7.22178e-05
Candidatus Muproteobacteria bacterium RIFCSPHIGHO2_01_FULL_61_200	0	0	0	0	0	0	0	1	0	0	1	6.85559e-05	1	0.00026398	0	0	0	0	0	0	0	0	0	0	0	0	0	0		candidate division TA06 bacterium DG_26	1	0	0	1	7.22178e-05	1	0.000135619	0	0	0	0	0	0	0	1	0	0	1	7.22178e-05
Candidatus Nitrosoglobus terrae	0	0	0	0	0	0	0	0	0	0	0	0	0	0	0	0	0	0	0	0	0	2	0	0	2	0.000137112	2	0.000527961		candidate division TA06 bacterium DG_78	0	0	0	0	0	0	0	0	0	0	0	0	0	0	4	0	0	4	0.000288871
Candidatus Nitrosopumilus adriaticus	2	0	0	2	0.000137112	2	0.000527961	2	0	0	2	0.000137112	2	0.000527961	5	0	0	5	0.00034278	5	0.0013199	0	0	0	0	0	0	0		candidate division TA06 bacterium SM1_40	0	0	0	0	0	0	0	0	0	0	0	0	0	0	1	0	0	1	7.22178e-05
Candidatus Nitrosopumilus piranensis	1	0	0	1	6.85559e-05	1	0.00026398	0	0	0	0	0	0	0	0	0	0	0	0	0	0	0	0	0	0	0	0	0		candidate division TM6 bacterium GW2011_GWE2_42_60	0	0	0	0	0	0	0	0	0	0	0	0	0	0	1	0	0	1	7.22178e-05
Candidatus Nitrosopumilus salaria	8	0	0	8	0.000548447	8	0.00211184	0	0	0	0	0	0	0	0	0	0	0	0	0	0	2	0	0	2	0.000137112	2	0.000527961		candidate division TM6 bacterium RIFCSPHIGHO2_12_FULL_32_22	0	0	0	0	0	0	0	0	0	0	0	0	0	0	1	0	0	1	7.22178e-05
Candidatus Nitrososphaera evergladensis	0	0	0	0	0	0	0	2	0	0	2	0.000137112	2	0.000527961	0	0	0	0	0	0	0	0	0	0	0	0	0	0		candidate division WOR_3 bacterium SM1_77	3	0	0	3	0.000216653	3	0.000406856	0	0	0	0	0	0	0	8	0	0	8	0.000577742
Candidatus Nitrosotenuis chungbukensis	2	0	0	2	0.000137112	2	0.000527961	0	0	0	0	0	0	0	0	0	0	0	0	0	0	0	0	0	0	0	0	0		candidate division WOR_3 bacterium SM23_42	0	0	0	0	0	0	0	0	0	0	0	0	0	0	2	0	0	2	0.000144436
Candidatus Nitrospira inopinata	0	0	0	0	0	0	0	0	0	0	0	0	0	0	3	0	0	3	0.000205668	3	0.000791941	0	0	0	0	0	0	0		candidate division WOR_3 bacterium SM23_60	1	0	0	1	7.22178e-05	1	0.000135619	0	0	0	0	0	0	0	36	0	0	36	0.00259984
Candidatus Nitrospira nitrificans	0	0	0	0	0	0	0	0	0	0	0	0	0	0	1	0	0	1	6.85559e-05	1	0.00026398	0	0	0	0	0	0	0		candidate division WOR-1 bacterium DG_54_3	2	0	0	2	0.000144436	2	0.000271237	1	0	0	1	7.22178e-05	1	0.000135619	2	0	0	2	0.000144436
Candidatus Nitrospira nitrosa	0	0	0	0	0	0	0	0	0	0	0	0	0	0	1	0	0	1	6.85559e-05	1	0.00026398	0	0	0	0	0	0	0		candidate division WOR-1 bacterium RIFCSPHIGHO2_01_FULL_53_15	0	0	0	0	0	0	0	1	0	0	1	7.22178e-05	1	0.000135619	2	0	0	2	0.000144436
Candidatus Nomurabacteria bacterium GW2011_GWA2_43_15	0	0	0	0	0	0	0	0	0	0	0	0	0	0	1	0	0	1	6.85559e-05	1	0.00026398	0	0	0	0	0	0	0		candidate division WOR-1 bacterium RIFCSPHIGHO2_02_FULL_45_12	0	0	0	0	0	0	0	0	0	0	0	0	0	0	2	0	0	2	0.000144436
Candidatus Nomurabacteria bacterium GW2011_GWC2_35_8	0	0	0	0	0	0	0	1	0	0	1	6.85559e-05	1	0.00026398	0	0	0	0	0	0	0	0	0	0	0	0	0	0		candidate division WOR-1 bacterium RIFOXYA12_FULL_43_27	0	0	0	0	0	0	0	2	0	0	2	0.000144436	2	0.000271237	5	0	0	5	0.000361089
Candidatus Nomurabacteria bacterium RIFCSPHIGHO2_01_FULL_40_24b	1	0	0	1	6.85559e-05	1	0.00026398	0	0	0	0	0	0	0	0	0	0	0	0	0	0	0	0	0	0	0	0	0		candidate division WOR-1 bacterium RIFOXYA2_FULL_36_21	0	0	0	0	0	0	0	0	0	0	0	0	0	0	2	0	0	2	0.000144436
Candidatus Odinarchaeota archaeon LCB_4	0	0	0	0	0	0	0	1	0	0	1	6.85559e-05	1	0.00026398	0	0	0	0	0	0	0	2	0	0	2	0.000137112	2	0.000527961		candidate division WOR-1 bacterium RIFOXYA2_FULL_37_7	0	0	0	0	0	0	0	0	0	0	0	0	0	0	2	0	0	2	0.000144436
Candidatus Omnitrophica bacterium CG1_02_40_15	0	0	0	0	0	0	0	1	0	0	1	6.85559e-05	1	0.00026398	0	0	0	0	0	0	0	0	0	0	0	0	0	0		candidate division WOR-1 bacterium RIFOXYA2_FULL_41_14	0	0	0	0	0	0	0	0	0	0	0	0	0	0	1	0	0	1	7.22178e-05
Candidatus Omnitrophica bacterium CG1_02_43_210	0	0	0	0	0	0	0	0	0	0	0	0	0	0	6	0	0	6	0.000411336	6	0.00158388	0	0	0	0	0	0	0		candidate division WOR-1 bacterium RIFOXYA2_FULL_51_19	0	0	0	0	0	0	0	0	0	0	0	0	0	0	0	0	0	0	0
Candidatus Omnitrophica bacterium CG1_02_44_16	0	0	0	0	0	0	0	0	0	0	0	0	0	0	3	0	0	3	0.000205668	3	0.000791941	0	0	0	0	0	0	0		candidate division WOR-3 bacterium RBG_13_43_14	0	0	0	0	0	0	0	1	0	0	1	7.22178e-05	1	0.000135619	0	0	0	0	0
Candidatus Omnitrophica bacterium CG1_02_46_14	0	0	0	0	0	0	0	1	0	0	1	6.85559e-05	1	0.00026398	0	0	0	0	0	0	0	0	0	0	0	0	0	0		candidate division WWE3 bacterium RIFOXYC2_FULL_42_13	0	0	0	0	0	0	0	1	0	0	1	7.22178e-05	1	0.000135619	0	0	0	0	0
Candidatus Pacearchaeota archaeon CG1_02_32_132	1	0	0	1	6.85559e-05	1	0.00026398	0	0	0	0	0	0	0	0	0	0	0	0	0	0	0	0	0	0	0	0	0		candidate division Zixibacteria bacterium RBG_16_43_9	0	0	0	0	0	0	0	1	0	0	1	7.22178e-05	1	0.000135619	3	0	0	3	0.000216653
Candidatus Pacebacteria bacterium GW2011_GWF1_36_5	0	0	0	0	0	0	0	3	0	0	3	0.000205668	3	0.000791941	0	0	0	0	0	0	0	0	0	0	0	0	0	0		candidate division Zixibacteria bacterium RBG_16_48_11	0	0	0	0	0	0	0	0	0	0	0	0	0	0	11	0	0	11	0.000794396
Candidatus Pelagibacter ubique	0	0	0	0	0	0	0	1	0	0	1	6.85559e-05	1	0.00026398	0	0	0	0	0	0	0	0	0	0	0	0	0	0		candidate division Zixibacteria bacterium RBG_16_50_21	0	0	0	0	0	0	0	0	0	0	0	0	0	0	0	0	0	0	0
Candidatus Peregrinibacteria bacterium RIFOXYA2_FULL_41_18	0	0	0	0	0	0	0	0	0	0	0	0	0	0	1	0	0	1	6.85559e-05	1	0.00026398	0	0	0	0	0	0	0		candidate division Zixibacteria bacterium RBG_16_53_22	0	0	0	0	0	0	0	0	0	0	0	0	0	0	2	0	0	2	0.000144436
Candidatus Peribacteria bacterium RIFCSPHIGHO2_01_FULL_49_38	0	0	0	0	0	0	0	0	0	0	0	0	0	0	1	0	0	1	6.85559e-05	1	0.00026398	0	0	0	0	0	0	0		candidate division Zixibacteria bacterium RBG-1	0	0	0	0	0	0	0	0	0	0	0	0	0	0	2	0	0	2	0.000144436
Candidatus Peribacteria bacterium RIFCSPHIGHO2_01_FULL_55_13	0	0	0	0	0	0	0	0	0	0	0	0	0	0	1	0	0	1	6.85559e-05	1	0.00026398	0	0	0	0	0	0	0		candidate division Zixibacteria bacterium SM1_73	2	0	0	2	0.000144436	2	0.000271237	0	0	0	0	0	0	0	4	0	0	4	0.000288871
Candidatus Raymondbacteria bacterium RIFOXYA2_FULL_49_16	0	0	0	0	0	0	0	0	0	0	0	0	0	0	1	0	0	1	6.85559e-05	1	0.00026398	1	0	0	1	6.85559e-05	1	0.00026398		candidate division Zixibacteria bacterium SM23_73_2	0	0	0	0	0	0	0	0	0	0	0	0	0	0	7	0	0	7	0.000505525
Candidatus Raymondbacteria bacterium RifOxyB12_full_50_8	0	0	0	0	0	0	0	0	0	0	0	0	0	0	1	0	0	1	6.85559e-05	1	0.00026398	0	0	0	0	0	0	0		candidate division Zixibacteria bacterium SM23_81	5	0	0	5	0.000361089	5	0.000678093	0	0	0	0	0	0	0	1	0	0	1	7.22178e-05
Candidatus Roizmanbacteria bacterium CG2_30_33_16	0	0	0	0	0	0	0	0	0	0	0	0	0	0	1	0	0	1	6.85559e-05	1	0.00026398	0	0	0	0	0	0	0		candidate divison MSBL1 archaeon SCGC-AAA259B11	0	0	0	0	0	0	0	0	0	0	0	0	0	0	1	0	0	1	7.22178e-05
Candidatus Roizmanbacteria bacterium RIFCSPHIGHO2_02_FULL_37_15	0	0	0	0	0	0	0	0	0	0	0	0	0	0	2	0	0	2	0.000137112	2	0.000527961	0	0	0	0	0	0	0		candidate divison MSBL1 archaeon SCGC-AAA259D14	0	0	0	0	0	0	0	0	0	0	0	0	0	0	0	0	0	0	0
Candidatus Rokubacteria bacterium 13_1_20CM_2_69_58	0	0	0	0	0	0	0	1	0	0	1	6.85559e-05	1	0.00026398	0	0	0	0	0	0	0	0	0	0	0	0	0	0		candidate divison MSBL1 archaeon SCGC-AAA259E17	0	0	0	0	0	0	0	0	0	0	0	0	0	0	7	0	0	7	0.000505525
Candidatus Rokubacteria bacterium 13_1_20CM_2_70_7	0	0	0	0	0	0	0	0	0	0	0	0	0	0	1	0	0	1	6.85559e-05	1	0.00026398	0	0	0	0	0	0	0		candidate divison MSBL1 archaeon SCGC-AAA259I07	1	0	0	1	7.22178e-05	1	0.000135619	0	0	0	0	0	0	0	0	0	0	0	0
Candidatus Rokubacteria bacterium 13_1_20CM_4_70_14	0	0	0	0	0	0	0	0	0	0	0	0	0	0	2	0	0	2	0.000137112	2	0.000527961	0	0	0	0	0	0	0		candidate divison MSBL1 archaeon SCGC-AAA259I09	0	0	0	0	0	0	0	0	0	0	0	0	0	0	0	0	0	0	0
Candidatus Rokubacteria bacterium 13_1_40CM_2_68_8	0	0	0	0	0	0	0	0	0	0	0	0	0	0	1	0	0	1	6.85559e-05	1	0.00026398	2	0	0	2	0.000137112	2	0.000527961		candidate divison MSBL1 archaeon SCGC-AAA261C02	2	0	0	2	0.000144436	2	0.000271237	0	0	0	0	0	0	0	0	0	0	0	0
Candidatus Rokubacteria bacterium 13_1_40CM_4_69_39	0	0	0	0	0	0	0	0	0	0	0	0	0	0	1	0	0	1	6.85559e-05	1	0.00026398	0	0	0	0	0	0	0		candidate divison MSBL1 archaeon SCGC-AAA261D19	0	0	0	0	0	0	0	0	0	0	0	0	0	0	1	0	0	1	7.22178e-05
Candidatus Rokubacteria bacterium 13_1_40CM_4_69_5	0	0	0	0	0	0	0	0	0	0	0	0	0	0	0	0	0	0	0	0	0	1	0	0	1	6.85559e-05	1	0.00026398		candidate divison MSBL1 archaeon SCGC-AAA382A13	0	0	0	0	0	0	0	0	0	0	0	0	0	0	0	0	0	0	0
Candidatus Rokubacteria bacterium CSP1-6	1	0	0	1	6.85559e-05	1	0.00026398	2	0	0	2	0.000137112	2	0.000527961	3	0	0	3	0.000205668	3	0.000791941	5	0	0	5	0.00034278	5	0.0013199		Candidatus Accumulibacter aalborgensis	0	0	0	0	0	0	0	0	0	0	0	0	0	0	3	0	0	3	0.000216653
Candidatus Rokubacteria bacterium GWC2_70_16	1	0	0	1	6.85559e-05	1	0.00026398	0	0	0	0	0	0	0	0	0	0	0	0	0	0	0	0	0	0	0	0	0		Candidatus Accumulibacter phosphatis	0	0	0	0	0	0	0	0	0	0	0	0	0	0	1	0	0	1	7.22178e-05
Candidatus Scalindua brodae	1	0	0	1	6.85559e-05	1	0.00026398	0	0	0	0	0	0	0	2	0	0	2	0.000137112	2	0.000527961	1	0	0	1	6.85559e-05	1	0.00026398		Candidatus Accumulibacter sp. BA-91	0	0	0	0	0	0	0	0	0	0	0	0	0	0	1	0	0	1	7.22178e-05
Candidatus Scalindua rubra	0	0	0	0	0	0	0	0	0	0	0	0	0	0	0	0	0	0	0	0	0	1	0	0	1	6.85559e-05	1	0.00026398		Candidatus Accumulibacter sp. BA-92	1	0	0	1	7.22178e-05	1	0.000135619	0	0	0	0	0	0	0	0	0	0	0	0
Candidatus Schekmanbacteria bacterium GWA2_38_11	0	0	0	0	0	0	0	0	0	0	0	0	0	0	2	0	0	2	0.000137112	2	0.000527961	0	0	0	0	0	0	0		Candidatus Adiutrix intracellularis	0	0	0	0	0	0	0	0	0	0	0	0	0	0	1	0	0	1	7.22178e-05
Candidatus Schekmanbacteria bacterium RBG_13_48_7	1	0	0	1	6.85559e-05	1	0.00026398	0	0	0	0	0	0	0	1	0	0	1	6.85559e-05	1	0.00026398	0	0	0	0	0	0	0		Candidatus Aegiribacteria bacterium MLS_C	2	0	0	2	0.000144436	2	0.000271237	0	0	0	0	0	0	0	7	0	0	7	0.000505525
Candidatus Solibacter usitatus	0	0	0	0	0	0	0	0	0	0	0	0	0	0	0	0	0	0	0	0	0	1	0	0	1	6.85559e-05	1	0.00026398		Candidatus Altiarchaeales archaeon WOR_SM1_79	0	0	0	0	0	0	0	6	0	0	6	0.000433307	6	0.000813712	1	0	0	1	7.22178e-05
Candidatus Spechtbacteria bacterium RIFCSPHIGHO2_01_FULL_43_30	0	0	0	0	0	0	0	1	0	0	1	6.85559e-05	1	0.00026398	0	0	0	0	0	0	0	0	0	0	0	0	0	0		Candidatus Amesbacteria bacterium GW2011_GWA1_46_35	0	0	0	0	0	0	0	4	0	0	4	0.000288871	4	0.000542474	0	0	0	0	0
Candidatus Sungbacteria bacterium RIFCSPLOWO2_01_FULL_54_21	0	0	0	0	0	0	0	1	0	0	1	6.85559e-05	1	0.00026398	0	0	0	0	0	0	0	0	0	0	0	0	0	0		Candidatus Amesbacteria bacterium RIFCSPHIGHO2_01_FULL_48_32b	0	0	0	0	0	0	0	0	0	0	0	0	0	0	1	0	0	1	7.22178e-05
Candidatus Symbiobacter mobilis	1	0	0	1	6.85559e-05	1	0.00026398	0	0	0	0	0	0	0	0	0	0	0	0	0	0	0	0	0	0	0	0	0		Candidatus Amesbacteria bacterium RIFOXYB1_FULL_44_23	0	0	0	0	0	0	0	0	0	0	0	0	0	0	0	0	0	0	0
Candidatus Syntrophoarchaeum butanivorans	1	0	0	1	6.85559e-05	1	0.00026398	2	0	0	2	0.000137112	2	0.000527961	10	0	0	10	0.000685559	10	0.0026398	5	0	0	5	0.00034278	5	0.0013199		Candidatus Aminicenantes bacterium RBG_13_62_12	1	0	0	1	7.22178e-05	1	0.000135619	0	0	0	0	0	0	0	0	0	0	0	0
Candidatus Syntrophoarchaeum caldarius	0	0	0	0	0	0	0	0	0	0	0	0	0	0	8	0	0	8	0.000548447	8	0.00211184	3	0	0	3	0.000205668	3	0.000791941		Candidatus Aminicenantes bacterium RBG_13_64_14	0	0	0	0	0	0	0	0	0	0	0	0	0	0	1	0	0	1	7.22178e-05
Candidatus Terrybacteria bacterium RIFCSPHIGHO2_01_FULL_48_17	0	0	0	0	0	0	0	0	0	0	0	0	0	0	1	0	0	1	6.85559e-05	1	0.00026398	0	0	0	0	0	0	0		Candidatus Aminicenantes bacterium RBG_16_63_16	0	0	0	0	0	0	0	0	0	0	0	0	0	0	0	0	0	0	0
Candidatus Thiodiazotropha endoloripes	1	0	0	1	6.85559e-05	1	0.00026398	0	0	0	0	0	0	0	0	0	0	0	0	0	0	0	0	0	0	0	0	0		Candidatus Aminicenantes bacterium RBG_19FT_COMBO_58_17	0	0	0	0	0	0	0	0	0	0	0	0	0	0	1	0	0	1	7.22178e-05
Candidatus Thiomargarita nelsonii	0	0	0	0	0	0	0	1	0	0	1	6.85559e-05	1	0.00026398	0	0	0	0	0	0	0	1	0	0	1	6.85559e-05	1	0.00026398		Candidatus Aminicenantes bacterium RBG_19FT_COMBO_59_29	1	0	0	1	7.22178e-05	1	0.000135619	0	0	0	0	0	0	0	0	0	0	0	0
Candidatus Thorarchaeota archaeon SMTZ-45	0	0	0	0	0	0	0	0	0	0	0	0	0	0	1	0	0	1	6.85559e-05	1	0.00026398	0	0	0	0	0	0	0		Candidatus Arthromitus sp. SFB-4	0	0	0	0	0	0	0	0	0	0	0	0	0	0	15	0	0	15	0.00108327
Candidatus Uhrbacteria bacterium GW2011_GWA2_41_10	0	0	0	0	0	0	0	1	0	0	1	6.85559e-05	1	0.00026398	0	0	0	0	0	0	0	0	0	0	0	0	0	0		Candidatus Arthromitus sp. SFB-5	5	0	0	5	0.000361089	5	0.000678093	0	0	0	0	0	0	0	0	0	0	0	0
Candidatus Uhrbacteria bacterium GW2011_GWC2_41_11	0	0	0	0	0	0	0	1	0	0	1	6.85559e-05	1	0.00026398	0	0	0	0	0	0	0	0	0	0	0	0	0	0		Candidatus Arthromitus sp. SFB-mouse	0	0	0	0	0	0	0	1	0	0	1	7.22178e-05	1	0.000135619	0	0	0	0	0
Candidatus Vecturithrix granuli	0	0	0	0	0	0	0	1	0	0	1	6.85559e-05	1	0.00026398	4	0	0	4	0.000274224	4	0.00105592	0	0	0	0	0	0	0		Candidatus Atribacteria bacterium CG2_30_33_13	5	0	0	5	0.000361089	5	0.000678093	0	0	0	0	0	0	0	16	0	0	16	0.00115548
Candidatus Wallbacteria bacterium GWC2_49_35	0	0	0	0	0	0	0	0	0	0	0	0	0	0	0	0	0	0	0	0	0	1	0	0	1	6.85559e-05	1	0.00026398		Candidatus Atribacteria bacterium RBG_19FT_COMBO_35_14	0	0	0	0	0	0	0	0	0	0	0	0	0	0	1	0	0	1	7.22178e-05
Candidatus Wildermuthbacteria bacterium RIFCSPHIGHO2_01_FULL_48_25	0	0	0	0	0	0	0	0	0	0	0	0	0	0	1	0	0	1	6.85559e-05	1	0.00026398	0	0	0	0	0	0	0		Candidatus Azambacteria bacterium GW2011_GWA2_45_90	1	0	0	1	7.22178e-05	1	0.000135619	0	0	0	0	0	0	0	3	0	0	3	0.000216653
Candidatus Woesearchaeota archaeon CG1_02_57_44	0	0	0	0	0	0	0	1	0	0	1	6.85559e-05	1	0.00026398	0	0	0	0	0	0	0	0	0	0	0	0	0	0		Candidatus Azambacteria bacterium GW2011_GWB1_46_27	0	0	0	0	0	0	0	0	0	0	0	0	0	0	2	0	0	2	0.000144436
Candidatus Woesebacteria bacterium GW2011_GWA1_39_12	0	0	0	0	0	0	0	1	0	0	1	6.85559e-05	1	0.00026398	0	0	0	0	0	0	0	1	0	0	1	6.85559e-05	1	0.00026398		Candidatus Bathyarchaeota archaeon B24	0	0	0	0	0	0	0	1	0	0	1	7.22178e-05	1	0.000135619	1	0	0	1	7.22178e-05
Candidatus Woesebacteria bacterium GW2011_GWB1_38_5	0	0	0	0	0	0	0	0	0	0	0	0	0	0	1	0	0	1	6.85559e-05	1	0.00026398	0	0	0	0	0	0	0		Candidatus Bathyarchaeota archaeon B25	0	0	0	0	0	0	0	0	0	0	0	0	0	0	1	0	0	1	7.22178e-05
Candidatus Woesebacteria bacterium RBG_16_34_12	0	0	0	0	0	0	0	0	0	0	0	0	0	0	0	0	0	0	0	0	0	3	0	0	3	0.000205668	3	0.000791941		Candidatus Bathyarchaeota archaeon B26-1	0	0	0	0	0	0	0	0	0	0	0	0	0	0	4	0	0	4	0.000288871
Candidatus Woykebacteria bacterium RBG_19FT_COMBO_43_10	0	0	0	0	0	0	0	0	0	0	0	0	0	0	0	0	0	0	0	0	0	1	0	0	1	6.85559e-05	1	0.00026398		Candidatus Bathyarchaeota archaeon BA1	0	0	0	0	0	0	0	0	0	0	0	0	0	0	2	0	0	2	0.000144436
Candidimonas bauzanensis	0	0	0	0	0	0	0	0	0	0	0	0	0	0	2	0	0	2	0.000137112	2	0.000527961	0	0	0	0	0	0	0		Candidatus Bathyarchaeota archaeon RBG_13_46_16b	0	0	0	0	0	0	0	0	0	0	0	0	0	0	0	0	0	0	0
Carboxydocella sp. JDF658	2	0	0	2	0.000137112	2	0.000527961	0	0	0	0	0	0	0	7	0	0	7	0.000479892	7	0.00184786	0	0	0	0	0	0	0		Candidatus Brocadia caroliniensis	10	0	0	10	0.000722178	10	0.00135619	0	0	0	0	0	0	0	0	0	0	0	0
Carboxydocella sp. ULO1	1	0	0	1	6.85559e-05	1	0.00026398	0	0	0	0	0	0	0	1	0	0	1	6.85559e-05	1	0.00026398	5	0	0	5	0.00034278	5	0.0013199		Candidatus Brocadia fulgida	0	0	0	0	0	0	0	0	0	0	0	0	0	0	2	0	0	2	0.000144436
Carboxydocella sporoproducens	0	0	0	0	0	0	0	0	0	0	0	0	0	0	2	0	0	2	0.000137112	2	0.000527961	0	0	0	0	0	0	0		Candidatus Brocadia sapporoensis	13	0	0	13	0.000938832	13	0.00176304	2	0	0	2	0.000144436	2	0.000271237	0	0	0	0	0
Carboxydothermus ferrireducens	7	0	0	7	0.000479892	7	0.00184786	0	0	0	0	0	0	0	9	0	0	9	0.000617003	9	0.00237582	1	0	0	1	6.85559e-05	1	0.00026398		Candidatus Brocadia sinica	1	0	0	1	7.22178e-05	1	0.000135619	2	0	0	2	0.000144436	2	0.000271237	7	0	0	7	0.000505525
Carboxydothermus hydrogenoformans	0	0	0	0	0	0	0	2	0	0	2	0.000137112	2	0.000527961	1	0	0	1	6.85559e-05	1	0.00026398	0	0	0	0	0	0	0		Candidatus Buchananbacteria bacterium RBG_13_36_9	3	0	0	3	0.000216653	3	0.000406856	0	0	0	0	0	0	0	0	0	0	0	0
Carboxydothermus islandicus	1	0	0	1	6.85559e-05	1	0.00026398	0	0	0	0	0	0	0	2	0	0	2	0.000137112	2	0.000527961	0	0	0	0	0	0	0		Candidatus Buchananbacteria bacterium RIFCSPHIGHO2_01_FULL_39_8	2	0	0	2	0.000144436	2	0.000271237	0	0	0	0	0	0	0	0	0	0	0	0
Carboxydothermus pertinax	0	0	0	0	0	0	0	0	0	0	0	0	0	0	2	0	0	2	0.000137112	2	0.000527961	0	0	0	0	0	0	0		Candidatus Cloacimonas sp. SDB	0	0	0	0	0	0	0	0	0	0	0	0	0	0	4	0	0	4	0.000288871
Carnobacterium maltaromaticum	0	0	0	0	0	0	0	0	0	0	0	0	0	0	1	0	0	1	6.85559e-05	1	0.00026398	0	0	0	0	0	0	0		Candidatus Collierbacteria bacterium GW2011_GWA2_44_13	0	0	0	0	0	0	0	12	0	0	12	0.000866614	12	0.00162742	0	0	0	0	0
Caryophanon latum	0	0	0	0	0	0	0	0	0	0	0	0	0	0	1	0	0	1	6.85559e-05	1	0.00026398	0	0	0	0	0	0	0		Candidatus Competibacter denitrificans	0	0	0	0	0	0	0	0	0	0	0	0	0	0	1	0	0	1	7.22178e-05
Catenibacterium mitsuokai	0	0	0	0	0	0	0	1	0	0	1	6.85559e-05	1	0.00026398	0	0	0	0	0	0	0	1	0	0	1	6.85559e-05	1	0.00026398		Candidatus Contendobacter odensis	0	0	0	0	0	0	0	16	0	0	16	0.00115548	16	0.0021699	0	0	0	0	0
Catenovulum agarivorans	1	0	0	1	6.85559e-05	1	0.00026398	0	0	0	0	0	0	0	0	0	0	0	0	0	0	0	0	0	0	0	0	0		Candidatus Dadabacteria bacterium CSP1-2	2	0	0	2	0.000144436	2	0.000271237	1	0	0	1	7.22178e-05	1	0.000135619	1	0	0	1	7.22178e-05
Cedecea neteri	0	0	0	0	0	0	0	1	0	0	1	6.85559e-05	1	0.00026398	0	0	0	0	0	0	0	0	0	0	0	0	0	0		Candidatus Dadabacteria bacterium RIFCSPHIGHO2_12_FULL_53_21	3	0	0	3	0.000216653	3	0.000406856	0	0	0	0	0	0	0	3	0	0	3	0.000216653
Celeribacter neptunius	0	0	0	0	0	0	0	0	0	0	0	0	0	0	0	0	0	0	0	0	0	1	0	0	1	6.85559e-05	1	0.00026398		Candidatus Daviesbacteria bacterium GW2011_GWC1_40_9	0	0	0	0	0	0	0	1	0	0	1	7.22178e-05	1	0.000135619	0	0	0	0	0
Cellulomonas cellasea	0	0	0	0	0	0	0	1	0	0	1	6.85559e-05	1	0.00026398	0	0	0	0	0	0	0	0	0	0	0	0	0	0		Candidatus Daviesbacteria bacterium RIFCSPLOWO2_02_FULL_36_7	0	0	0	0	0	0	0	0	0	0	0	0	0	0	0	0	0	0	0
Cellulomonas fimi	0	0	0	0	0	0	0	1	0	0	1	6.85559e-05	1	0.00026398	0	0	0	0	0	0	0	0	0	0	0	0	0	0		Candidatus Delongbacteria bacterium GWF2_40_14	0	0	0	0	0	0	0	0	0	0	0	0	0	0	1	0	0	1	7.22178e-05
Cellulomonas sp. URHE0023	0	0	0	0	0	0	0	0	0	0	0	0	0	0	0	0	0	0	0	0	0	3	0	0	3	0.000205668	3	0.000791941		Candidatus Desantisbacteria bacterium CG1_02_38_46	0	0	0	0	0	0	0	1	0	0	1	7.22178e-05	1	0.000135619	0	0	0	0	0
Cellulophaga baltica	1	0	0	1	6.85559e-05	1	0.00026398	1	0	0	1	6.85559e-05	1	0.00026398	1	0	0	1	6.85559e-05	1	0.00026398	0	0	0	0	0	0	0		Candidatus Desantisbacteria bacterium CG2_30_40_21	0	0	0	0	0	0	0	1	0	0	1	7.22178e-05	1	0.000135619	1	0	0	1	7.22178e-05
Cellulophaga fucicola	0	0	0	0	0	0	0	0	0	0	0	0	0	0	1	0	0	1	6.85559e-05	1	0.00026398	0	0	0	0	0	0	0		Candidatus Desulfofervidus auxilii	0	0	0	0	0	0	0	0	0	0	0	0	0	0	13	0	0	13	0.000938832
Cellulosilyticum lentocellum	0	0	0	0	0	0	0	0	0	0	0	0	0	0	0	0	0	0	0	0	0	1	0	0	1	6.85559e-05	1	0.00026398		Candidatus Desulforudis audaxviator	25	0	0	25	0.00180545	25	0.00339046	0	0	0	0	0	0	0	16	0	0	16	0.00115548
Cenarchaeum symbiosum	0	0	0	0	0	0	0	3	0	0	3	0.000205668	3	0.000791941	0	0	0	0	0	0	0	0	0	0	0	0	0	0		Candidatus Edwardsbacteria bacterium GWF2_54_11	0	0	0	0	0	0	0	2	0	0	2	0.000144436	2	0.000271237	0	0	0	0	0
Ceratosolen solmsi marchali	0	0	0	0	0	0	0	0	0	0	0	0	0	0	0	0	0	0	0	0	0	2	0	0	2	0.000137112	2	0.000527961		Candidatus Eisenbacteria bacterium RBG_16_71_46	0	0	0	0	0	0	0	0	0	0	0	0	0	0	2	0	0	2	0.000144436
Cesiribacter andamanensis	0	0	0	0	0	0	0	1	0	0	1	6.85559e-05	1	0.00026398	0	0	0	0	0	0	0	0	0	0	0	0	0	0		Candidatus Endobugula sertula	0	0	0	0	0	0	0	0	0	0	0	0	0	0	0	0	0	0	0
Cetobacterium somerae	0	0	0	0	0	0	0	0	0	0	0	0	0	0	1	0	0	1	6.85559e-05	1	0.00026398	0	0	0	0	0	0	0		Candidatus Endomicrobium trichonymphae	1	0	0	1	7.22178e-05	1	0.000135619	0	0	0	0	0	0	0	5	0	0	5	0.000361089
Chamaesiphon minutus	0	0	0	0	0	0	0	0	0	0	0	0	0	0	2	0	0	2	0.000137112	2	0.000527961	0	0	0	0	0	0	0		Candidatus Entotheonella factor	0	0	0	0	0	0	0	2	0	0	2	0.000144436	2	0.000271237	0	0	0	0	0
Chelativorans sp. J32	0	0	0	0	0	0	0	2	0	0	2	0.000137112	2	0.000527961	0	0	0	0	0	0	0	0	0	0	0	0	0	0		Candidatus Entotheonella gemina	1	0	0	1	7.22178e-05	1	0.000135619	4	0	0	4	0.000288871	4	0.000542474	0	0	0	0	0
Chelatococcus daeguensis	0	0	0	0	0	0	0	0	0	0	0	0	0	0	0	0	0	0	0	0	0	1	0	0	1	6.85559e-05	1	0.00026398		Candidatus Falkowbacteria bacterium GW2011_GWA2_39_24	0	0	0	0	0	0	0	0	0	0	0	0	0	0	1	0	0	1	7.22178e-05
Chelonobacter oris	0	0	0	0	0	0	0	0	0	0	0	0	0	0	0	0	0	0	0	0	0	2	0	0	2	0.000137112	2	0.000527961		Candidatus Falkowbacteria bacterium GW2011_GWF2_38_1205	0	0	0	0	0	0	0	0	0	0	0	0	0	0	2	0	0	2	0.000144436
Chitinimonas koreensis	1	0	0	1	6.85559e-05	1	0.00026398	0	0	0	0	0	0	0	0	0	0	0	0	0	0	0	0	0	0	0	0	0		Candidatus Falkowbacteria bacterium RIFCSPLOWO2_02_FULL_45_21	0	0	0	0	0	0	0	0	0	0	0	0	0	0	0	0	0	0	0
Chitinivibrio alkaliphilus	0	0	0	0	0	0	0	0	0	0	0	0	0	0	2	0	0	2	0.000137112	2	0.000527961	0	0	0	0	0	0	0		Candidatus Falkowbacteria bacterium RIFOXYB2_FULL_35_7	0	0	0	0	0	0	0	0	0	0	0	0	0	0	4	0	0	4	0.000288871
Chitinophaga arvensicola	0	0	0	0	0	0	0	3	0	0	3	0.000205668	3	0.000791941	0	0	0	0	0	0	0	0	0	0	0	0	0	0		Candidatus Falkowbacteria bacterium RIFOXYC2_FULL_36_12	0	0	0	0	0	0	0	0	0	0	0	0	0	0	0	0	0	0	0
Chlamydia pneumoniae	0	0	0	0	0	0	0	0	0	0	0	0	0	0	0	0	0	0	0	0	0	1	0	0	1	6.85559e-05	1	0.00026398		Candidatus Falkowbacteria bacterium RIFOXYC2_FULL_47_12	0	0	0	0	0	0	0	3	0	0	3	0.000216653	3	0.000406856	0	0	0	0	0
Chlamydia trachomatis	0	0	0	0	0	0	0	6	0	0	6	0.000411336	6	0.00158388	0	0	0	0	0	0	0	0	0	0	0	0	0	0		Candidatus Filomicrobium marinum	15	0	0	15	0.00108327	15	0.00203428	0	0	0	0	0	0	0	0	0	0	0	0
Chlamydiae bacterium RIFCSPHIGHO2_01_FULL_44_39	0	0	0	0	0	0	0	0	0	0	0	0	0	0	0	0	0	0	0	0	0	6	0	0	6	0.000411336	6	0.00158388		Candidatus Firestonebacteria bacterium RIFOXYA2_FULL_40_8	1	0	0	1	7.22178e-05	1	0.000135619	0	0	0	0	0	0	0	1	0	0	1	7.22178e-05
Chloracidobacterium thermophilum	0	0	0	0	0	0	0	5	0	0	5	0.00034278	5	0.0013199	0	0	0	0	0	0	0	0	0	0	0	0	0	0		Candidatus Fischerbacteria bacterium RBG_13_37_8	0	0	0	0	0	0	0	0	0	0	0	0	0	0	1	0	0	1	7.22178e-05
Chlorobaculum limnaeum	0	0	0	0	0	0	0	0	0	0	0	0	0	0	0	0	0	0	0	0	0	1	0	0	1	6.85559e-05	1	0.00026398		Candidatus Frackibacter sp. T328-2	0	0	0	0	0	0	0	0	0	0	0	0	0	0	1	0	0	1	7.22178e-05
Chlorobi bacterium OLB5	5	0	0	5	0.00034278	5	0.0013199	0	0	0	0	0	0	0	0	0	0	0	0	0	0	0	0	0	0	0	0	0		Candidatus Frankia californiensis	5	0	0	5	0.000361089	5	0.000678093	0	0	0	0	0	0	0	0	0	0	0	0
Chlorobi bacterium OLB7	1	0	0	1	6.85559e-05	1	0.00026398	0	0	0	0	0	0	0	0	0	0	0	0	0	0	0	0	0	0	0	0	0		Candidatus Gallionella acididurans	0	0	0	0	0	0	0	0	0	0	0	0	0	0	1	0	0	1	7.22178e-05
Chlorobium limicola	0	0	0	0	0	0	0	0	0	0	0	0	0	0	0	0	0	0	0	0	0	2	0	0	2	0.000137112	2	0.000527961		Candidatus Giovannonibacteria bacterium RIFCSPLOWO2_12_43_8	0	0	0	0	0	0	0	0	0	0	0	0	0	0	1	0	0	1	7.22178e-05
Chlorobium phaeobacteroides	0	0	0	0	0	0	0	0	0	0	0	0	0	0	1	0	0	1	6.85559e-05	1	0.00026398	0	0	0	0	0	0	0		Candidatus Glomeribacter gigasporarum	2	0	0	2	0.000144436	2	0.000271237	0	0	0	0	0	0	0	0	0	0	0	0
Chloroflexi bacterium 13_1_20CM_2_59_7	0	0	0	0	0	0	0	0	0	0	0	0	0	0	1	0	0	1	6.85559e-05	1	0.00026398	0	0	0	0	0	0	0		Candidatus Gottesmanbacteria bacterium GW2011_GWA1_42_26	0	0	0	0	0	0	0	1	0	0	1	7.22178e-05	1	0.000135619	0	0	0	0	0
Chloroflexi bacterium 13_1_20CM_66_33	0	0	0	0	0	0	0	0	0	0	0	0	0	0	0	0	0	0	0	0	0	1	0	0	1	6.85559e-05	1	0.00026398		Candidatus Gottesmanbacteria bacterium GW2011_GWA2_42_18	0	0	0	0	0	0	0	0	0	0	0	0	0	0	1	0	0	1	7.22178e-05
Chloroflexi bacterium 13_1_40CM_2_70_6	0	0	0	0	0	0	0	0	0	0	0	0	0	0	0	0	0	0	0	0	0	1	0	0	1	6.85559e-05	1	0.00026398		Candidatus Gottesmanbacteria bacterium GW2011_GWB1_44_11c	0	0	0	0	0	0	0	1	0	0	1	7.22178e-05	1	0.000135619	0	0	0	0	0
Chloroflexi bacterium 44-23	0	0	0	0	0	0	0	0	0	0	0	0	0	0	1	0	0	1	6.85559e-05	1	0.00026398	0	0	0	0	0	0	0		Candidatus Gottesmanbacteria bacterium RIFCSPHIGHO2_02_FULL_40_13	0	0	0	0	0	0	0	0	0	0	0	0	0	0	1	0	0	1	7.22178e-05
Chloroflexi bacterium GWB2_49_20	0	0	0	0	0	0	0	1	0	0	1	6.85559e-05	1	0.00026398	0	0	0	0	0	0	0	0	0	0	0	0	0	0		Candidatus Handelsmanbacteria bacterium RIFCSPLOWO2_12_FULL_64_10	0	0	0	0	0	0	0	6	0	0	6	0.000433307	6	0.000813712	0	0	0	0	0
Chloroflexi bacterium RBG_13_48_17	0	0	0	0	0	0	0	0	0	0	0	0	0	0	4	0	0	4	0.000274224	4	0.00105592	0	0	0	0	0	0	0		Candidatus Heimdallarchaeota archaeon AB_125	1	0	0	1	7.22178e-05	1	0.000135619	0	0	0	0	0	0	0	0	0	0	0	0
Chloroflexi bacterium RBG_13_50_10	0	0	0	0	0	0	0	1	0	0	1	6.85559e-05	1	0.00026398	3	0	0	3	0.000205668	3	0.000791941	6	0	0	6	0.000411336	6	0.00158388		Candidatus Heimdallarchaeota archaeon LC_3	1	0	0	1	7.22178e-05	1	0.000135619	0	0	0	0	0	0	0	0	0	0	0	0
Chloroflexi bacterium RBG_13_50_21	1	0	0	1	6.85559e-05	1	0.00026398	0	0	0	0	0	0	0	4	0	0	4	0.000274224	4	0.00105592	0	0	0	0	0	0	0		Candidatus Hydrogenedentes bacterium CG1_02_42_14	3	0	0	3	0.000216653	3	0.000406856	0	0	0	0	0	0	0	0	0	0	0	0
Chloroflexi bacterium RBG_13_51_18	0	0	0	0	0	0	0	0	0	0	0	0	0	0	13	0	0	13	0.000891227	13	0.00343175	18	0	0	18	0.00123401	18	0.00475165		Candidatus Jettenia caeni	0	0	0	0	0	0	0	0	0	0	0	0	0	0	0	0	0	0	0
Chloroflexi bacterium RBG_13_51_36	0	0	0	0	0	0	0	0	0	0	0	0	0	0	6	0	0	6	0.000411336	6	0.00158388	2	0	0	2	0.000137112	2	0.000527961		Candidatus Kaiserbacteria bacterium GW2011_GWA1_50_28	0	0	0	0	0	0	0	0	0	0	0	0	0	0	1	0	0	1	7.22178e-05
Chloroflexi bacterium RBG_13_52_14	0	0	0	0	0	0	0	0	0	0	0	0	0	0	1	0	0	1	6.85559e-05	1	0.00026398	0	0	0	0	0	0	0		Candidatus Kaiserbacteria bacterium GW2011_GWA2_49_56	2	0	0	2	0.000144436	2	0.000271237	0	0	0	0	0	0	0	0	0	0	0	0
Chloroflexi bacterium RBG_13_53_26	1	0	0	1	6.85559e-05	1	0.00026398	0	0	0	0	0	0	0	0	0	0	0	0	0	0	0	0	0	0	0	0	0		Candidatus Kaiserbacteria bacterium GW2011_GWA2_52_12	0	0	0	0	0	0	0	0	0	0	0	0	0	0	1	0	0	1	7.22178e-05
Chloroflexi bacterium RBG_13_54_8	0	0	0	0	0	0	0	0	0	0	0	0	0	0	1	0	0	1	6.85559e-05	1	0.00026398	0	0	0	0	0	0	0		Candidatus Kaiserbacteria bacterium GW2011_GWA2_58_9	0	0	0	0	0	0	0	0	0	0	0	0	0	0	2	0	0	2	0.000144436
Chloroflexi bacterium RBG_13_57_8	0	0	0	0	0	0	0	0	0	0	0	0	0	0	1	0	0	1	6.85559e-05	1	0.00026398	0	0	0	0	0	0	0		Candidatus Kinetoplastibacterium crithidii	0	0	0	0	0	0	0	1	0	0	1	7.22178e-05	1	0.000135619	0	0	0	0	0
Chloroflexi bacterium RBG_16_50_11	0	0	0	0	0	0	0	4	0	0	4	0.000274224	4	0.00105592	1	0	0	1	6.85559e-05	1	0.00026398	0	0	0	0	0	0	0		Candidatus Komeilibacteria bacterium RIFCSPHIGHO2_01_FULL_52_14	1	0	0	1	7.22178e-05	1	0.000135619	0	0	0	0	0	0	0	0	0	0	0	0
Chloroflexi bacterium RBG_16_51_16	0	0	0	0	0	0	0	1	0	0	1	6.85559e-05	1	0.00026398	0	0	0	0	0	0	0	0	0	0	0	0	0	0		Candidatus Korarchaeum cryptofilum	1	0	0	1	7.22178e-05	1	0.000135619	0	0	0	0	0	0	0	0	0	0	0	0
Chloroflexi bacterium RBG_16_51_9	1	0	0	1	6.85559e-05	1	0.00026398	0	0	0	0	0	0	0	0	0	0	0	0	0	0	0	0	0	0	0	0	0		Candidatus Kryptobacter tengchongensis	0	0	0	0	0	0	0	2	0	0	2	0.000144436	2	0.000271237	1	0	0	1	7.22178e-05
Chloroflexi bacterium RBG_16_54_18	2	0	0	2	0.000137112	2	0.000527961	0	0	0	0	0	0	0	2	0	0	2	0.000137112	2	0.000527961	0	0	0	0	0	0	0		Candidatus Kryptonium thompsoni	3	0	0	3	0.000216653	3	0.000406856	1	0	0	1	7.22178e-05	1	0.000135619	0	0	0	0	0
Chloroflexi bacterium RBG_16_56_11	0	0	0	0	0	0	0	0	0	0	0	0	0	0	0	0	0	0	0	0	0	1	0	0	1	6.85559e-05	1	0.00026398		Candidatus Kuenenia stuttgartiensis	7	0	0	7	0.000505525	7	0.00094933	0	0	0	0	0	0	0	0	0	0	0	0
Chloroflexi bacterium RBG_16_57_8	0	0	0	0	0	0	0	1	0	0	1	6.85559e-05	1	0.00026398	0	0	0	0	0	0	0	0	0	0	0	0	0	0		Candidatus Levybacteria bacterium GW2011_GWA1_37_16	0	0	0	0	0	0	0	0	0	0	0	0	0	0	1	0	0	1	7.22178e-05
Chloroflexi bacterium RBG_16_60_22	0	0	0	0	0	0	0	0	0	0	0	0	0	0	4	0	0	4	0.000274224	4	0.00105592	0	0	0	0	0	0	0		Candidatus Levybacteria bacterium GW2011_GWA1_39_11	0	0	0	0	0	0	0	0	0	0	0	0	0	0	3	0	0	3	0.000216653
Chloroflexi bacterium RBG_16_63_12	0	0	0	0	0	0	0	1	0	0	1	6.85559e-05	1	0.00026398	0	0	0	0	0	0	0	0	0	0	0	0	0	0		Candidatus Levybacteria bacterium GW2011_GWA1_39_32	0	0	0	0	0	0	0	1	0	0	1	7.22178e-05	1	0.000135619	0	0	0	0	0
Chloroflexi bacterium RBG_19FT_COMBO_47_9	0	0	0	0	0	0	0	1	0	0	1	6.85559e-05	1	0.00026398	0	0	0	0	0	0	0	0	0	0	0	0	0	0		Candidatus Levybacteria bacterium RBG_16_35_11	0	0	0	0	0	0	0	1	0	0	1	7.22178e-05	1	0.000135619	0	0	0	0	0
Chloroflexi bacterium RBG_19FT_COMBO_56_12	0	0	0	0	0	0	0	0	0	0	0	0	0	0	0	0	0	0	0	0	0	8	0	0	8	0.000548447	8	0.00211184		Candidatus Levybacteria bacterium RIFCSPHIGHO2_01_FULL_38_26	0	0	0	0	0	0	0	0	0	0	0	0	0	0	1	0	0	1	7.22178e-05
Chloroflexi bacterium RBG_19FT_COMBO_62_14	0	0	0	0	0	0	0	0	0	0	0	0	0	0	0	0	0	0	0	0	0	1	0	0	1	6.85559e-05	1	0.00026398		Candidatus Liptonbacteria bacterium RIFCSPLOWO2_01_FULL_52_25	1	0	0	1	7.22178e-05	1	0.000135619	0	0	0	0	0	0	0	0	0	0	0	0
Chloroflexus aggregans	0	0	0	0	0	0	0	0	0	0	0	0	0	0	4	0	0	4	0.000274224	4	0.00105592	0	0	0	0	0	0	0		Candidatus Lloydbacteria bacterium RIFCSPHIGHO2_01_FULL_49_22	1	0	0	1	7.22178e-05	1	0.000135619	1	0	0	1	7.22178e-05	1	0.000135619	0	0	0	0	0
Chloroflexus sp. MS-G	0	0	0	0	0	0	0	0	0	0	0	0	0	0	0	0	0	0	0	0	0	1	0	0	1	6.85559e-05	1	0.00026398		Candidatus Lloydbacteria bacterium RIFCSPLOWO2_02_FULL_54_12	0	0	0	0	0	0	0	0	0	0	0	0	0	0	1	0	0	1	7.22178e-05
Christensenella massiliensis	1	0	0	1	6.85559e-05	1	0.00026398	0	0	0	0	0	0	0	0	0	0	0	0	0	0	0	0	0	0	0	0	0		Candidatus Magasanikbacteria bacterium GW2011_GWC2_42_27	0	0	0	0	0	0	0	3	0	0	3	0.000216653	3	0.000406856	1	0	0	1	7.22178e-05
Christensenella minuta	1	0	0	1	6.85559e-05	1	0.00026398	0	0	0	0	0	0	0	1	0	0	1	6.85559e-05	1	0.00026398	0	0	0	0	0	0	0		Candidatus Magnetobacterium bavaricum	0	0	0	0	0	0	0	0	0	0	0	0	0	0	16	0	0	16	0.00115548
Chromatiales bacterium (ex Bugula neritina AB1)	0	0	0	0	0	0	0	0	0	0	0	0	0	0	0	0	0	0	0	0	0	8	0	0	8	0.000548447	8	0.00211184		Candidatus Magnetoglobus multicellularis	5	0	0	5	0.000361089	5	0.000678093	3	0	0	3	0.000216653	3	0.000406856	28	0	0	28	0.0020221
Chromobacterium haemolyticum	0	0	0	0	0	0	0	1	0	0	1	6.85559e-05	1	0.00026398	0	0	0	0	0	0	0	0	0	0	0	0	0	0		Candidatus Magnetomorum sp. HK-1	8	0	0	8	0.000577742	8	0.00108495	3	0	0	3	0.000216653	3	0.000406856	0	0	0	0	0
Chromobacterium subtsugae	0	0	0	0	0	0	0	0	0	0	0	0	0	0	2	0	0	2	0.000137112	2	0.000527961	0	0	0	0	0	0	0		Candidatus Magnetoovum chiemensis	7	0	0	7	0.000505525	7	0.00094933	10	0	0	10	0.000722178	10	0.00135619	0	0	0	0	0
Chromobacterium violaceum	0	0	0	0	0	0	0	0	0	0	0	0	0	0	1	0	0	1	6.85559e-05	1	0.00026398	0	0	0	0	0	0	0		Candidatus Margulisbacteria bacterium GWD2_39_127	0	0	0	0	0	0	0	0	0	0	0	0	0	0	3	0	0	3	0.000216653
Chroococcidiopsis thermalis	1	0	0	1	6.85559e-05	1	0.00026398	0	0	0	0	0	0	0	0	0	0	0	0	0	0	0	0	0	0	0	0	0		Candidatus Margulisbacteria bacterium GWF2_35_9	0	0	0	0	0	0	0	1	0	0	1	7.22178e-05	1	0.000135619	0	0	0	0	0
Chryseobacterium antarcticum	0	0	0	0	0	0	0	1	0	0	1	6.85559e-05	1	0.00026398	0	0	0	0	0	0	0	0	0	0	0	0	0	0		Candidatus Melainabacteria bacterium GWA2_34_9	0	0	0	0	0	0	0	0	0	0	0	0	0	0	2	0	0	2	0.000144436
Chryseobacterium arachidis	0	0	0	0	0	0	0	0	0	0	0	0	0	0	2	0	0	2	0.000137112	2	0.000527961	0	0	0	0	0	0	0		Candidatus Melainabacteria bacterium GWF2_32_7	1	0	0	1	7.22178e-05	1	0.000135619	0	0	0	0	0	0	0	0	0	0	0	0
Chryseobacterium balustinum	0	0	0	0	0	0	0	0	0	0	0	0	0	0	1	0	0	1	6.85559e-05	1	0.00026398	0	0	0	0	0	0	0		Candidatus Melainabacteria bacterium GWF2_37_15	1	0	0	1	7.22178e-05	1	0.000135619	0	0	0	0	0	0	0	0	0	0	0	0
Chryseobacterium indologenes	0	0	0	0	0	0	0	0	0	0	0	0	0	0	1	0	0	1	6.85559e-05	1	0.00026398	0	0	0	0	0	0	0		Candidatus Melainabacteria bacterium RIFCSPLOWO2_12_FULL_35_11	0	0	0	0	0	0	0	0	0	0	0	0	0	0	2	0	0	2	0.000144436
Chryseobacterium sp. G972	1	0	0	1	6.85559e-05	1	0.00026398	0	0	0	0	0	0	0	0	0	0	0	0	0	0	0	0	0	0	0	0	0		Candidatus Methanomassiliicoccus intestinalis	7	0	0	7	0.000505525	7	0.00094933	0	0	0	0	0	0	0	0	0	0	0	0
Chrysiogenes arsenatis	0	0	0	0	0	0	0	0	0	0	0	0	0	0	8	0	0	8	0.000548447	8	0.00211184	0	0	0	0	0	0	0		Candidatus Methanomethylophilus alvus	4	0	0	4	0.000288871	4	0.000542474	0	0	0	0	0	0	0	9	0	0	9	0.00064996
Chrysosporum ovalisporum	0	0	0	0	0	0	0	0	0	0	0	0	0	0	0	0	0	0	0	0	0	1	0	0	1	6.85559e-05	1	0.00026398		Candidatus Methanoperedens nitroreducens	28	0	0	28	0.0020221	28	0.00379732	177	0	0	177	0.0127826	177	0.0240045	109	0	0	109	0.00787174
Chthoniobacter flavus	0	0	0	0	0	0	0	0	0	0	0	0	0	0	0	0	0	0	0	0	0	1	0	0	1	6.85559e-05	1	0.00026398		Candidatus Methanoperedens sp. BLZ1	7	0	0	7	0.000505525	7	0.00094933	29	0	0	29	0.00209432	29	0.00393294	55	0	0	55	0.00397198
Chthonomonas calidirosea	0	0	0	0	0	0	0	0	0	0	0	0	0	0	1	0	0	1	6.85559e-05	1	0.00026398	0	0	0	0	0	0	0		Candidatus Methanoplasma termitum	2	0	0	2	0.000144436	2	0.000271237	0	0	0	0	0	0	0	0	0	0	0	0
Citricoccus sp. CH26A	0	0	0	0	0	0	0	0	0	0	0	0	0	0	1	0	0	1	6.85559e-05	1	0.00026398	0	0	0	0	0	0	0		Candidatus Micrarchaeota archaeon CG1_02_47_40	0	0	0	0	0	0	0	0	0	0	0	0	0	0	0	0	0	0	0
Citrobacter amalonaticus	0	0	0	0	0	0	0	0	0	0	0	0	0	0	0	0	0	0	0	0	0	1	0	0	1	6.85559e-05	1	0.00026398		Candidatus Moduliflexus flocculans	4	0	0	4	0.000288871	4	0.000542474	0	0	0	0	0	0	0	2	0	0	2	0.000144436
Citrobacter braakii	0	0	0	0	0	0	0	0	0	0	0	0	0	0	0	0	0	0	0	0	0	1	0	0	1	6.85559e-05	1	0.00026398		Candidatus Moranbacteria bacterium GW2011_GWC2_37_8	1	0	0	1	7.22178e-05	1	0.000135619	0	0	0	0	0	0	0	0	0	0	0	0
Citrobacter koseri	0	0	0	0	0	0	0	0	0	0	0	0	0	0	0	0	0	0	0	0	0	1	0	0	1	6.85559e-05	1	0.00026398		Candidatus Moranbacteria bacterium GW2011_GWC2_40_12	0	0	0	0	0	0	0	1	0	0	1	7.22178e-05	1	0.000135619	0	0	0	0	0
Citrobacter sp. BIDMC107	1	0	0	1	6.85559e-05	1	0.00026398	0	0	0	0	0	0	0	0	0	0	0	0	0	0	0	0	0	0	0	0	0		Candidatus Moranbacteria bacterium GW2011_GWF1_34_10	0	0	0	0	0	0	0	0	0	0	0	0	0	0	1	0	0	1	7.22178e-05
Citrobacter sp. KTE30	0	0	0	0	0	0	0	0	0	0	0	0	0	0	0	0	0	0	0	0	0	4	0	0	4	0.000274224	4	0.00105592		Candidatus Moranbacteria bacterium GW2011_GWF1_36_4	0	0	0	0	0	0	0	0	0	0	0	0	0	0	0	0	0	0	0
Citrobacter youngae	0	0	0	0	0	0	0	0	0	0	0	0	0	0	0	0	0	0	0	0	0	24	0	0	24	0.00164534	24	0.00633553		Candidatus Moranella endobia	1	0	0	1	7.22178e-05	1	0.000135619	0	0	0	0	0	0	0	0	0	0	0	0
Cloacibacillus evryensis	1	0	0	1	6.85559e-05	1	0.00026398	1	0	0	1	6.85559e-05	1	0.00026398	4	0	0	4	0.000274224	4	0.00105592	2	0	0	2	0.000137112	2	0.000527961		Candidatus Nanosalinarum sp. J07AB56	0	0	0	0	0	0	0	0	0	0	0	0	0	0	0	0	0	0	0
Cloacibacillus porcorum	0	0	0	0	0	0	0	0	0	0	0	0	0	0	1	0	0	1	6.85559e-05	1	0.00026398	0	0	0	0	0	0	0		Candidatus Nitrosoarchaeum limnia	1	0	0	1	7.22178e-05	1	0.000135619	0	0	0	0	0	0	0	0	0	0	0	0
Cloacibacterium normanense	0	0	0	0	0	0	0	0	0	0	0	0	0	0	0	0	0	0	0	0	0	1	0	0	1	6.85559e-05	1	0.00026398		Candidatus Nitrosopumilus adriaticus	1	0	0	1	7.22178e-05	1	0.000135619	1	0	0	1	7.22178e-05	1	0.000135619	9	0	0	9	0.00064996
Clonorchis sinensis	0	0	0	0	0	0	0	0	0	0	0	0	0	0	0	0	0	0	0	0	0	12	0	0	12	0.000822671	12	0.00316776		Candidatus Nitrosopumilus piranensis	2	0	0	2	0.000144436	2	0.000271237	5	0	0	5	0.000361089	5	0.000678093	0	0	0	0	0
Clostridiaceae bacterium BRH_c20a	1	0	0	1	6.85559e-05	1	0.00026398	1	0	0	1	6.85559e-05	1	0.00026398	2	0	0	2	0.000137112	2	0.000527961	0	0	0	0	0	0	0		Candidatus Nitrosopumilus salaria	9	0	0	9	0.00064996	9	0.00122057	1	0	0	1	7.22178e-05	1	0.000135619	1	0	0	1	7.22178e-05
Clostridiales bacterium DRI-13	0	0	0	0	0	0	0	2	0	0	2	0.000137112	2	0.000527961	0	0	0	0	0	0	0	0	0	0	0	0	0	0		Candidatus Nitrososphaera evergladensis	7	0	0	7	0.000505525	7	0.00094933	4	0	0	4	0.000288871	4	0.000542474	0	0	0	0	0
Clostridiales bacterium GWD2_32_19	1	0	0	1	6.85559e-05	1	0.00026398	0	0	0	0	0	0	0	0	0	0	0	0	0	0	0	0	0	0	0	0	0		Candidatus Nitrososphaera gargensis	1	0	0	1	7.22178e-05	1	0.000135619	0	0	0	0	0	0	0	0	0	0	0	0
Clostridiales bacterium MCWD3	0	0	0	0	0	0	0	0	0	0	0	0	0	0	1	0	0	1	6.85559e-05	1	0.00026398	0	0	0	0	0	0	0		Candidatus Nitrosotenuis chungbukensis	3	0	0	3	0.000216653	3	0.000406856	0	0	0	0	0	0	0	0	0	0	0	0
Clostridiales bacterium S5-A14a	4	0	0	4	0.000274224	4	0.00105592	0	0	0	0	0	0	0	2	0	0	2	0.000137112	2	0.000527961	0	0	0	0	0	0	0		Candidatus Nitrospira inopinata	0	0	0	0	0	0	0	1	0	0	1	7.22178e-05	1	0.000135619	2	0	0	2	0.000144436
Clostridiisalibacter paucivorans	0	0	0	0	0	0	0	0	0	0	0	0	0	0	1	0	0	1	6.85559e-05	1	0.00026398	3	0	0	3	0.000205668	3	0.000791941		Candidatus Nitrospira nitrificans	0	0	0	0	0	0	0	0	0	0	0	0	0	0	1	0	0	1	7.22178e-05
Clostridioides difficile	1	0	0	1	6.85559e-05	1	0.00026398	4	0	0	4	0.000274224	4	0.00105592	13	0	0	13	0.000891227	13	0.00343175	4	0	0	4	0.000274224	4	0.00105592		Candidatus Nitrospira nitrosa	0	0	0	0	0	0	0	0	0	0	0	0	0	0	1	0	0	1	7.22178e-05
Clostridioides mangenotii	0	0	0	0	0	0	0	2	0	0	2	0.000137112	2	0.000527961	1	0	0	1	6.85559e-05	1	0.00026398	0	0	0	0	0	0	0		Candidatus Nomurabacteria bacterium CG1_02_31_12	1	0	0	1	7.22178e-05	1	0.000135619	0	0	0	0	0	0	0	0	0	0	0	0
Clostridium aceticum	0	0	0	0	0	0	0	0	0	0	0	0	0	0	5	0	0	5	0.00034278	5	0.0013199	0	0	0	0	0	0	0		Candidatus Nomurabacteria bacterium RIFCSPHIGHO2_01_FULL_40_12	0	0	0	0	0	0	0	0	0	0	0	0	0	0	1	0	0	1	7.22178e-05
Clostridium acetireducens	0	0	0	0	0	0	0	0	0	0	0	0	0	0	2	0	0	2	0.000137112	2	0.000527961	1	0	0	1	6.85559e-05	1	0.00026398		Candidatus Nomurabacteria bacterium RIFCSPHIGHO2_01_FULL_40_20	1	0	0	1	7.22178e-05	1	0.000135619	0	0	0	0	0	0	0	0	0	0	0	0
Clostridium acetobutylicum	0	0	0	0	0	0	0	0	0	0	0	0	0	0	5	0	0	5	0.00034278	5	0.0013199	0	0	0	0	0	0	0		Candidatus Nomurabacteria bacterium RIFCSPLOWO2_01_FULL_40_18	0	0	0	0	0	0	0	0	0	0	0	0	0	0	1	0	0	1	7.22178e-05
Clostridium akagii	3	0	0	3	0.000205668	3	0.000791941	0	0	0	0	0	0	0	0	0	0	0	0	0	0	0	0	0	0	0	0	0		Candidatus Odinarchaeota archaeon LCB_4	3	0	0	3	0.000216653	3	0.000406856	0	0	0	0	0	0	0	0	0	0	0	0
Clostridium algidicarnis	1	0	0	1	6.85559e-05	1	0.00026398	1	0	0	1	6.85559e-05	1	0.00026398	1	0	0	1	6.85559e-05	1	0.00026398	0	0	0	0	0	0	0		Candidatus Omnitrophica bacterium 4484_171	0	0	0	0	0	0	0	0	0	0	0	0	0	0	6	0	0	6	0.000433307
Clostridium amazonitimonense	0	0	0	0	0	0	0	1	0	0	1	6.85559e-05	1	0.00026398	0	0	0	0	0	0	0	0	0	0	0	0	0	0		Candidatus Omnitrophica bacterium CG1_02_40_15	0	0	0	0	0	0	0	1	0	0	1	7.22178e-05	1	0.000135619	1	0	0	1	7.22178e-05
Clostridium amylolyticum	0	0	0	0	0	0	0	1	0	0	1	6.85559e-05	1	0.00026398	3	0	0	3	0.000205668	3	0.000791941	0	0	0	0	0	0	0		Candidatus Omnitrophica bacterium CG1_02_43_210	0	0	0	0	0	0	0	0	0	0	0	0	0	0	10	0	0	10	0.000722178
Clostridium arbusti	0	0	0	0	0	0	0	1	0	0	1	6.85559e-05	1	0.00026398	1	0	0	1	6.85559e-05	1	0.00026398	0	0	0	0	0	0	0		Candidatus Omnitrophica bacterium CG1_02_44_16	0	0	0	0	0	0	0	0	0	0	0	0	0	0	8	0	0	8	0.000577742
Clostridium argentinense	0	0	0	0	0	0	0	0	0	0	0	0	0	0	3	0	0	3	0.000205668	3	0.000791941	0	0	0	0	0	0	0		Candidatus Omnitrophus magneticus	0	0	0	0	0	0	0	0	0	0	0	0	0	0	1	0	0	1	7.22178e-05
Clostridium autoethanogenum	0	0	0	0	0	0	0	1	0	0	1	6.85559e-05	1	0.00026398	2	0	0	2	0.000137112	2	0.000527961	0	0	0	0	0	0	0		Candidatus Pacearchaeota archaeon CG1_02_32_132	7	0	0	7	0.000505525	7	0.00094933	0	0	0	0	0	0	0	0	0	0	0	0
Clostridium baratii	3	0	0	3	0.000205668	3	0.000791941	1	0	0	1	6.85559e-05	1	0.00026398	4	0	0	4	0.000274224	4	0.00105592	0	0	0	0	0	0	0		Candidatus Pacearchaeota archaeon RBG_19FT_COMBO_34_9	3	0	0	3	0.000216653	3	0.000406856	0	0	0	0	0	0	0	0	0	0	0	0
Clostridium bartlettii CAG:1329	0	0	0	0	0	0	0	0	0	0	0	0	0	0	4	0	0	4	0.000274224	4	0.00105592	0	0	0	0	0	0	0		Candidatus Pacebacteria bacterium GW2011_GWF1_36_5	0	0	0	0	0	0	0	2	0	0	2	0.000144436	2	0.000271237	0	0	0	0	0
Clostridium beijerinckii	9	0	0	9	0.000617003	9	0.00237582	2	0	0	2	0.000137112	2	0.000527961	4	0	0	4	0.000274224	4	0.00105592	4	0	0	4	0.000274224	4	0.00105592		Candidatus Pelagibacter ubique	0	0	0	0	0	0	0	1	0	0	1	7.22178e-05	1	0.000135619	0	0	0	0	0
Clostridium bornimense	0	0	0	0	0	0	0	3	0	0	3	0.000205668	3	0.000791941	1	0	0	1	6.85559e-05	1	0.00026398	6	0	0	6	0.000411336	6	0.00158388		Candidatus Peregrinibacteria bacterium RIFOXYA2_FULL_41_18	0	0	0	0	0	0	0	0	0	0	0	0	0	0	3	0	0	3	0.000216653
Clostridium botulinum	9	0	0	9	0.000617003	9	0.00237582	14	0	0	14	0.000959783	14	0.00369573	40	0	0	40	0.00274224	40	0.0105592	21	0	0	21	0.00143967	21	0.00554359		Candidatus Peregrinibacteria bacterium RIFOXYB2_FULL_32_7	0	0	0	0	0	0	0	0	0	0	0	0	0	0	0	0	0	0	0
Clostridium butyricum	4	0	0	4	0.000274224	4	0.00105592	2	0	0	2	0.000137112	2	0.000527961	2	0	0	2	0.000137112	2	0.000527961	1	0	0	1	6.85559e-05	1	0.00026398		Candidatus Peribacteria bacterium RIFCSPHIGHO2_01_FULL_55_13	0	0	0	0	0	0	0	0	0	0	0	0	0	0	1	0	0	1	7.22178e-05
Clostridium cadaveris	1	0	0	1	6.85559e-05	1	0.00026398	1	0	0	1	6.85559e-05	1	0.00026398	0	0	0	0	0	0	0	0	0	0	0	0	0	0		Candidatus Peribacteria bacterium RIFOXYD2_FULL_58_15	1	0	0	1	7.22178e-05	1	0.000135619	0	0	0	0	0	0	0	0	0	0	0	0
Clostridium carboxidivorans	0	0	0	0	0	0	0	3	0	0	3	0.000205668	3	0.000791941	6	0	0	6	0.000411336	6	0.00158388	0	0	0	0	0	0	0		Candidatus Photodesmus katoptron	1	0	0	1	7.22178e-05	1	0.000135619	0	0	0	0	0	0	0	0	0	0	0	0
Clostridium cavendishii	1	0	0	1	6.85559e-05	1	0.00026398	0	0	0	0	0	0	0	2	0	0	2	0.000137112	2	0.000527961	0	0	0	0	0	0	0		Candidatus Phytoplasma aurantifolia	0	0	0	0	0	0	0	0	0	0	0	0	0	0	1	0	0	1	7.22178e-05
Clostridium cellulovorans	0	0	0	0	0	0	0	8	0	0	8	0.000548447	8	0.00211184	1	0	0	1	6.85559e-05	1	0.00026398	0	0	0	0	0	0	0		Candidatus Protochlamydia massiliensis	0	0	0	0	0	0	0	1	0	0	1	7.22178e-05	1	0.000135619	0	0	0	0	0
Clostridium chauvoei	1	0	0	1	6.85559e-05	1	0.00026398	0	0	0	0	0	0	0	0	0	0	0	0	0	0	0	0	0	0	0	0	0		Candidatus Raymondbacteria bacterium RIFOXYA2_FULL_49_16	0	0	0	0	0	0	0	0	0	0	0	0	0	0	1	0	0	1	7.22178e-05
Clostridium cochlearium	2	0	0	2	0.000137112	2	0.000527961	6	0	0	6	0.000411336	6	0.00158388	0	0	0	0	0	0	0	0	0	0	0	0	0	0		Candidatus Raymondbacteria bacterium RifOxyB12_full_50_8	0	0	0	0	0	0	0	0	0	0	0	0	0	0	1	0	0	1	7.22178e-05
Clostridium colicanis	0	0	0	0	0	0	0	0	0	0	0	0	0	0	4	0	0	4	0.000274224	4	0.00105592	0	0	0	0	0	0	0		Candidatus Riflebacteria bacterium GWC2_50_8	0	0	0	0	0	0	0	0	0	0	0	0	0	0	0	0	0	0	0
Clostridium coskatii	0	0	0	0	0	0	0	0	0	0	0	0	0	0	2	0	0	2	0.000137112	2	0.000527961	0	0	0	0	0	0	0		Candidatus Roizmanbacteria bacterium GW2011_GWA2_33_33	1	0	0	1	7.22178e-05	1	0.000135619	0	0	0	0	0	0	0	0	0	0	0	0
Clostridium cylindrosporum	0	0	0	0	0	0	0	2	0	0	2	0.000137112	2	0.000527961	0	0	0	0	0	0	0	0	0	0	0	0	0	0		Candidatus Roizmanbacteria bacterium GW2011_GWA2_35_8	0	0	0	0	0	0	0	1	0	0	1	7.22178e-05	1	0.000135619	0	0	0	0	0
Clostridium drakei	0	0	0	0	0	0	0	1	0	0	1	6.85559e-05	1	0.00026398	0	0	0	0	0	0	0	0	0	0	0	0	0	0		Candidatus Roizmanbacteria bacterium GW2011_GWC1_37_12	4	0	0	4	0.000288871	4	0.000542474	0	0	0	0	0	0	0	0	0	0	0	0
Clostridium estertheticum	0	0	0	0	0	0	0	0	0	0	0	0	0	0	3	0	0	3	0.000205668	3	0.000791941	0	0	0	0	0	0	0		Candidatus Roizmanbacteria bacterium RIFCSPHIGHO2_01_FULL_37_16b	0	0	0	0	0	0	0	1	0	0	1	7.22178e-05	1	0.000135619	0	0	0	0	0
Clostridium formicaceticum	3	0	0	3	0.000205668	3	0.000791941	0	0	0	0	0	0	0	0	0	0	0	0	0	0	0	0	0	0	0	0	0		Candidatus Roizmanbacteria bacterium RIFCSPHIGHO2_01_FULL_38_15	0	0	0	0	0	0	0	0	0	0	0	0	0	0	0	0	0	0	0
Clostridium frigidicarnis	0	0	0	0	0	0	0	0	0	0	0	0	0	0	1	0	0	1	6.85559e-05	1	0.00026398	0	0	0	0	0	0	0		Candidatus Roizmanbacteria bacterium RIFCSPHIGHO2_02_FULL_37_15	0	0	0	0	0	0	0	0	0	0	0	0	0	0	2	0	0	2	0.000144436
Clostridium grantii	0	0	0	0	0	0	0	0	0	0	0	0	0	0	0	0	0	0	0	0	0	1	0	0	1	6.85559e-05	1	0.00026398		Candidatus Rokubacteria bacterium 13_1_20CM_2_69_58	0	0	0	0	0	0	0	0	0	0	0	0	0	0	1	0	0	1	7.22178e-05
Clostridium haemolyticum	1	0	0	1	6.85559e-05	1	0.00026398	0	0	0	0	0	0	0	0	0	0	0	0	0	0	0	0	0	0	0	0	0		Candidatus Rokubacteria bacterium 13_1_20CM_2_70_7	0	0	0	0	0	0	0	0	0	0	0	0	0	0	1	0	0	1	7.22178e-05
Clostridium hathewayi CAG:224	0	0	0	0	0	0	0	1	0	0	1	6.85559e-05	1	0.00026398	0	0	0	0	0	0	0	1	0	0	1	6.85559e-05	1	0.00026398		Candidatus Rokubacteria bacterium 13_1_20CM_4_68_9	0	0	0	0	0	0	0	1	0	0	1	7.22178e-05	1	0.000135619	0	0	0	0	0
Clostridium homopropionicum	0	0	0	0	0	0	0	1	0	0	1	6.85559e-05	1	0.00026398	1	0	0	1	6.85559e-05	1	0.00026398	0	0	0	0	0	0	0		Candidatus Rokubacteria bacterium 13_1_20CM_4_70_14	0	0	0	0	0	0	0	0	0	0	0	0	0	0	4	0	0	4	0.000288871
Clostridium ihumii	0	0	0	0	0	0	0	0	0	0	0	0	0	0	1	0	0	1	6.85559e-05	1	0.00026398	0	0	0	0	0	0	0		Candidatus Rokubacteria bacterium 13_1_20CM_70_15	0	0	0	0	0	0	0	0	0	0	0	0	0	0	1	0	0	1	7.22178e-05
Clostridium intestinale	0	0	0	0	0	0	0	0	0	0	0	0	0	0	0	0	0	0	0	0	0	1	0	0	1	6.85559e-05	1	0.00026398		Candidatus Rokubacteria bacterium CSP1-6	2	0	0	2	0.000144436	2	0.000271237	3	0	0	3	0.000216653	3	0.000406856	1	0	0	1	7.22178e-05
Clostridium jeddahense	0	0	0	0	0	0	0	0	0	0	0	0	0	0	1	0	0	1	6.85559e-05	1	0.00026398	0	0	0	0	0	0	0		Candidatus Rokubacteria bacterium GWA2_70_23	0	0	0	0	0	0	0	0	0	0	0	0	0	0	2	0	0	2	0.000144436
Clostridium kluyveri	0	0	0	0	0	0	0	0	0	0	0	0	0	0	1	0	0	1	6.85559e-05	1	0.00026398	0	0	0	0	0	0	0		Candidatus Rokubacteria bacterium GWC2_70_16	2	0	0	2	0.000144436	2	0.000271237	0	0	0	0	0	0	0	0	0	0	0	0
Clostridium ljungdahlii	6	0	0	6	0.000411336	6	0.00158388	1	0	0	1	6.85559e-05	1	0.00026398	1	0	0	1	6.85559e-05	1	0.00026398	0	0	0	0	0	0	0		Candidatus Rokubacteria bacterium RBG_16_73_20	1	0	0	1	7.22178e-05	1	0.000135619	1	0	0	1	7.22178e-05	1	0.000135619	4	0	0	4	0.000288871
Clostridium lundense	2	0	0	2	0.000137112	2	0.000527961	0	0	0	0	0	0	0	0	0	0	0	0	0	0	0	0	0	0	0	0	0		Candidatus Saccharibacteria bacterium RIFCSPHIGHO2_12_FULL_42_8	0	0	0	0	0	0	0	0	0	0	0	0	0	0	0	0	0	0	0
Clostridium magnum	0	0	0	0	0	0	0	0	0	0	0	0	0	0	1	0	0	1	6.85559e-05	1	0.00026398	1	0	0	1	6.85559e-05	1	0.00026398		Candidatus Scalindua brodae	4	0	0	4	0.000288871	4	0.000542474	0	0	0	0	0	0	0	2	0	0	2	0.000144436
Clostridium mediterraneense	1	0	0	1	6.85559e-05	1	0.00026398	0	0	0	0	0	0	0	0	0	0	0	0	0	0	0	0	0	0	0	0	0		Candidatus Scalindua rubra	8	0	0	8	0.000577742	8	0.00108495	0	0	0	0	0	0	0	0	0	0	0	0
Clostridium neonatale	1	0	0	1	6.85559e-05	1	0.00026398	0	0	0	0	0	0	0	0	0	0	0	0	0	0	0	0	0	0	0	0	0		Candidatus Schekmanbacteria bacterium GWA2_38_11	0	0	0	0	0	0	0	0	0	0	0	0	0	0	2	0	0	2	0.000144436
Clostridium niameyense	0	0	0	0	0	0	0	0	0	0	0	0	0	0	0	0	0	0	0	0	0	1	0	0	1	6.85559e-05	1	0.00026398		Candidatus Schekmanbacteria bacterium GWA2_38_9	0	0	0	0	0	0	0	0	0	0	0	0	0	0	2	0	0	2	0.000144436
Clostridium nigeriense	1	0	0	1	6.85559e-05	1	0.00026398	0	0	0	0	0	0	0	0	0	0	0	0	0	0	0	0	0	0	0	0	0		Candidatus Schekmanbacteria bacterium RBG_13_48_7	0	0	0	0	0	0	0	0	0	0	0	0	0	0	1	0	0	1	7.22178e-05
Clostridium novyi	1	0	0	1	6.85559e-05	1	0.00026398	0	0	0	0	0	0	0	2	0	0	2	0.000137112	2	0.000527961	0	0	0	0	0	0	0		Candidatus Schekmanbacteria bacterium RBG_16_38_11	0	0	0	0	0	0	0	0	0	0	0	0	0	0	1	0	0	1	7.22178e-05
Clostridium paraputrificum	0	0	0	0	0	0	0	0	0	0	0	0	0	0	2	0	0	2	0.000137112	2	0.000527961	1	0	0	1	6.85559e-05	1	0.00026398		Candidatus Soleaferrea massiliensis	0	0	0	0	0	0	0	1	0	0	1	7.22178e-05	1	0.000135619	1	0	0	1	7.22178e-05
Clostridium pasteurianum	2	0	0	2	0.000137112	2	0.000527961	2	0	0	2	0.000137112	2	0.000527961	1	0	0	1	6.85559e-05	1	0.00026398	0	0	0	0	0	0	0		Candidatus Staskawiczbacteria bacterium RIFCSPHIGHO2_01_FULL_36_16	0	0	0	0	0	0	0	1	0	0	1	7.22178e-05	1	0.000135619	0	0	0	0	0
Clostridium perfringens	2	0	0	2	0.000137112	2	0.000527961	3	0	0	3	0.000205668	3	0.000791941	1	0	0	1	6.85559e-05	1	0.00026398	1	0	0	1	6.85559e-05	1	0.00026398		Candidatus Staskawiczbacteria bacterium RIFCSPHIGHO2_01_FULL_39_25	0	0	0	0	0	0	0	1	0	0	1	7.22178e-05	1	0.000135619	0	0	0	0	0
Clostridium phoceensis	0	0	0	0	0	0	0	0	0	0	0	0	0	0	1	0	0	1	6.85559e-05	1	0.00026398	0	0	0	0	0	0	0		Candidatus Staskawiczbacteria bacterium RIFCSPHIGHO2_02_FULL_34_9	0	0	0	0	0	0	0	0	0	0	0	0	0	0	0	0	0	0	0
Clostridium polynesiense	0	0	0	0	0	0	0	1	0	0	1	6.85559e-05	1	0.00026398	0	0	0	0	0	0	0	0	0	0	0	0	0	0		Candidatus Stoquefichus massiliensis	1	0	0	1	7.22178e-05	1	0.000135619	0	0	0	0	0	0	0	1	0	0	1	7.22178e-05
Clostridium saccharobutylicum	3	0	0	3	0.000205668	3	0.000791941	1	0	0	1	6.85559e-05	1	0.00026398	3	0	0	3	0.000205668	3	0.000791941	1	0	0	1	6.85559e-05	1	0.00026398		Candidatus Sulfuricurvum sp. RIFRC-1	0	0	0	0	0	0	0	0	0	0	0	0	0	0	1	0	0	1	7.22178e-05
Clostridium saccharoperbutylacetonicum	1	0	0	1	6.85559e-05	1	0.00026398	0	0	0	0	0	0	0	2	0	0	2	0.000137112	2	0.000527961	0	0	0	0	0	0	0		Candidatus Sungbacteria bacterium RIFCSPHIGHO2_01_FULL_50_25	0	0	0	0	0	0	0	1	0	0	1	7.22178e-05	1	0.000135619	0	0	0	0	0
Clostridium scatologenes	0	0	0	0	0	0	0	2	0	0	2	0.000137112	2	0.000527961	0	0	0	0	0	0	0	0	0	0	0	0	0	0		Candidatus Sungbacteria bacterium RIFCSPLOWO2_01_FULL_54_21	0	0	0	0	0	0	0	1	0	0	1	7.22178e-05	1	0.000135619	0	0	0	0	0
Clostridium sp. 7_3_54FAA	0	0	0	0	0	0	0	0	0	0	0	0	0	0	1	0	0	1	6.85559e-05	1	0.00026398	0	0	0	0	0	0	0		Candidatus Symbiobacter mobilis	4	0	0	4	0.000288871	4	0.000542474	0	0	0	0	0	0	0	0	0	0	0	0
Clostridium sp. ASF356	0	0	0	0	0	0	0	0	0	0	0	0	0	0	0	0	0	0	0	0	0	1	0	0	1	6.85559e-05	1	0.00026398		Candidatus Syntrophoarchaeum butanivorans	2	0	0	2	0.000144436	2	0.000271237	6	0	0	6	0.000433307	6	0.000813712	22	0	0	22	0.00158879
Clostridium sp. AT4	0	0	0	0	0	0	0	0	0	0	0	0	0	0	0	0	0	0	0	0	0	1	0	0	1	6.85559e-05	1	0.00026398		Candidatus Syntrophoarchaeum caldarius	0	0	0	0	0	0	0	0	0	0	0	0	0	0	21	0	0	21	0.00151657
Clostridium sp. Bc-iso-3	0	0	0	0	0	0	0	27	0	0	27	0.00185101	27	0.00712747	0	0	0	0	0	0	0	2	0	0	2	0.000137112	2	0.000527961		Candidatus Tenderia electrophaga	0	0	0	0	0	0	0	0	0	0	0	0	0	0	1	0	0	1	7.22178e-05
Clostridium sp. BL8	0	0	0	0	0	0	0	1	0	0	1	6.85559e-05	1	0.00026398	1	0	0	1	6.85559e-05	1	0.00026398	0	0	0	0	0	0	0		Candidatus Terrybacteria bacterium RIFCSPLOWO2_01_FULL_40_23	0	0	0	0	0	0	0	0	0	0	0	0	0	0	0	0	0	0	0
Clostridium sp. BNL1100	0	0	0	0	0	0	0	0	0	0	0	0	0	0	0	0	0	0	0	0	0	2	0	0	2	0.000137112	2	0.000527961		Candidatus Thiomargarita nelsonii	1	0	0	1	7.22178e-05	1	0.000135619	0	0	0	0	0	0	0	0	0	0	0	0
Clostridium sp. CAG:1013	0	0	0	0	0	0	0	0	0	0	0	0	0	0	1	0	0	1	6.85559e-05	1	0.00026398	0	0	0	0	0	0	0		Candidatus Thorarchaeota archaeon AB_25	0	0	0	0	0	0	0	0	0	0	0	0	0	0	1	0	0	1	7.22178e-05
Clostridium sp. CAG:1193	1	0	0	1	6.85559e-05	1	0.00026398	0	0	0	0	0	0	0	0	0	0	0	0	0	0	0	0	0	0	0	0	0		Candidatus Thorarchaeota archaeon SMTZ-45	0	0	0	0	0	0	0	0	0	0	0	0	0	0	2	0	0	2	0.000144436
Clostridium sp. CAG:122	0	0	0	0	0	0	0	1	0	0	1	6.85559e-05	1	0.00026398	0	0	0	0	0	0	0	0	0	0	0	0	0	0		Candidatus Uhrbacteria bacterium GW2011_GWE1_39_46	0	0	0	0	0	0	0	0	0	0	0	0	0	0	1	0	0	1	7.22178e-05
Clostridium sp. CAG:167	0	0	0	0	0	0	0	0	0	0	0	0	0	0	0	0	0	0	0	0	0	2	0	0	2	0.000137112	2	0.000527961		Candidatus Uhrbacteria bacterium RIFCSPHIGHO2_02_FULL_54_11	1	0	0	1	7.22178e-05	1	0.000135619	0	0	0	0	0	0	0	0	0	0	0	0
Clostridium sp. CAG:217	0	0	0	0	0	0	0	1	0	0	1	6.85559e-05	1	0.00026398	2	0	0	2	0.000137112	2	0.000527961	0	0	0	0	0	0	0		Candidatus Vecturithrix granuli	0	0	0	0	0	0	0	2	0	0	2	0.000144436	2	0.000271237	3	0	0	3	0.000216653
Clostridium sp. CAG:221	0	0	0	0	0	0	0	0	0	0	0	0	0	0	1	0	0	1	6.85559e-05	1	0.00026398	0	0	0	0	0	0	0		Candidatus Wallbacteria bacterium GWC2_49_35	0	0	0	0	0	0	0	0	0	0	0	0	0	0	0	0	0	0	0
Clostridium sp. CAG:245	0	0	0	0	0	0	0	1	0	0	1	6.85559e-05	1	0.00026398	0	0	0	0	0	0	0	0	0	0	0	0	0	0		Candidatus Wildermuthbacteria bacterium RIFCSPHIGHO2_01_FULL_48_25	0	0	0	0	0	0	0	1	0	0	1	7.22178e-05	1	0.000135619	2	0	0	2	0.000144436
Clostridium sp. CAG:269	0	0	0	0	0	0	0	1	0	0	1	6.85559e-05	1	0.00026398	2	0	0	2	0.000137112	2	0.000527961	0	0	0	0	0	0	0		Candidatus Woesearchaeota archaeon CG1_02_57_44	0	0	0	0	0	0	0	1	0	0	1	7.22178e-05	1	0.000135619	0	0	0	0	0
Clostridium sp. CAG:354	0	0	0	0	0	0	0	1	0	0	1	6.85559e-05	1	0.00026398	0	0	0	0	0	0	0	0	0	0	0	0	0	0		Candidatus Woesebacteria bacterium GW2011_GWA1_39_12	0	0	0	0	0	0	0	0	0	0	0	0	0	0	0	0	0	0	0
Clostridium sp. CAG:452	0	0	0	0	0	0	0	0	0	0	0	0	0	0	1	0	0	1	6.85559e-05	1	0.00026398	0	0	0	0	0	0	0		Candidatus Woesebacteria bacterium GW2011_GWA1_40_45	0	0	0	0	0	0	0	0	0	0	0	0	0	0	1	0	0	1	7.22178e-05
Clostridium sp. CAG:505	0	0	0	0	0	0	0	0	0	0	0	0	0	0	1	0	0	1	6.85559e-05	1	0.00026398	0	0	0	0	0	0	0		Candidatus Woesebacteria bacterium GW2011_GWB1_38_5	0	0	0	0	0	0	0	0	0	0	0	0	0	0	1	0	0	1	7.22178e-05
Clostridium sp. CAG:58	0	0	0	0	0	0	0	0	0	0	0	0	0	0	1	0	0	1	6.85559e-05	1	0.00026398	0	0	0	0	0	0	0		Candidatus Woesebacteria bacterium GW2011_GWB1_40_101	0	0	0	0	0	0	0	1	0	0	1	7.22178e-05	1	0.000135619	0	0	0	0	0
Clostridium sp. CAG:715	0	0	0	0	0	0	0	0	0	0	0	0	0	0	1	0	0	1	6.85559e-05	1	0.00026398	0	0	0	0	0	0	0		Candidatus Woesebacteria bacterium GW2011_GWC2_45_9	0	0	0	0	0	0	0	1	0	0	1	7.22178e-05	1	0.000135619	0	0	0	0	0
Clostridium sp. CAG:768	1	0	0	1	6.85559e-05	1	0.00026398	0	0	0	0	0	0	0	0	0	0	0	0	0	0	0	0	0	0	0	0	0		Candidatus Woesebacteria bacterium RBG_16_34_12	0	0	0	0	0	0	0	0	0	0	0	0	0	0	0	0	0	0	0
Clostridium sp. DL-VIII	0	0	0	0	0	0	0	2	0	0	2	0.000137112	2	0.000527961	0	0	0	0	0	0	0	0	0	0	0	0	0	0		Candidatus Woesebacteria bacterium RIFCSPHIGHO2_01_FULL_39_28	0	0	0	0	0	0	0	0	0	0	0	0	0	0	1	0	0	1	7.22178e-05
Clostridium sp. DSM 18688	0	0	0	0	0	0	0	0	0	0	0	0	0	0	0	0	0	0	0	0	0	2	0	0	2	0.000137112	2	0.000527961		Candidatus Woykebacteria bacterium RBG_19FT_COMBO_43_10	0	0	0	0	0	0	0	0	0	0	0	0	0	0	0	0	0	0	0
Clostridium sp. DSM 4029	0	0	0	0	0	0	0	0	0	0	0	0	0	0	0	0	0	0	0	0	0	1	0	0	1	6.85559e-05	1	0.00026398		Capnocytophaga canimorsus	0	0	0	0	0	0	0	0	0	0	0	0	0	0	1	0	0	1	7.22178e-05
Clostridium sp. KNHs214	0	0	0	0	0	0	0	0	0	0	0	0	0	0	2	0	0	2	0.000137112	2	0.000527961	0	0	0	0	0	0	0		Capnocytophaga canis	0	0	0	0	0	0	0	0	0	0	0	0	0	0	1	0	0	1	7.22178e-05
Clostridium sp. Marseille-P2538	1	0	0	1	6.85559e-05	1	0.00026398	0	0	0	0	0	0	0	0	0	0	0	0	0	0	0	0	0	0	0	0	0		Carboxydocella sp. JDF658	2	0	0	2	0.000144436	2	0.000271237	0	0	0	0	0	0	0	4	0	0	4	0.000288871
Clostridium sporogenes	4	0	0	4	0.000274224	4	0.00105592	4	0	0	4	0.000274224	4	0.00105592	1	0	0	1	6.85559e-05	1	0.00026398	1	0	0	1	6.85559e-05	1	0.00026398		Carboxydocella sporoproducens	0	0	0	0	0	0	0	0	0	0	0	0	0	0	4	0	0	4	0.000288871
Clostridium tepidiprofundi	0	0	0	0	0	0	0	0	0	0	0	0	0	0	2	0	0	2	0.000137112	2	0.000527961	0	0	0	0	0	0	0		Carboxydothermus ferrireducens	9	0	0	9	0.00064996	9	0.00122057	0	0	0	0	0	0	0	16	0	0	16	0.00115548
Clostridium tetani	1	0	0	1	6.85559e-05	1	0.00026398	2	0	0	2	0.000137112	2	0.000527961	10	0	0	10	0.000685559	10	0.0026398	3	0	0	3	0.000205668	3	0.000791941		Carboxydothermus islandicus	0	0	0	0	0	0	0	1	0	0	1	7.22178e-05	1	0.000135619	2	0	0	2	0.000144436
Clostridium tyrobutyricum	1	0	0	1	6.85559e-05	1	0.00026398	18	0	0	18	0.00123401	18	0.00475165	4	0	0	4	0.000274224	4	0.00105592	0	0	0	0	0	0	0		Carboxydothermus pertinax	0	0	0	0	0	0	0	0	0	0	0	0	0	0	1	0	0	1	7.22178e-05
Clostridium uliginosum	0	0	0	0	0	0	0	0	0	0	0	0	0	0	1	0	0	1	6.85559e-05	1	0.00026398	0	0	0	0	0	0	0		Carnobacterium divergens	0	0	0	0	0	0	0	2	0	0	2	0.000144436	2	0.000271237	0	0	0	0	0
Clostridium ventriculi	0	0	0	0	0	0	0	1	0	0	1	6.85559e-05	1	0.00026398	1	0	0	1	6.85559e-05	1	0.00026398	0	0	0	0	0	0	0		Carnobacterium iners	0	0	0	0	0	0	0	0	0	0	0	0	0	0	1	0	0	1	7.22178e-05
Cnuella takakiae	1	0	0	1	6.85559e-05	1	0.00026398	0	0	0	0	0	0	0	0	0	0	0	0	0	0	0	0	0	0	0	0	0		Carnobacterium maltaromaticum	0	0	0	0	0	0	0	0	0	0	0	0	0	0	3	0	0	3	0.000216653
Cohnella laeviribosi	0	0	0	0	0	0	0	0	0	0	0	0	0	0	2	0	0	2	0.000137112	2	0.000527961	0	0	0	0	0	0	0		Caryophanon tenue	0	0	0	0	0	0	0	1	0	0	1	7.22178e-05	1	0.000135619	0	0	0	0	0
Coleofasciculus chthonoplastes	0	0	0	0	0	0	0	2	0	0	2	0.000137112	2	0.000527961	0	0	0	0	0	0	0	2	0	0	2	0.000137112	2	0.000527961		Castellaniella caeni	0	0	0	0	0	0	0	0	0	0	0	0	0	0	1	0	0	1	7.22178e-05
Collimonas fungivorans	0	0	0	0	0	0	0	1	0	0	1	6.85559e-05	1	0.00026398	1	0	0	1	6.85559e-05	1	0.00026398	0	0	0	0	0	0	0		Catabacter hongkongensis	0	0	0	0	0	0	0	0	0	0	0	0	0	0	1	0	0	1	7.22178e-05
Collimonas pratensis	0	0	0	0	0	0	0	0	0	0	0	0	0	0	1	0	0	1	6.85559e-05	1	0.00026398	0	0	0	0	0	0	0		Catalinimonas alkaloidigena	0	0	0	0	0	0	0	0	0	0	0	0	0	0	1	0	0	1	7.22178e-05
Collinsella aerofaciens	0	0	0	0	0	0	0	1	0	0	1	6.85559e-05	1	0.00026398	0	0	0	0	0	0	0	0	0	0	0	0	0	0		Catenibacterium mitsuokai	0	0	0	0	0	0	0	0	0	0	0	0	0	0	1	0	0	1	7.22178e-05
Collinsella phocaeensis	0	0	0	0	0	0	0	1	0	0	1	6.85559e-05	1	0.00026398	0	0	0	0	0	0	0	0	0	0	0	0	0	0		Catenovulum agarivorans	4	0	0	4	0.000288871	4	0.000542474	0	0	0	0	0	0	0	0	0	0	0	0
Collinsella sp. CAG:398	0	0	0	0	0	0	0	1	0	0	1	6.85559e-05	1	0.00026398	0	0	0	0	0	0	0	0	0	0	0	0	0	0		Catonella morbi	0	0	0	0	0	0	0	0	0	0	0	0	0	0	1	0	0	1	7.22178e-05
Collinsella stercoris	0	0	0	0	0	0	0	0	0	0	0	0	0	0	4	0	0	4	0.000274224	4	0.00105592	0	0	0	0	0	0	0		Caulobacter henricii	1	0	0	1	7.22178e-05	1	0.000135619	0	0	0	0	0	0	0	0	0	0	0	0
Colwellia sp. MT2012	1	0	0	1	6.85559e-05	1	0.00026398	0	0	0	0	0	0	0	2	0	0	2	0.000137112	2	0.000527961	0	0	0	0	0	0	0		Caulobacter segnis	2	0	0	2	0.000144436	2	0.000271237	0	0	0	0	0	0	0	0	0	0	0	0
Comamonas testosteroni	0	0	0	0	0	0	0	2	0	0	2	0.000137112	2	0.000527961	0	0	0	0	0	0	0	0	0	0	0	0	0	0		Celeribacter indicus	0	0	0	0	0	0	0	0	0	0	0	0	0	0	0	0	0	0	0
Commensalibacter intestini	0	0	0	0	0	0	0	0	0	0	0	0	0	0	1	0	0	1	6.85559e-05	1	0.00026398	0	0	0	0	0	0	0		Celeribacter neptunius	0	0	0	0	0	0	0	0	0	0	0	0	0	0	0	0	0	0	0
Coprococcus comes	0	0	0	0	0	0	0	0	0	0	0	0	0	0	1	0	0	1	6.85559e-05	1	0.00026398	1	0	0	1	6.85559e-05	1	0.00026398		Cellulomonas carbonis	0	0	0	0	0	0	0	0	0	0	0	0	0	0	2	0	0	2	0.000144436
Coprococcus eutactus	0	0	0	0	0	0	0	5	0	0	5	0.00034278	5	0.0013199	3	0	0	3	0.000205668	3	0.000791941	0	0	0	0	0	0	0		Cellulomonas cellasea	1	0	0	1	7.22178e-05	1	0.000135619	0	0	0	0	0	0	0	0	0	0	0	0
Corallococcus coralloides	0	0	0	0	0	0	0	1	0	0	1	6.85559e-05	1	0.00026398	0	0	0	0	0	0	0	1	0	0	1	6.85559e-05	1	0.00026398		Cellulomonas flavigena	0	0	0	0	0	0	0	1	0	0	1	7.22178e-05	1	0.000135619	0	0	0	0	0
Corchorus olitorius	0	0	0	0	0	0	0	0	0	0	0	0	0	0	0	0	0	0	0	0	0	1	0	0	1	6.85559e-05	1	0.00026398		Cellulomonas sp. URHE0023	0	0	0	0	0	0	0	0	0	0	0	0	0	0	0	0	0	0	0
Corynebacterium afermentans	0	0	0	0	0	0	0	1	0	0	1	6.85559e-05	1	0.00026398	0	0	0	0	0	0	0	0	0	0	0	0	0	0		Cellulophaga baltica	0	0	0	0	0	0	0	0	0	0	0	0	0	0	0	0	0	0	0
Corynebacterium jeikeium	0	0	0	0	0	0	0	1	0	0	1	6.85559e-05	1	0.00026398	0	0	0	0	0	0	0	0	0	0	0	0	0	0		Cellulosilyticum lentocellum	0	0	0	0	0	0	0	0	0	0	0	0	0	0	2	0	0	2	0.000144436
Corynebacterium striatum	1	0	0	1	6.85559e-05	1	0.00026398	0	0	0	0	0	0	0	0	0	0	0	0	0	0	0	0	0	0	0	0	0		Cellulosilyticum sp. I15G10I2	1	0	0	1	7.22178e-05	1	0.000135619	1	0	0	1	7.22178e-05	1	0.000135619	0	0	0	0	0
Coxiella burnetii	1	0	0	1	6.85559e-05	1	0.00026398	0	0	0	0	0	0	0	0	0	0	0	0	0	0	0	0	0	0	0	0	0		Cellulosimicrobium cellulans	0	0	0	0	0	0	0	0	0	0	0	0	0	0	1	0	0	1	7.22178e-05
Crenarchaeota archaeon 13_1_20CM_2_53_14	0	0	0	0	0	0	0	1	0	0	1	6.85559e-05	1	0.00026398	0	0	0	0	0	0	0	0	0	0	0	0	0	0		Cellvibrio sp. BR	0	0	0	0	0	0	0	1	0	0	1	7.22178e-05	1	0.000135619	1	0	0	1	7.22178e-05
Crinalium epipsammum	0	0	0	0	0	0	0	0	0	0	0	0	0	0	1	0	0	1	6.85559e-05	1	0.00026398	0	0	0	0	0	0	0		Cenarchaeum symbiosum	0	0	0	0	0	0	0	4	0	0	4	0.000288871	4	0.000542474	0	0	0	0	0
Crocosphaera watsonii	0	0	0	0	0	0	0	0	0	0	0	0	0	0	0	0	0	0	0	0	0	2	0	0	2	0.000137112	2	0.000527961		Ceratosolen solmsi marchali	0	0	0	0	0	0	0	0	0	0	0	0	0	0	0	0	0	0	0
Cronobacter condimenti	0	0	0	0	0	0	0	0	0	0	0	0	0	0	1	0	0	1	6.85559e-05	1	0.00026398	1	0	0	1	6.85559e-05	1	0.00026398		Chamaesiphon minutus	0	0	0	0	0	0	0	0	0	0	0	0	0	0	4	0	0	4	0.000288871
Cronobacter dublinensis	0	0	0	0	0	0	0	2	0	0	2	0.000137112	2	0.000527961	0	0	0	0	0	0	0	0	0	0	0	0	0	0		Chelonobacter oris	0	0	0	0	0	0	0	0	0	0	0	0	0	0	0	0	0	0	0
Cronobacter malonaticus	1	0	0	1	6.85559e-05	1	0.00026398	2	0	0	2	0.000137112	2	0.000527961	1	0	0	1	6.85559e-05	1	0.00026398	0	0	0	0	0	0	0		Chitinibacter sp. ZOR0017	0	0	0	0	0	0	0	0	0	0	0	0	0	0	1	0	0	1	7.22178e-05
Cronobacter sakazakii	0	0	0	0	0	0	0	2	0	0	2	0.000137112	2	0.000527961	0	0	0	0	0	0	0	1	0	0	1	6.85559e-05	1	0.00026398		Chitinispirillum alkaliphilum	0	0	0	0	0	0	0	1	0	0	1	7.22178e-05	1	0.000135619	0	0	0	0	0
Cryomorphaceae bacterium BACL23 MAG-120924-bin60	1	0	0	1	6.85559e-05	1	0.00026398	0	0	0	0	0	0	0	0	0	0	0	0	0	0	0	0	0	0	0	0	0		Chitinivibrio alkaliphilus	0	0	0	0	0	0	0	0	0	0	0	0	0	0	1	0	0	1	7.22178e-05
Cryptobacterium sp. CAG:338	1	0	0	1	6.85559e-05	1	0.00026398	0	0	0	0	0	0	0	0	0	0	0	0	0	0	0	0	0	0	0	0	0		Chitinophaga arvensicola	0	0	0	0	0	0	0	4	0	0	4	0.000288871	4	0.000542474	0	0	0	0	0
Cupriavidus basilensis	0	0	0	0	0	0	0	0	0	0	0	0	0	0	1	0	0	1	6.85559e-05	1	0.00026398	0	0	0	0	0	0	0		Chitinophaga filiformis	0	0	0	0	0	0	0	1	0	0	1	7.22178e-05	1	0.000135619	0	0	0	0	0
Cupriavidus gilardii	0	0	0	0	0	0	0	0	0	0	0	0	0	0	1	0	0	1	6.85559e-05	1	0.00026398	1	0	0	1	6.85559e-05	1	0.00026398		Chlamydia pneumoniae	0	0	0	0	0	0	0	1	0	0	1	7.22178e-05	1	0.000135619	0	0	0	0	0
Cupriavidus metallidurans	0	0	0	0	0	0	0	0	0	0	0	0	0	0	1	0	0	1	6.85559e-05	1	0.00026398	0	0	0	0	0	0	0		Chlamydia psittaci	0	0	0	0	0	0	0	2	0	0	2	0.000144436	2	0.000271237	0	0	0	0	0
Cupriavidus necator	0	0	0	0	0	0	0	0	0	0	0	0	0	0	1	0	0	1	6.85559e-05	1	0.00026398	0	0	0	0	0	0	0		Chlamydia trachomatis	0	0	0	0	0	0	0	10	0	0	10	0.000722178	10	0.00135619	0	0	0	0	0
Cutibacterium acnes	0	0	0	0	0	0	0	0	0	0	0	0	0	0	0	0	0	0	0	0	0	1	0	0	1	6.85559e-05	1	0.00026398		Chlamydiae bacterium RIFCSPHIGHO2_01_FULL_44_39	0	0	0	0	0	0	0	0	0	0	0	0	0	0	0	0	0	0	0
Cutibacterium avidum	0	0	0	0	0	0	0	0	0	0	0	0	0	0	0	0	0	0	0	0	0	1	0	0	1	6.85559e-05	1	0.00026398		Chlamydiae bacterium RIFCSPHIGHO2_12_FULL_49_9	0	0	0	0	0	0	0	0	0	0	0	0	0	0	0	0	0	0	0
Cyanobacteria bacterium 13_1_20CM_4_61_6	6	0	0	6	0.000411336	6	0.00158388	0	0	0	0	0	0	0	0	0	0	0	0	0	0	1	0	0	1	6.85559e-05	1	0.00026398		Chloracidobacterium thermophilum	0	0	0	0	0	0	0	10	0	0	10	0.000722178	10	0.00135619	0	0	0	0	0
Cyanobacteria bacterium 13_1_40CM_2_61_4	2	0	0	2	0.000137112	2	0.000527961	0	0	0	0	0	0	0	0	0	0	0	0	0	0	0	0	0	0	0	0	0		Chlorobaculum limnaeum	0	0	0	0	0	0	0	0	0	0	0	0	0	0	2	0	0	2	0.000144436
Cyanobacterium sp. IPPAS B-1200	1	0	0	1	6.85559e-05	1	0.00026398	0	0	0	0	0	0	0	0	0	0	0	0	0	0	0	0	0	0	0	0	0		Chlorobaculum tepidum	0	0	0	0	0	0	0	0	0	0	0	0	0	0	4	0	0	4	0.000288871
Cyanobium sp. CACIAM 14	0	0	0	0	0	0	0	0	0	0	0	0	0	0	0	0	0	0	0	0	0	2	0	0	2	0.000137112	2	0.000527961		Chlorobi bacterium NICIL-2	1	0	0	1	7.22178e-05	1	0.000135619	0	0	0	0	0	0	0	0	0	0	0	0
Cyanothece sp. ATCC 51142	2	0	0	2	0.000137112	2	0.000527961	0	0	0	0	0	0	0	0	0	0	0	0	0	0	0	0	0	0	0	0	0		Chlorobi bacterium OLB4	2	0	0	2	0.000144436	2	0.000271237	1	0	0	1	7.22178e-05	1	0.000135619	0	0	0	0	0
Cyanothece sp. CCY0110	0	0	0	0	0	0	0	1	0	0	1	6.85559e-05	1	0.00026398	0	0	0	0	0	0	0	0	0	0	0	0	0	0		Chlorobi bacterium OLB5	10	0	0	10	0.000722178	10	0.00135619	0	0	0	0	0	0	0	0	0	0	0	0
Cyanothece sp. PCC 7822	0	0	0	0	0	0	0	0	0	0	0	0	0	0	8	0	0	8	0.000548447	8	0.00211184	0	0	0	0	0	0	0		Chlorobium chlorochromatii	0	0	0	0	0	0	0	0	0	0	0	0	0	0	0	0	0	0	0
Cyanothece sp. PCC 8801	0	0	0	0	0	0	0	0	0	0	0	0	0	0	0	0	0	0	0	0	0	5	0	0	5	0.00034278	5	0.0013199		Chlorobium ferrooxidans	0	0	0	0	0	0	0	0	0	0	0	0	0	0	5	0	0	5	0.000361089
Cyclobacterium amurskyense	0	0	0	0	0	0	0	0	0	0	0	0	0	0	1	0	0	1	6.85559e-05	1	0.00026398	0	0	0	0	0	0	0		Chlorobium limicola	0	0	0	0	0	0	0	0	0	0	0	0	0	0	1	0	0	1	7.22178e-05
Cycloclasticus sp. DSM 27168	0	0	0	0	0	0	0	0	0	0	0	0	0	0	1	0	0	1	6.85559e-05	1	0.00026398	0	0	0	0	0	0	0		Chlorobium phaeobacteroides	0	0	0	0	0	0	0	1	0	0	1	7.22178e-05	1	0.000135619	1	0	0	1	7.22178e-05
Cylindrospermopsis raciborskii	0	0	0	0	0	0	0	0	0	0	0	0	0	0	2	0	0	2	0.000137112	2	0.000527961	2	0	0	2	0.000137112	2	0.000527961		Chlorobium phaeovibrioides	0	0	0	0	0	0	0	0	0	0	0	0	0	0	1	0	0	1	7.22178e-05
Cylindrospermum stagnale	0	0	0	0	0	0	0	0	0	0	0	0	0	0	0	0	0	0	0	0	0	2	0	0	2	0.000137112	2	0.000527961		Chloroflexi bacterium 13_1_20CM_2_70_9	1	0	0	1	7.22178e-05	1	0.000135619	0	0	0	0	0	0	0	0	0	0	0	0
Cyphomyrmex costatus	0	0	0	0	0	0	0	0	0	0	0	0	0	0	1	0	0	1	6.85559e-05	1	0.00026398	1	0	0	1	6.85559e-05	1	0.00026398		Chloroflexi bacterium 13_1_40CM_2_70_6	0	0	0	0	0	0	0	0	0	0	0	0	0	0	0	0	0	0	0
Cystobacter ferrugineus	0	0	0	0	0	0	0	0	0	0	0	0	0	0	1	0	0	1	6.85559e-05	1	0.00026398	1	0	0	1	6.85559e-05	1	0.00026398		Chloroflexi bacterium 13_1_40CM_4_68_4	2	0	0	2	0.000144436	2	0.000271237	0	0	0	0	0	0	0	0	0	0	0	0
Daphnia magna	0	0	0	0	0	0	0	0	0	0	0	0	0	0	0	0	0	0	0	0	0	90	0	0	90	0.00617003	90	0.0237582		Chloroflexi bacterium 13_1_40CM_66_19	1	0	0	1	7.22178e-05	1	0.000135619	0	0	0	0	0	0	0	0	0	0	0	0
Dechloromonas denitrificans	0	0	0	0	0	0	0	0	0	0	0	0	0	0	3	0	0	3	0.000205668	3	0.000791941	0	0	0	0	0	0	0		Chloroflexi bacterium 44-23	0	0	0	0	0	0	0	0	0	0	0	0	0	0	1	0	0	1	7.22178e-05
Deferribacter desulfuricans	0	0	0	0	0	0	0	0	0	0	0	0	0	0	1	0	0	1	6.85559e-05	1	0.00026398	0	0	0	0	0	0	0		Chloroflexi bacterium CSP1-4	0	0	0	0	0	0	0	1	0	0	1	7.22178e-05	1	0.000135619	1	0	0	1	7.22178e-05
Deferrisoma camini	0	0	0	0	0	0	0	2	0	0	2	0.000137112	2	0.000527961	1	0	0	1	6.85559e-05	1	0.00026398	0	0	0	0	0	0	0		Chloroflexi bacterium GWB2_49_20	1	0	0	1	7.22178e-05	1	0.000135619	1	0	0	1	7.22178e-05	1	0.000135619	0	0	0	0	0
Defluviitoga tunisiensis	0	0	0	0	0	0	0	0	0	0	0	0	0	0	0	0	0	0	0	0	0	3	0	0	3	0.000205668	3	0.000791941		Chloroflexi bacterium GWC2_73_18	0	0	0	0	0	0	0	0	0	0	0	0	0	0	0	0	0	0	0
Dehalobacter restrictus	1	0	0	1	6.85559e-05	1	0.00026398	3	0	0	3	0.000205668	3	0.000791941	6	0	0	6	0.000411336	6	0.00158388	0	0	0	0	0	0	0		Chloroflexi bacterium RBG_13_46_14	0	0	0	0	0	0	0	5	0	0	5	0.000361089	5	0.000678093	4	0	0	4	0.000288871
Dehalobacter sp. CF	3	0	0	3	0.000205668	3	0.000791941	0	0	0	0	0	0	0	0	0	0	0	0	0	0	0	0	0	0	0	0	0		Chloroflexi bacterium RBG_13_46_9	0	0	0	0	0	0	0	0	0	0	0	0	0	0	1	0	0	1	7.22178e-05
Dehalobacter sp. FTH1	0	0	0	0	0	0	0	1	0	0	1	6.85559e-05	1	0.00026398	8	0	0	8	0.000548447	8	0.00211184	0	0	0	0	0	0	0		Chloroflexi bacterium RBG_13_48_10	0	0	0	0	0	0	0	0	0	0	0	0	0	0	0	0	0	0	0
Dehalobacter sp. TeCB1	0	0	0	0	0	0	0	1	0	0	1	6.85559e-05	1	0.00026398	0	0	0	0	0	0	0	0	0	0	0	0	0	0		Chloroflexi bacterium RBG_13_48_17	0	0	0	0	0	0	0	0	0	0	0	0	0	0	2	0	0	2	0.000144436
Dehalococcoides mccartyi	0	0	0	0	0	0	0	4	0	0	4	0.000274224	4	0.00105592	27	0	0	27	0.00185101	27	0.00712747	2	0	0	2	0.000137112	2	0.000527961		Chloroflexi bacterium RBG_13_50_10	0	0	0	0	0	0	0	3	0	0	3	0.000216653	3	0.000406856	10	0	0	10	0.000722178
Dehalococcoidia bacterium CG2_30_46_19	0	0	0	0	0	0	0	0	0	0	0	0	0	0	1	0	0	1	6.85559e-05	1	0.00026398	0	0	0	0	0	0	0		Chloroflexi bacterium RBG_13_50_21	0	0	0	0	0	0	0	0	0	0	0	0	0	0	2	0	0	2	0.000144436
Dehalococcoidia bacterium CG2_30_46_9	0	0	0	0	0	0	0	0	0	0	0	0	0	0	1	0	0	1	6.85559e-05	1	0.00026398	0	0	0	0	0	0	0		Chloroflexi bacterium RBG_13_51_18	0	0	0	0	0	0	0	0	0	0	0	0	0	0	23	0	0	23	0.00166101
Dehalococcoidia bacterium DG_22	0	0	0	0	0	0	0	0	0	0	0	0	0	0	0	0	0	0	0	0	0	6	0	0	6	0.000411336	6	0.00158388		Chloroflexi bacterium RBG_13_51_36	0	0	0	0	0	0	0	0	0	0	0	0	0	0	14	0	0	14	0.00101105
Dehalococcoidia bacterium SG8_51_3	0	0	0	0	0	0	0	0	0	0	0	0	0	0	1	0	0	1	6.85559e-05	1	0.00026398	0	0	0	0	0	0	0		Chloroflexi bacterium RBG_13_52_14	0	0	0	0	0	0	0	0	0	0	0	0	0	0	2	0	0	2	0.000144436
Dehalococcoidia bacterium SM23_28_2	0	0	0	0	0	0	0	0	0	0	0	0	0	0	1	0	0	1	6.85559e-05	1	0.00026398	3	0	0	3	0.000205668	3	0.000791941		Chloroflexi bacterium RBG_13_54_9	1	0	0	1	7.22178e-05	1	0.000135619	0	0	0	0	0	0	0	0	0	0	0	0
Dehalogenimonas alkenigignens	0	0	0	0	0	0	0	0	0	0	0	0	0	0	1	0	0	1	6.85559e-05	1	0.00026398	1	0	0	1	6.85559e-05	1	0.00026398		Chloroflexi bacterium RBG_13_60_13	1	0	0	1	7.22178e-05	1	0.000135619	0	0	0	0	0	0	0	0	0	0	0	0
Dehalogenimonas formicexedens	0	0	0	0	0	0	0	0	0	0	0	0	0	0	1	0	0	1	6.85559e-05	1	0.00026398	0	0	0	0	0	0	0		Chloroflexi bacterium RBG_13_68_17	0	0	0	0	0	0	0	1	0	0	1	7.22178e-05	1	0.000135619	0	0	0	0	0
Dehalogenimonas sp. WBC-2	0	0	0	0	0	0	0	0	0	0	0	0	0	0	0	0	0	0	0	0	0	59	0	0	59	0.0040448	59	0.0155748		Chloroflexi bacterium RBG_16_48_8	0	0	0	0	0	0	0	0	0	0	0	0	0	0	1	0	0	1	7.22178e-05
Deinococcus actinosclerus	0	0	0	0	0	0	0	2	0	0	2	0.000137112	2	0.000527961	0	0	0	0	0	0	0	1	0	0	1	6.85559e-05	1	0.00026398		Chloroflexi bacterium RBG_16_50_11	0	0	0	0	0	0	0	10	0	0	10	0.000722178	10	0.00135619	0	0	0	0	0
Deinococcus deserti	0	0	0	0	0	0	0	2	0	0	2	0.000137112	2	0.000527961	0	0	0	0	0	0	0	0	0	0	0	0	0	0		Chloroflexi bacterium RBG_16_52_11	0	0	0	0	0	0	0	0	0	0	0	0	0	0	0	0	0	0	0
Deinococcus frigens	0	0	0	0	0	0	0	1	0	0	1	6.85559e-05	1	0.00026398	1	0	0	1	6.85559e-05	1	0.00026398	0	0	0	0	0	0	0		Chloroflexi bacterium RBG_16_54_18	3	0	0	3	0.000216653	3	0.000406856	0	0	0	0	0	0	0	3	0	0	3	0.000216653
Deinococcus maricopensis	0	0	0	0	0	0	0	0	0	0	0	0	0	0	2	0	0	2	0.000137112	2	0.000527961	0	0	0	0	0	0	0		Chloroflexi bacterium RBG_16_56_11	0	0	0	0	0	0	0	0	0	0	0	0	0	0	2	0	0	2	0.000144436
Deinococcus marmoris	0	0	0	0	0	0	0	1	0	0	1	6.85559e-05	1	0.00026398	0	0	0	0	0	0	0	0	0	0	0	0	0	0		Chloroflexi bacterium RBG_16_58_8	0	0	0	0	0	0	0	0	0	0	0	0	0	0	1	0	0	1	7.22178e-05
Deinococcus peraridilitoris	0	0	0	0	0	0	0	0	0	0	0	0	0	0	1	0	0	1	6.85559e-05	1	0.00026398	0	0	0	0	0	0	0		Chloroflexi bacterium RBG_16_60_22	0	0	0	0	0	0	0	0	0	0	0	0	0	0	6	0	0	6	0.000433307
Deinococcus radiodurans	0	0	0	0	0	0	0	1	0	0	1	6.85559e-05	1	0.00026398	0	0	0	0	0	0	0	0	0	0	0	0	0	0		Chloroflexi bacterium RBG_16_63_12	0	0	0	0	0	0	0	3	0	0	3	0.000216653	3	0.000406856	1	0	0	1	7.22178e-05
Deinococcus wulumuqiensis	0	0	0	0	0	0	0	0	0	0	0	0	0	0	1	0	0	1	6.85559e-05	1	0.00026398	0	0	0	0	0	0	0		Chloroflexi bacterium RBG_16_64_43	0	0	0	0	0	0	0	0	0	0	0	0	0	0	1	0	0	1	7.22178e-05
Delftia acidovorans	0	0	0	0	0	0	0	0	0	0	0	0	0	0	2	0	0	2	0.000137112	2	0.000527961	0	0	0	0	0	0	0		Chloroflexi bacterium RBG_19FT_COMBO_47_15	3	0	0	3	0.000216653	3	0.000406856	0	0	0	0	0	0	0	0	0	0	0	0
delta proteobacterium ML8_D	1	0	0	1	6.85559e-05	1	0.00026398	0	0	0	0	0	0	0	10	0	0	10	0.000685559	10	0.0026398	0	0	0	0	0	0	0		Chloroflexi bacterium RBG_19FT_COMBO_48_23	0	0	0	0	0	0	0	0	0	0	0	0	0	0	1	0	0	1	7.22178e-05
delta proteobacterium MLMS-1	0	0	0	0	0	0	0	0	0	0	0	0	0	0	1	0	0	1	6.85559e-05	1	0.00026398	0	0	0	0	0	0	0		Chloroflexi bacterium RBG_19FT_COMBO_55_16	0	0	0	0	0	0	0	0	0	0	0	0	0	0	1	0	0	1	7.22178e-05
delta proteobacterium NaphS2	0	0	0	0	0	0	0	0	0	0	0	0	0	0	2	0	0	2	0.000137112	2	0.000527961	4	0	0	4	0.000274224	4	0.00105592		Chloroflexi bacterium RBG_19FT_COMBO_56_12	0	0	0	0	0	0	0	0	0	0	0	0	0	0	0	0	0	0	0
delta proteobacterium PSCGC 5296	0	0	0	0	0	0	0	0	0	0	0	0	0	0	2	0	0	2	0.000137112	2	0.000527961	0	0	0	0	0	0	0		Chloroflexus aggregans	0	0	0	0	0	0	0	0	0	0	0	0	0	0	7	0	0	7	0.000505525
Deltaproteobacteria bacterium 13_1_40CM_3_69_14	0	0	0	0	0	0	0	0	0	0	0	0	0	0	1	0	0	1	6.85559e-05	1	0.00026398	0	0	0	0	0	0	0		Chloroflexus islandicus	0	0	0	0	0	0	0	0	0	0	0	0	0	0	1	0	0	1	7.22178e-05
Deltaproteobacteria bacterium CG2_30_43_15	0	0	0	0	0	0	0	0	0	0	0	0	0	0	2	0	0	2	0.000137112	2	0.000527961	0	0	0	0	0	0	0		Chloroflexus sp. MS-G	2	0	0	2	0.000144436	2	0.000271237	0	0	0	0	0	0	0	0	0	0	0	0
Deltaproteobacteria bacterium CG2_30_63_29	0	0	0	0	0	0	0	2	0	0	2	0.000137112	2	0.000527961	0	0	0	0	0	0	0	1	0	0	1	6.85559e-05	1	0.00026398		Chloroherpeton thalassium	1	0	0	1	7.22178e-05	1	0.000135619	0	0	0	0	0	0	0	2	0	0	2	0.000144436
Deltaproteobacteria bacterium CG2_30_66_27	1	0	0	1	6.85559e-05	1	0.00026398	0	0	0	0	0	0	0	1	0	0	1	6.85559e-05	1	0.00026398	0	0	0	0	0	0	0		Chondromyces apiculatus	2	0	0	2	0.000144436	2	0.000271237	0	0	0	0	0	0	0	0	0	0	0	0
Deltaproteobacteria bacterium CSP1-8	0	0	0	0	0	0	0	0	0	0	0	0	0	0	0	0	0	0	0	0	0	1	0	0	1	6.85559e-05	1	0.00026398		Chondromyces crocatus	0	0	0	0	0	0	0	3	0	0	3	0.000216653	3	0.000406856	0	0	0	0	0
Deltaproteobacteria bacterium GWA2_43_19	0	0	0	0	0	0	0	1	0	0	1	6.85559e-05	1	0.00026398	1	0	0	1	6.85559e-05	1	0.00026398	0	0	0	0	0	0	0		Christensenella massiliensis	1	0	0	1	7.22178e-05	1	0.000135619	0	0	0	0	0	0	0	2	0	0	2	0.000144436
Deltaproteobacteria bacterium GWA2_54_12	0	0	0	0	0	0	0	0	0	0	0	0	0	0	3	0	0	3	0.000205668	3	0.000791941	0	0	0	0	0	0	0		Christensenella minuta	0	0	0	0	0	0	0	0	0	0	0	0	0	0	2	0	0	2	0.000144436
Deltaproteobacteria bacterium GWA2_55_82	0	0	0	0	0	0	0	0	0	0	0	0	0	0	1	0	0	1	6.85559e-05	1	0.00026398	0	0	0	0	0	0	0		Chromatiaceae bacterium 2141T.STBD.0c.01a	2	0	0	2	0.000144436	2	0.000271237	0	0	0	0	0	0	0	0	0	0	0	0
Deltaproteobacteria bacterium GWA2_57_13	2	0	0	2	0.000137112	2	0.000527961	0	0	0	0	0	0	0	1	0	0	1	6.85559e-05	1	0.00026398	5	0	0	5	0.00034278	5	0.0013199		Chromatiales bacterium (ex Bugula neritina AB1)	0	0	0	0	0	0	0	0	0	0	0	0	0	0	0	0	0	0	0
Deltaproteobacteria bacterium GWB2_42_7	1	0	0	1	6.85559e-05	1	0.00026398	0	0	0	0	0	0	0	0	0	0	0	0	0	0	0	0	0	0	0	0	0		Chromobacterium pseudoviolaceum	0	0	0	0	0	0	0	0	0	0	0	0	0	0	1	0	0	1	7.22178e-05
Deltaproteobacteria bacterium GWB2_55_19	0	0	0	0	0	0	0	0	0	0	0	0	0	0	1	0	0	1	6.85559e-05	1	0.00026398	0	0	0	0	0	0	0		Chromobacterium subtsugae	0	0	0	0	0	0	0	0	0	0	0	0	0	0	2	0	0	2	0.000144436
Deltaproteobacteria bacterium RBG_13_43_22	0	0	0	0	0	0	0	0	0	0	0	0	0	0	3	0	0	3	0.000205668	3	0.000791941	0	0	0	0	0	0	0		Chromobacterium vaccinii	0	0	0	0	0	0	0	0	0	0	0	0	0	0	2	0	0	2	0.000144436
Deltaproteobacteria bacterium RBG_13_47_9	0	0	0	0	0	0	0	0	0	0	0	0	0	0	1	0	0	1	6.85559e-05	1	0.00026398	0	0	0	0	0	0	0		Chromobacterium violaceum	0	0	0	0	0	0	0	0	0	0	0	0	0	0	3	0	0	3	0.000216653
Deltaproteobacteria bacterium RBG_13_49_15	0	0	0	0	0	0	0	0	0	0	0	0	0	0	1	0	0	1	6.85559e-05	1	0.00026398	0	0	0	0	0	0	0		Chromohalobacter israelensis	0	0	0	0	0	0	0	0	0	0	0	0	0	0	1	0	0	1	7.22178e-05
Deltaproteobacteria bacterium RBG_13_52_11	1	0	0	1	6.85559e-05	1	0.00026398	0	0	0	0	0	0	0	0	0	0	0	0	0	0	0	0	0	0	0	0	0		Chroococcidiopsis thermalis	1	0	0	1	7.22178e-05	1	0.000135619	0	0	0	0	0	0	0	0	0	0	0	0
Deltaproteobacteria bacterium RBG_13_52_11b	0	0	0	0	0	0	0	0	0	0	0	0	0	0	8	0	0	8	0.000548447	8	0.00211184	0	0	0	0	0	0	0		Chryseobacterium antarcticum	0	0	0	0	0	0	0	3	0	0	3	0.000216653	3	0.000406856	0	0	0	0	0
Deltaproteobacteria bacterium RBG_13_53_10	0	0	0	0	0	0	0	0	0	0	0	0	0	0	5	0	0	5	0.00034278	5	0.0013199	0	0	0	0	0	0	0		Chryseobacterium caeni	0	0	0	0	0	0	0	1	0	0	1	7.22178e-05	1	0.000135619	0	0	0	0	0
Deltaproteobacteria bacterium RBG_13_61_14	8	0	0	8	0.000548447	8	0.00211184	0	0	0	0	0	0	0	0	0	0	0	0	0	0	0	0	0	0	0	0	0		Chryseobacterium carnipullorum	0	0	0	0	0	0	0	0	0	0	0	0	0	0	0	0	0	0	0
Deltaproteobacteria bacterium RBG_13_65_10	0	0	0	0	0	0	0	0	0	0	0	0	0	0	0	0	0	0	0	0	0	1	0	0	1	6.85559e-05	1	0.00026398		Chryseobacterium contaminans	0	0	0	0	0	0	0	0	0	0	0	0	0	0	1	0	0	1	7.22178e-05
Deltaproteobacteria bacterium RBG_16_44_11	0	0	0	0	0	0	0	0	0	0	0	0	0	0	3	0	0	3	0.000205668	3	0.000791941	0	0	0	0	0	0	0		Chryseobacterium cucumeris	0	0	0	0	0	0	0	0	0	0	0	0	0	0	1	0	0	1	7.22178e-05
Deltaproteobacteria bacterium RBG_16_47_11	0	0	0	0	0	0	0	0	0	0	0	0	0	0	1	0	0	1	6.85559e-05	1	0.00026398	0	0	0	0	0	0	0		Chryseobacterium indologenes	0	0	0	0	0	0	0	2	0	0	2	0.000144436	2	0.000271237	0	0	0	0	0
Deltaproteobacteria bacterium RBG_16_48_10	0	0	0	0	0	0	0	0	0	0	0	0	0	0	3	0	0	3	0.000205668	3	0.000791941	0	0	0	0	0	0	0		Chrysiogenes arsenatis	0	0	0	0	0	0	0	0	0	0	0	0	0	0	19	0	0	19	0.00137214
Deltaproteobacteria bacterium RBG_16_50_11	1	0	0	1	6.85559e-05	1	0.00026398	0	0	0	0	0	0	0	0	0	0	0	0	0	0	0	0	0	0	0	0	0		Chrysosporum ovalisporum	0	0	0	0	0	0	0	1	0	0	1	7.22178e-05	1	0.000135619	0	0	0	0	0
Deltaproteobacteria bacterium RBG_16_54_18	0	0	0	0	0	0	0	0	0	0	0	0	0	0	1	0	0	1	6.85559e-05	1	0.00026398	0	0	0	0	0	0	0		Chthoniobacter flavus	0	0	0	0	0	0	0	0	0	0	0	0	0	0	0	0	0	0	0
Deltaproteobacteria bacterium RBG_16_55_12	0	0	0	0	0	0	0	0	0	0	0	0	0	0	15	0	0	15	0.00102834	15	0.00395971	0	0	0	0	0	0	0		Chthonomonas calidirosea	0	0	0	0	0	0	0	0	0	0	0	0	0	0	2	0	0	2	0.000144436
Deltaproteobacteria bacterium RBG_19FT_COMBO_46_12	0	0	0	0	0	0	0	0	0	0	0	0	0	0	0	0	0	0	0	0	0	1	0	0	1	6.85559e-05	1	0.00026398		Citricoccus sp. CH26A	0	0	0	0	0	0	0	0	0	0	0	0	0	0	1	0	0	1	7.22178e-05
Deltaproteobacteria bacterium RBG_19FT_COMBO_52_11	0	0	0	0	0	0	0	0	0	0	0	0	0	0	5	0	0	5	0.00034278	5	0.0013199	0	0	0	0	0	0	0		Citrobacter braakii	0	0	0	0	0	0	0	0	0	0	0	0	0	0	0	0	0	0	0
Deltaproteobacteria bacterium RIFCSPHIGHO2_01_FULL_43_49	0	0	0	0	0	0	0	0	0	0	0	0	0	0	1	0	0	1	6.85559e-05	1	0.00026398	0	0	0	0	0	0	0		Citrobacter freundii	0	0	0	0	0	0	0	0	0	0	0	0	0	0	0	1	1112	1112	0.0803062
Deltaproteobacteria bacterium RIFCSPHIGHO2_02_FULL_60_17	1	0	0	1	6.85559e-05	1	0.00026398	0	0	0	0	0	0	0	0	0	0	0	0	0	0	0	0	0	0	0	0	0		Citrobacter sp. BIDMC107	1	0	0	1	7.22178e-05	1	0.000135619	0	0	0	0	0	0	0	0	0	0	0	0
Deltaproteobacteria bacterium RIFOXYA12_FULL_58_15	1	0	0	1	6.85559e-05	1	0.00026398	0	0	0	0	0	0	0	0	0	0	0	0	0	0	0	0	0	0	0	0	0		Citrobacter sp. MGH105	0	0	0	0	0	0	0	1	0	0	1	7.22178e-05	1	0.000135619	0	0	0	0	0
Deltaproteobacteria bacterium RIFOXYB2_FULL_66_7	1	0	0	1	6.85559e-05	1	0.00026398	0	0	0	0	0	0	0	0	0	0	0	0	0	0	0	0	0	0	0	0	0		Citrobacter sp. MGH110	1	0	0	1	7.22178e-05	1	0.000135619	0	0	0	0	0	0	0	0	0	0	0	0
Deltaproteobacteria bacterium RIFOXYC2_FULL_48_10	0	0	0	0	0	0	0	0	0	0	0	0	0	0	0	0	0	0	0	0	0	2	0	0	2	0.000137112	2	0.000527961		Citrobacter youngae	0	0	0	0	0	0	0	0	0	0	0	0	0	0	0	0	0	0	0
Deltaproteobacteria bacterium RIFOXYD12_FULL_53_23	0	0	0	0	0	0	0	0	0	0	0	0	0	0	5	0	0	5	0.00034278	5	0.0013199	0	0	0	0	0	0	0		Cladophialophora carrionii	0	0	0	0	0	0	0	1	0	0	1	7.22178e-05	1	0.000135619	0	0	0	0	0
Deltaproteobacteria bacterium RIFOXYD12_FULL_55_16	0	0	0	0	0	0	0	0	0	0	0	0	0	0	1	0	0	1	6.85559e-05	1	0.00026398	0	0	0	0	0	0	0		Cloacibacillus evryensis	2	0	0	2	0.000144436	2	0.000271237	0	0	0	0	0	0	0	1	0	0	1	7.22178e-05
Deltaproteobacteria bacterium RIFOXYD12_FULL_57_12	0	0	0	0	0	0	0	0	0	0	0	0	0	0	2	0	0	2	0.000137112	2	0.000527961	0	0	0	0	0	0	0		Cloacibacillus porcorum	0	0	0	0	0	0	0	0	0	0	0	0	0	0	0	0	0	0	0
Deltaproteobacteria bacterium SG8_13	0	0	0	0	0	0	0	0	0	0	0	0	0	0	2	0	0	2	0.000137112	2	0.000527961	0	0	0	0	0	0	0		Cloacibacterium normanense	0	0	0	0	0	0	0	0	0	0	0	0	0	0	1	0	0	1	7.22178e-05
Deltaproteobacteria bacterium SM23_61	0	0	0	0	0	0	0	0	0	0	0	0	0	0	3	0	0	3	0.000205668	3	0.000791941	0	0	0	0	0	0	0		Clonorchis sinensis	0	0	0	0	0	0	0	0	0	0	0	0	0	0	0	0	0	0	0
Dendrosporobacter quercicolus	1	0	0	1	6.85559e-05	1	0.00026398	0	0	0	0	0	0	0	0	0	0	0	0	0	0	0	0	0	0	0	0	0		Clostridiaceae bacterium BRH_c20a	0	0	0	0	0	0	0	9	0	0	9	0.00064996	9	0.00122057	1	0	0	1	7.22178e-05
Dermabacter hominis	0	0	0	0	0	0	0	2	0	0	2	0.000137112	2	0.000527961	0	0	0	0	0	0	0	0	0	0	0	0	0	0		Clostridiaceae bacterium MS3	0	0	0	0	0	0	0	0	0	0	0	0	0	0	0	0	0	0	0
Dermabacter sp. HFH0086	0	0	0	0	0	0	0	1	0	0	1	6.85559e-05	1	0.00026398	0	0	0	0	0	0	0	0	0	0	0	0	0	0		Clostridiales bacterium 52_15	0	0	0	0	0	0	0	1	0	0	1	7.22178e-05	1	0.000135619	0	0	0	0	0
Derxia gummosa	0	0	0	0	0	0	0	0	0	0	0	0	0	0	0	0	0	0	0	0	0	1	0	0	1	6.85559e-05	1	0.00026398		Clostridiales bacterium DRI-13	0	0	0	0	0	0	0	4	0	0	4	0.000288871	4	0.000542474	1	0	0	1	7.22178e-05
Desulfacinum infernum	0	0	0	0	0	0	0	13	0	0	13	0.000891227	13	0.00343175	4	0	0	4	0.000274224	4	0.00105592	5	0	0	5	0.00034278	5	0.0013199		Clostridiales bacterium GWD2_32_19	1	0	0	1	7.22178e-05	1	0.000135619	0	0	0	0	0	0	0	0	0	0	0	0
Desulfarculus baarsii	1	0	0	1	6.85559e-05	1	0.00026398	0	0	0	0	0	0	0	2	0	0	2	0.000137112	2	0.000527961	0	0	0	0	0	0	0		Clostridiales bacterium MCWD3	0	0	0	0	0	0	0	0	0	0	0	0	0	0	2	0	0	2	0.000144436
Desulfatibacillum aliphaticivorans	1	0	0	1	6.85559e-05	1	0.00026398	0	0	0	0	0	0	0	0	0	0	0	0	0	0	1	0	0	1	6.85559e-05	1	0.00026398		Clostridiales bacterium mt11	0	0	0	0	0	0	0	1	0	0	1	7.22178e-05	1	0.000135619	1	0	0	1	7.22178e-05
Desulfatibacillum alkenivorans	9	0	0	9	0.000617003	9	0.00237582	2	0	0	2	0.000137112	2	0.000527961	19	0	0	19	0.00130256	19	0.00501563	20	0	0	20	0.00137112	20	0.00527961		Clostridiales bacterium PH28_bin88	0	0	0	0	0	0	0	2	0	0	2	0.000144436	2	0.000271237	7	0	0	7	0.000505525
Desulfatiglans anilini	4	0	0	4	0.000274224	4	0.00105592	10	0	0	10	0.000685559	10	0.0026398	13	0	0	13	0.000891227	13	0.00343175	8	0	0	8	0.000548447	8	0.00211184		Clostridiales bacterium S5-A14a	4	0	0	4	0.000288871	4	0.000542474	0	0	0	0	0	0	0	4	0	0	4	0.000288871
Desulfatirhabdium butyrativorans	22	0	0	22	0.00150823	22	0.00580757	4	0	0	4	0.000274224	4	0.00105592	13	0	0	13	0.000891227	13	0.00343175	1	0	0	1	6.85559e-05	1	0.00026398		Clostridiisalibacter paucivorans	1	0	0	1	7.22178e-05	1	0.000135619	0	0	0	0	0	0	0	3	0	0	3	0.000216653
Desulfatitalea sp. BRH_c12	0	0	0	0	0	0	0	0	0	0	0	0	0	0	15	0	0	15	0.00102834	15	0.00395971	1	0	0	1	6.85559e-05	1	0.00026398		Clostridioides difficile	3	0	0	3	0.000216653	3	0.000406856	4	0	0	4	0.000288871	4	0.000542474	9	0	0	9	0.00064996
Desulfatitalea tepidiphila	6	0	0	6	0.000411336	6	0.00158388	7	0	0	7	0.000479892	7	0.00184786	2	0	0	2	0.000137112	2	0.000527961	2	0	0	2	0.000137112	2	0.000527961		Clostridioides mangenotii	0	0	0	0	0	0	0	1	0	0	1	7.22178e-05	1	0.000135619	1	0	0	1	7.22178e-05
Desulfitibacter alkalitolerans	3	0	0	3	0.000205668	3	0.000791941	3	0	0	3	0.000205668	3	0.000791941	6	0	0	6	0.000411336	6	0.00158388	2	0	0	2	0.000137112	2	0.000527961		Clostridium aceticum	3	0	0	3	0.000216653	3	0.000406856	4	0	0	4	0.000288871	4	0.000542474	16	0	0	16	0.00115548
Desulfitibacter sp. BRH_c19	1	0	0	1	6.85559e-05	1	0.00026398	0	0	0	0	0	0	0	1	0	0	1	6.85559e-05	1	0.00026398	1	0	0	1	6.85559e-05	1	0.00026398		Clostridium acetireducens	0	0	0	0	0	0	0	1	0	0	1	7.22178e-05	1	0.000135619	2	0	0	2	0.000144436
Desulfitobacterium chlororespirans	2	0	0	2	0.000137112	2	0.000527961	2	0	0	2	0.000137112	2	0.000527961	6	0	0	6	0.000411336	6	0.00158388	3	0	0	3	0.000205668	3	0.000791941		Clostridium acetobutylicum	0	0	0	0	0	0	0	0	0	0	0	0	0	0	4	0	0	4	0.000288871
Desulfitobacterium dehalogenans	0	0	0	0	0	0	0	0	0	0	0	0	0	0	1	0	0	1	6.85559e-05	1	0.00026398	0	0	0	0	0	0	0		Clostridium akagii	1	0	0	1	7.22178e-05	1	0.000135619	2	0	0	2	0.000144436	2	0.000271237	3	0	0	3	0.000216653
Desulfitobacterium dichloroeliminans	3	0	0	3	0.000205668	3	0.000791941	1	0	0	1	6.85559e-05	1	0.00026398	1	0	0	1	6.85559e-05	1	0.00026398	0	0	0	0	0	0	0		Clostridium algidicarnis	0	0	0	0	0	0	0	0	0	0	0	0	0	0	1	0	0	1	7.22178e-05
Desulfitobacterium hafniense	10	0	0	10	0.000685559	10	0.0026398	39	0	0	39	0.00267368	39	0.0102952	19	0	0	19	0.00130256	19	0.00501563	30	0	0	30	0.00205668	30	0.00791941		Clostridium amazonitimonense	1	0	0	1	7.22178e-05	1	0.000135619	1	0	0	1	7.22178e-05	1	0.000135619	0	0	0	0	0
Desulfitobacterium metallireducens	0	0	0	0	0	0	0	5	0	0	5	0.00034278	5	0.0013199	1	0	0	1	6.85559e-05	1	0.00026398	0	0	0	0	0	0	0		Clostridium amylolyticum	1	0	0	1	7.22178e-05	1	0.000135619	0	0	0	0	0	0	0	0	0	0	0	0
Desulfobacca acetoxidans	1	0	0	1	6.85559e-05	1	0.00026398	1	0	0	1	6.85559e-05	1	0.00026398	12	0	0	12	0.000822671	12	0.00316776	23	0	0	23	0.00157679	23	0.00607155		Clostridium arbusti	1	0	0	1	7.22178e-05	1	0.000135619	2	0	0	2	0.000144436	2	0.000271237	6	0	0	6	0.000433307
Desulfobacca sp. 4484_104	0	0	0	0	0	0	0	0	0	0	0	0	0	0	5	0	0	5	0.00034278	5	0.0013199	1	0	0	1	6.85559e-05	1	0.00026398		Clostridium argentinense	0	0	0	0	0	0	0	2	0	0	2	0.000144436	2	0.000271237	0	0	0	0	0
Desulfobacter curvatus	1	0	0	1	6.85559e-05	1	0.00026398	0	0	0	0	0	0	0	0	0	0	0	0	0	0	0	0	0	0	0	0	0		Clostridium aurantibutyricum	0	0	0	0	0	0	0	0	0	0	0	0	0	0	0	0	0	0	0
Desulfobacter postgatei	3	0	0	3	0.000205668	3	0.000791941	2	0	0	2	0.000137112	2	0.000527961	4	0	0	4	0.000274224	4	0.00105592	0	0	0	0	0	0	0		Clostridium autoethanogenum	0	0	0	0	0	0	0	0	0	0	0	0	0	0	4	0	0	4	0.000288871
Desulfobacter vibrioformis	3	0	0	3	0.000205668	3	0.000791941	0	0	0	0	0	0	0	0	0	0	0	0	0	0	0	0	0	0	0	0	0		Clostridium baratii	1	0	0	1	7.22178e-05	1	0.000135619	0	0	0	0	0	0	0	6	0	0	6	0.000433307
Desulfobacteraceae bacterium 4484_190.1	0	0	0	0	0	0	0	1	0	0	1	6.85559e-05	1	0.00026398	0	0	0	0	0	0	0	0	0	0	0	0	0	0		Clostridium bartlettii CAG:1329	0	0	0	0	0	0	0	1	0	0	1	7.22178e-05	1	0.000135619	4	0	0	4	0.000288871
Desulfobacteraceae bacterium 4484_190.2	0	0	0	0	0	0	0	0	0	0	0	0	0	0	1	0	0	1	6.85559e-05	1	0.00026398	3	0	0	3	0.000205668	3	0.000791941		Clostridium beijerinckii	8	0	0	8	0.000577742	8	0.00108495	4	0	0	4	0.000288871	4	0.000542474	6	0	0	6	0.000433307
Desulfobacteraceae bacterium 4484_190.3	0	0	0	0	0	0	0	0	0	0	0	0	0	0	1	0	0	1	6.85559e-05	1	0.00026398	0	0	0	0	0	0	0		Clostridium bornimense	1	0	0	1	7.22178e-05	1	0.000135619	7	0	0	7	0.000505525	7	0.00094933	0	0	0	0	0
Desulfobacteraceae bacterium CG2_30_51_40	0	0	0	0	0	0	0	0	0	0	0	0	0	0	1	0	0	1	6.85559e-05	1	0.00026398	0	0	0	0	0	0	0		Clostridium botulinum	19	0	0	19	0.00137214	19	0.00257675	9	0	0	9	0.00064996	9	0.00122057	38	0	0	38	0.00274428
Desulfobacterales bacterium C00003060	7	0	0	7	0.000479892	7	0.00184786	1	0	0	1	6.85559e-05	1	0.00026398	17	0	0	17	0.00116545	17	0.00448767	0	0	0	0	0	0	0		Clostridium butyricum	1	0	0	1	7.22178e-05	1	0.000135619	3	0	0	3	0.000216653	3	0.000406856	9	0	0	9	0.00064996
Desulfobacterales bacterium C00003104	0	0	0	0	0	0	0	0	0	0	0	0	0	0	4	0	0	4	0.000274224	4	0.00105592	0	0	0	0	0	0	0		Clostridium cadaveris	0	0	0	0	0	0	0	0	0	0	0	0	0	0	1	0	0	1	7.22178e-05
Desulfobacterales bacterium C00003106	1	0	0	1	6.85559e-05	1	0.00026398	0	0	0	0	0	0	0	0	0	0	0	0	0	0	0	0	0	0	0	0	0		Clostridium carboxidivorans	0	0	0	0	0	0	0	1	0	0	1	7.22178e-05	1	0.000135619	8	0	0	8	0.000577742
Desulfobacterales bacterium CG2_30_60_27	1	0	0	1	6.85559e-05	1	0.00026398	0	0	0	0	0	0	0	8	0	0	8	0.000548447	8	0.00211184	0	0	0	0	0	0	0		Clostridium cavendishii	1	0	0	1	7.22178e-05	1	0.000135619	0	0	0	0	0	0	0	2	0	0	2	0.000144436
Desulfobacterales bacterium PC51MH44	1	0	0	1	6.85559e-05	1	0.00026398	0	0	0	0	0	0	0	3	0	0	3	0.000205668	3	0.000791941	0	0	0	0	0	0	0		Clostridium cellulovorans	0	0	0	0	0	0	0	7	0	0	7	0.000505525	7	0.00094933	2	0	0	2	0.000144436
Desulfobacterales bacterium RIFOXYA12_FULL_46_15	0	0	0	0	0	0	0	2	0	0	2	0.000137112	2	0.000527961	0	0	0	0	0	0	0	0	0	0	0	0	0	0		Clostridium chauvoei	0	0	0	0	0	0	0	0	0	0	0	0	0	0	1	0	0	1	7.22178e-05
Desulfobacterales bacterium S5133MH16	0	0	0	0	0	0	0	0	0	0	0	0	0	0	6	0	0	6	0.000411336	6	0.00158388	1	0	0	1	6.85559e-05	1	0.00026398		Clostridium chromiireducens	0	0	0	0	0	0	0	0	0	0	0	0	0	0	2	0	0	2	0.000144436
Desulfobacterales bacterium S7086C20	0	0	0	0	0	0	0	0	0	0	0	0	0	0	4	0	0	4	0.000274224	4	0.00105592	0	0	0	0	0	0	0		Clostridium cochlearium	0	0	0	0	0	0	0	7	0	0	7	0.000505525	7	0.00094933	1	0	0	1	7.22178e-05
Desulfobacterales bacterium SG8_35_2	0	0	0	0	0	0	0	1	0	0	1	6.85559e-05	1	0.00026398	0	0	0	0	0	0	0	0	0	0	0	0	0	0		Clostridium colicanis	1	0	0	1	7.22178e-05	1	0.000135619	0	0	0	0	0	0	0	1	0	0	1	7.22178e-05
Desulfobacterium autotrophicum	2	0	0	2	0.000137112	2	0.000527961	3	0	0	3	0.000205668	3	0.000791941	3	0	0	3	0.000205668	3	0.000791941	0	0	0	0	0	0	0		Clostridium collagenovorans	0	0	0	0	0	0	0	0	0	0	0	0	0	0	1	0	0	1	7.22178e-05
Desulfobacula phenolica	1	0	0	1	6.85559e-05	1	0.00026398	2	0	0	2	0.000137112	2	0.000527961	32	0	0	32	0.00219379	32	0.00844737	0	0	0	0	0	0	0		Clostridium coskatii	1	0	0	1	7.22178e-05	1	0.000135619	0	0	0	0	0	0	0	2	0	0	2	0.000144436
[truncated: 2,553 more rows]
[truncated: 38 more columns]

## Sheet: B.8- ReadCount_Contig_MDS1
MDS1
Taxonomy						Function Level 1				Summary:
[truncated: 506 more rows]

## Sheet: B.9- ReadCount_Contig_MDS2
MDS2
Taxonomy						Function Level 1				Summary:
[truncated: 527 more rows]

[truncated: 1 more sheets: B.10- ReadCount_Contig_MDS3]
